# Supplementary material for: Genetics of nodulation in Aeschynomene evenia uncovers mechanisms of the rhizobium–legume symbiosis
Source: Nat Commun. 2021 Feb 5;12:829. doi: 10.1038/s41467-021-21094-7 (PMC7864950; doi:10.1038/s41467-021-21094-7)
Supplement: Supplementary file 5 — Supplementary Data 1 to 6 [file 41467_2021_21094_MOESM5_ESM.xlsx]

## Sheet: Supplementary Data 1
Supplementary Data 1. The LysM-RLK/RLP gene family in A. evenia and comparison with other legume species
Group	Subgroup	Gene	Function	M. truncatula	L. japonicus	A. duranensis	A. evenia		Tissue expression in A. evenia CIAT22838 (FPKM)										Tissue expression in A. evenia IRFL6945 (FPKM ± SD)
									Root+	Root-	Nod 4dpi	Nod 7dpi	Nod 14dpi	Stem	Leaf	Flower	Pod		Root	Nod 2dpi	Nod 4dpi	Nod 6dpi
LYR	LYRII	MtNFP/LjNFR5	NF receptor(ref)	MtrunA17_Chr5g0403371	Lj2g3v1828350	Aradu.AXP1M (O)	Ae05g05580 (O)		8.4	13.94	3.06	1.79	4.32	3.08	3.23	0.26	1.32		3.15 ± 0.72	1.94 ± 0.05	2.11 ± 0.38	1.41 ± 0.07
		MtLYR1/LjLYS11		MtrunA17_Chr8g0373711	Lj4g3v0912430	-	-
		MtLYR8		MtrunA17_Chr5g0418011	Lj0g3v0102179 + Lj0g3v0124999	Aradu.SOHMQ (O)	Ae02g23190 (O)		28.72	34.39	27.98	21.17	30.48	24.19	14.33	5.34	13.66		31.6 ± 1.3	36.41 ± 2.85	34.32 ± 5.68	29.85 ± 2.63
	LYRII	MtLYR10/LjLYS16		MtrunA17_Chr7g0225871	Lj1g3v3834250	-	-
		MtLYR9/LjLYS15		MtrunA17_Chr4g0028801	Lj3g3v3082380	Aradu.F9J6B (O)	Ae04g29770 (O)		5.08	3.83	4.63	5.12	4.49	0.68	0.43	0	0.19		1.54 ± 0.45	0.9 ± 0.4	1.41 ± 0.16	1.02 ± 0.18
	LYRIII	MtLYR3/LjLYS12	Immunity LCO receptor(ref)	MtrunA17_Chr5g0403381	Lj2g3v1828320	Aradu.U8TGW (O) Aradu.DE5X6 (P)	Ae05g05570 (O) -		0.85	0.74	1.46	0.83	1.15	0.7	0.13	0.65	0.51		2.37 ± 0.86	1.36 ± 0.22	1.29 ± 0.32	1.48 ± 0.33
		MtLYR2		MtrunA17_Chr1g0154511	Lj0g3v0145339	Aradu.N24L5 (O) Aradu.17X94 (P) Aradu.GWU2F (P)	Ae08g03020 (O)		9.51	6.48	13.93	13.57	1.53	0.3	0	0.21	0.16		13.1 ± 1.39	10.28 ± 2.39	7.09 ± 1.08	3.36 ± 1.61
		MtLYR4/MtLYR7 LjLYS13/LjLYS14	Immunity CO receptor(ref)	MtrunA17_Chr5g0439334 MtrunA17_Chr3g0119351	Lj2g3v2899910 Lj2g3v2899900	Aradu.212W8 (O)	Ae07g04810 (O)		25.19	30.16	24.86	19.44	21.89	23.04	9.16	53.3	12.36		43.62 ± 2.32	43.16 ± 0.83	37.94 ± 1.69	32.43 ± 1.29
	LYRIV	MtLYR5/MtLYR6 LjLYS20/LjLYS21		MtrunA17_Chr7g0248904 MtrunA17_Chr7g0248881	Lj1g3v2808030 AB503696 (*)	Aradu.52GNW (O) Aradu.VR44R (O) Aradu.V20DR	Ae06g32940-1 (O) Ae06g32940-2 (O)		3.81	8.5	1.22	0.24	1.08	0.1	0	0	0.03		10.16 ± 1.92	5.99 ± 1.08	4.95 ± 0.2	1.79 ± 0.06
LYK	LYK1	MtLYK1/MtLYK4 MtLYK5/LjLYS2		MtrunA17_Chr5g0439801 MtrunA17_Chr5g0439621 MtrunA17_Chr5g0439601	Lj2g3v2904640 (*)	-	-
		MtLYK6 LjLYS1=LjNFRe	Epidermal NF receptor(ref)	MtrunA17_Chr5g0439571	Lj2g3v2904610*	-	-
		MtLYK7		MtrunA17_Chr5g0439561		Aradu.1C52J (O) Aradu.KFY8V-1 Aradu.KFY8V-2 Aradu.P4UQH-1	Ae07g04690 (O)		5.42	5.78	4.21	3.31	6.01	2.25	0.64	9.07	2.12		6.31 ± 1.21	4.13 ± 0.3	4.16 ± 0.53	2.91 ± 0.83
		MtLYK2/MtLYK3 LjNFR1	NF receptor(ref)	MtrunA17_Chr5g0439701 MtrunA17_Chr5g0439631	Lj2g3v2904690	Aradu.P4UQH-2 (O)	Ae07g04680 (O)		0.66	1.06	0.04	0	0.03	0	0	0.15	0		2.6 ± 0.47	3.47 ± 0.62	1.9 ± 0.29	1.13 ± 0.11
		MtLYK9/LjLYS6	Immunity CO & LCO receptor(ref)	MtrunA17_Chr3g0119241	Lj6g3v1055580 (*)	Aradu.8UK90 (O)	Ae03g12610 (O)		42.72	47.28	42.29	29.56	29.66	34.43	23.74	23.17	14.31		41.48 ± 2.76	40.78 ± 0.88	42.33 ± 2.84	34.64 ± 0.58
		MtLYK8/LjLYS7		MtrunA17_Chr2g0289131	Lj6g3v1812100 + Lj6g3v1812110	Aradu.FVV41 (O) Aradu.956U6* (O)	Ae04g01510 (O)		1.29	1.57	2.41	2.2	0.54	0.57	0	0.11	0.7		1.87 ± 0.34	2.55 ± 0.13	2.37 ± 0.16	12.21 ± 2.03
	LYKII	MtLYK10 LjLYS3=LjEPR3	EPS receptor(ref)	MtrunA17_Chr5g0413071	Lj2g3v1415410	Aradu.R7N81 (O) Aradu.J0SGA (P)	- Ae03g06000 (P)		0.52	0.74	0.6	1.1	0.23	0.41	0.14	0.14	0.57		0.41 ± 0.1	0.28 ± 0.08	0.2 ± 0.05	0.32 ± 0.04
	LYKIII	MtLYK11 LjLYS4/LjLYS5		MtrunA17_Chr8g0340721	Lj3g3v2318170 Lj3g3v0290100	Aradu.MEH04 (O)	Ae10g16190 (O) Ae09g02930 (O)		0.89	0.66	0.99	1.32	0.47	3.39	1.48	0.4	1.49		2.13 ± 0.56 22.36 ± 1.39	1.17 ± 0.4 23.53 ± 1.74	0.9 ± 0.05 22.24 ± 0.59	0.56 ± 0.12 26.98 ± 1.75
LYM	LYMI	MtLYM1		MtrunA17_Chr3g0114621	Lj0g3v0219829	Aradu.MM40G (O)	Ae07g17960 (O) Ae08g09530 (O)		83.26 75.87	82.14 66.33	81.87 79.69	68.6 65.24	4.13 23.5	26.36 90.96	0.83 38.27	0.43 12.52	1.35 117.78		34.01 ± 3.83 54.03 ± 3.52	29.99 ± 2.82 53.09 ± 1.52	28.8 ± 1.35 50.14 ± 5.72	18.81 ± 2.08 49.4 ± 1.84
	LYMII	MtLYM2		MtrunA17_Chr4g0052691	Lj4g3v0200090	Aradu.12CJQ (O)	Ae03g23350 (O)		67.62	68.23	67.9	54.2	41.74	83.57	57.34	48.17	68.66		31.61 ± 2.12	31.62 ± 2.34	27.24 ± 1.22	25.72 ± 1.47
		-		-	Lj4g3v3099250	Aradu.TKG0E (O)	-
Groups and subgroups were defined by Buendia et al. (2018). NF, Nod factors; CO, chito-oligosaccharides; LCO, lipo-chito-oligosaccharides. (O), ortholog; (P) paralog; (*), gene detected but with annotation problem; X + X, truncated parts of the gene manually fused; X-1, fused genes manually separated; -, not found as supported by phylogeny and direct genomic blast.Tissues: R+, roots with KNO3; R-…

## Sheet: Supplementary Data 2
Supplementary Data 2: List of symbiotic genes investigated in A. evenia and comparison with other legume species.
Functional role	Gene	Encoded protein	M. truncatula	L. japonicus	A. duranensis	A. evenia		Tissue expression in A. evenia CIAT22838 (FPKM)										Tissue expression in A. evenia IRFL6945 (FPKM ± SD)
								Root+	Root-	Nod 4dpi	Nod 7dpi	Nod 14dpi	Stem	Leaf	Flower	Pod		Root	Nod 2dpi	Nod 4dpi	Nod 6dpi
Bacterial perception	MtNFP/LjNFR5 MtLYK3/LjNFR1 LjEPR3	LysM-RLK	See Supplementary Dataset 1
	MtNFH1	Nod factor hydrolase	MtrunA17_Chr4g0065501	-	Aradu.GZ9A0 (O) Aradu.R5JX6 (P)	- -
Symbiotic Signaling	LjNiCK4	RLCK	MtrunA17_Chr8g0358911	Lj3g3v0428460	Aradu.X29NW	-
	MtDMI2/LjSymRK	LRR-RLK	MtrunA17_Chr5g0411631	Lj2g3v1467920	Aradu.Q4WIY (O) Aradu.P8MSW (P)	Ae05g01060 (O) Ae03g06650 (P)		21.98 26.75	25.89 38.45	26.35 25.31	55.98 15.92	87.59 30.93	1.32 0.54	0.2 0.04	3.07 0.12	0.22 0.41		12.77 ± 1.6 33.03 ± 4.42	11.98 ± 0.49 24.01 ± 2.55	16.57 ± 2.61 23.2 ± 0.93	46.68 ± 5.81 13.78 ± 2.45
	MtPUB1	E3 ubiquitin ligase	MtrunA17_Chr5g0437411	Lj2g3v2794440	Aradu.BDH44	Ae03g09100 (O) Ae07g05810 (P)		0.73 0.33	1.98 0.5	1.39 1.87	5.11 8.89	6.9 27.87	0 0.05	0.03 0.05	0 0	0 0		0.51 ± 0.15 0.08 ± 0	0.78 ± 0.28 0.57 ± 0.04	0.46 ± 0.04 0.83 ± 0.23	15.69 ± 2.44 35.32 ± 6.29
	LjSIP1	SymRK interacting protein	MtrunA17_Chr3g0144341	Lj3g3v3404420	Aradu.0LC45	Ae08g01020		14.34	14.86	12.28	13.11	19.12	21.27	12.28	4.9	27.11		12.01 ± 1.01	11.57 ± 1.16	11.76 ± 1.06	15.25 ± 1.5
	LjSIP2	SymRK interacting protein	MtrunA17_Chr4g0000481	Lj3g3v2040150	Aradu.WX32R	Ae09g00220		69.42	85.33	67.94	62.31	53.96	49.76	29.71	56.07	38.07		85.1 ± 4.08	83 ± 3.42	80.3 ± 3.64	73.8 ± 5.84
	LjSIE3	SymRK interacting protein	MtrunA17_Chr8g0366851	Lj0g3v0301709	Aradu.WG73C	Ae03g06740		59.63	61.45	58.15	54.32	37.13	46.45	34.79	101.62	38.68		52.95 ± 1.3	54.67 ± 1.24	53.97 ± 2.17	45.78 ± 4.54
	MtEPP1	Cytolasmic protein	MtrunA17_Chr3g0132211	Lj1g3v1513760	Aradu.5E20L	Ae08g23990		43.2	45.42	41.94	41.34	85.65	21.42	3.14	0.26	5.7		14.24 ± 12.2	18.96 ± 2.51	21.76 ± 2.32	17.33 ± 0.77
	MtHMGR1	HMGR	MtrunA17_Chr5g0409031	Lj2g3v1574250	Aradu.UL8XP	Ae05g03090		61.53	52.45	57.45	54.76	26.4	34.19	42.01	23.61	63.51		68.25 ± 6.4	46.45 ± 8.92	48.7 ± 6.73	73.48 ± 9.15
	LjNUP85	Nucleoporin	MtrunA17_Chr1g0146201	Lj1g3v0318210	Aradu.UDB5I	Ae07g16190		25.09	32.04	27.13	22.47	28.22	27.39	17.87	6.44	26.45		23.77 ± 0.6	27.19 ± 0.68	27.76 ± 0.92	27.86 ± 1.17
	LjNUP133	Nucleoporin	MtrunA17_Chr5g0447511	Lj2g3v3337540	Aradu.WLH9X	Ae07g00780		11.31	12.53	12.47	9.39	11.14	14.67	10.19	1.96	13.38		13.46 ± 0.42	13.36 ± 0.6	14.08 ± 0.9	14.1 ± 0.87
	LjNENA	Nucleoporin	MtrunA17_Chr6g0479521	Lj2g3v088070	Aradu.CKD1V	Ae08g13550		29.38	33.78	33.74	30.16	26.98	29.93	26.53	13.95	27.73		15.21 ± 0.9	14.97 ± 0.43	16.57 ± 1.1	17.34 ± 0.4
	LjCASTOR	Cation channel	MtrunA17_Chr7g0276651	Lj1g3v5061360	Aradu.97UJ3	Ae06g11380		16.71	16.62	18.45	20.99	26.4	12.38	7.35	6.21	8.63		13.04 ± 0.69	13.02 ± 0.95	14.89 ± 0.49	17.5 ± 0.86
	MtDMI1/LjPOLLUX	Cation channel	MtrunA17_Chr2g0277131	Lj6g3v2275020	Aradu.0FI0R	Ae04g09220		18.78	21.18	18.49	26.38	44.48	13.4	7.93	3.98	18.23		14.68 ± 0.33	15.49 ± 0.54	16.85 ± 1.12	23.59 ± 1.26
	MtDMI3/LjCCaMK	Ca/Calmodulin-dependent protein kinase	MtrunA17_Chr8g0355131	Lj3g3v1739280	Aradu.69Z0K	Ae08g13330		29.91	28.3	39.36	40.56	56.2	0.92	0.5	0.6	1		61.02 ± 1.14	56.47 ± 6.22	58.88 ± 5.78	65.66 ± 2.11
	MTIPD3/LjCYCLOPS	Coiled-coiled protein	MtrunA17_Chr5g0409341	Lj2g3v1549600	Aradu.ZFB7W	Ae05g02230		12.93	21.21	16.17	48.64	138.96	0.11	0	0.04	0.08		14.96 ± 1.53	10.64 ± 1.37	11.31 ± 0.34	55.22 ± 7.6
	MtCRE1/LJLHK1	Cytokinin receptor	MtrunA17_Chr8g0392301	Lj4g3v3113820	Aradu.UYZ93	Ae03g33970		30.14	36.56	26.21	28.86	25.24	31.64	15.66	3.57	11.97		39.71 ± 1.56	49.05 ± 2.25	47.75 ± 4.55	57 ± 3.48
	MtNSP1/LjNSP1	Transcription factor	MtrunA17_Chr8g0344101	Lj3g3v2579340	Aradu.05F6Y	Ae09g06250		15.28	19.05	16.58	14.1	7.86	2.86	0.48	0	0.18		12.74 ± 1.26	14.38 ± 1.45	15.26 ± 0.87	18.15 ± 1.12
	MtNSP2/LjNSP2	Transcription factor	MtrunA17_Chr3g0114841	Lj1g3v0785930	A08: 11341271..11339682	Ae08g09660		14.92	28.55	0.97	1.64	0.68	0.8	0.5	0.34	0.32		9.17 ± 1.21	2.93 ± 0.27	3.45 ± 0.48	1.66 ± 0.06
	LjIPN2	Transcription factor	MtrunA17_Chr2g0310011	Lj3g3v0948270	Aradu.R8T8C	Ae10g08710		25.88	31.97	19.66	18.17	5.61	29.77	33.31	53.11	14.32		18.63 ± 1.24	22.16 ± 1.58	17.57 ± 1.67	17.19 ± 0.81
	MtNIN/LjNIN	Transcription factor	MtrunA17_Chr5g0448621	Lj2g3v3373100	Aradu.46M2Y	Ae07g00100		2.89	4.92	24.48	73.28	174.15	0.08	0.02	0.14	0.04		3.03 ± 0.58	6.48 ± 1.21	11.74 ± 2.32	124.47 ± 17.07
	MtERN1/LjERN	Transcription factor	MtrunA17_Chr7g0253424	Lj1g3v3975310	-	Ae06g15750		22.8	44.35	8.77	8.75	4.38	0.15	0.08	0.17	2.53		12.37 ± 2.15	5.14 ± 0.25	6.25 ± 0.71	14.24 ± 2.76
	MtERN2	Transcription factor	MtrunA17_Chr6g0461271	-	-	-
	MtERN3	Transcription factor	MtrunA17_Chr8g0378811	Lj4g3v2604280	-	Ae03g25920		1.55	4.33	0	0	0	0	0	0	0		0.83 ± 0.29	0.16 ± 0.06	0.37 ± 0.06	0.33 ± 0.1
	LjERF1	Transcription factor	MtrunA17_Chr1g0186741	Lj5g3v1167370	-	Ae09g17140		13.3	17.55	5.75	9.51	20.31	3.2	0.67	10.91	1.61		9.67 ± 0.78	13.41 ± 1.88	8.75 ± 3.18	9.04 ± 2.64
	MtEFD	Transcription factor	MtrunA17_Chr4g0002631	Lj0g3v0253889	Aradu.D4PZ8	Ae09g00970		2.28	1.95	17.61	20.53	7.37	6.77	1.35	0.51	1.53		1.7 ± 0.28	2.65 ± 0.3	4.44 ± 0.78	29.92 ± 5.38
	MtEPP1	Early Phosphorylated Protein	MtrunA17_Chr3g0132211	Lj1g3v1513760	Aradu.5E20L	Ae08g23990		43.2	45.42	41.94	41.34	85.65	21.42	3.14	0.26	5.70		44.21 ± 2.20	37.92 ± 2.51	43.54 ± 2.32	34.66 ± 0.77
Infection	MtRPG	Coiled-coiled protein	MtrunA17_Chr1g0197491	Lj5g3v1699100	-	-
	MtFLOT2/4	Flotillins	MtrunA17_Chr3g0137261 MtrunA17_Chr3g0137271	Lj0g3v0315989 Lj1g3v1854330	Aradu.7S5TM-A Aradu.7S5TM-B	-
	MtSYMREM1	Remorin	MtrunA17_Chr8g0386521	Lj4g3v2928720	Aradu.YJ394	Ae03g30480		0.29	0	41.07	71.57	9.14	0.15	0	0	0.32		0.04 ± 0.07	1.54 ± 0.2	10.03 ± 1.11	153.85 ± 17.34
	MtLIN/LjCERBERUS	E3 ubiquitin ligase	MtrunA17_Chr1g0196911	Lj5g3v1697440	Aradu.C7AWI	Ae09g18140		19.46	24.76	22.84	17.96	20.49	1.59	1.71	1.1	1.58		24.66 ± 1.07	24.35 ± 3.34	23.05 ± 1.02	17.62 ± 2.03
	MtVPY	Vapyrin	MtrunA17_Chr6g0461061	Lj0g3v0049599	-	Ae05g16930		0.54	1.05	17.63	53.53	54.84	0.04	0.08	0.55	0.31		0.17 ± 0.1	1.12 ± 0.41	4.21 ± 0.98	46.39 ± 6.81
	MtEXO70H4	Exocyst component	MtrunA17_Chr4g0030621	Lj0g3v0313429	Aradu.AU74Y	Ae04g30840		10.67	13.85	12.36	9.28	7.54	0.72	2.34	10.25	2.97		21.18 ± 0.17	24.73 ± 5.82	29.18 ± 0.54	12.02 ± 3.39
	LjNPL	Pectate lyase	MtrunA17_Chr5g0439631	Lj2g3v2904710	-	Ae07g04680		0.66	1.06	0.04	0	0.03	0	0	0.15	0		2.6 ± 0.47	3.47 ± 0.62	1.9 ± 0.29	1.13 ± 0.11
	MtRIP1	Peroxydase	MtrunA17_Chr5g0432401	Lj2g3v2411410	-	-
	MtCBS1	Cystathionine-β-synthase	MtrunA17_Chr6g0469911	Lj6g3v1537040	Aradu.X49FH	Ae05g28630		0.72	1.59	0.1	0.06	0	0	0	0	0.05		0.09 ± 0.03	0.49 ± 0.19	0.25 ± 0.05	0.08 ± 0.08
	LjLAN	MEDIATOR subunit	trunA17_Chr3g0144381	Lj3g3v3487860	Araip.8J1NS	Ae04g33300		50.01	62.83	45.57	53	65.89	80.74	42.11	34.84	46.97		43.44 ± 3.37	48.04 ± 2.5	50.47 ± 3.84	56.33 ± 2.33
	LjRINRK1	LRR-RLK	MtrunA17_Chr3g0117921	Lj1g3v0415090	Aradu.6X9HK	Ae04g16330		2.69	3.9	6.17	9.01	15.67	0	0.37	4.05	0		0.69 ± 0.1	1.12 ± 0.09	1.22 ± 0.52	6.29 ± 1.29
	LjCHC1	Clathrin heavy chain 1	-	Lj0g3v0021389	Aradu.Q8BYL	Ae02g18080		19.61	22.17	20.1	14.25	16.41	21.69	16.9	4.09	10.94		20.5 ± 0.68	29.76 ± 0.85	28.37 ± 1.42	27.98 ± 1.5
	LjROP6	RHO-like GTPase	MtrunA17_Chr5g0405791 MtrunA17_Chr8g0371501	Lj0g3v0167719	Aradu.87VJS Aradu.Z6YJ	Ae05g04040 Ae01g01580		53.62 91.91	49.91 89.43	61.73 86.54	53.28 86.67	22.11 75.11	42.84 86.74	62.27 82.48	30.98 211.85	74.96 108.81		40.02 ± 0.6 61.11 ± 1.4	34.8 ± 0.25 55.53 ± 3.25	39.47 ± 5.32 57.69 ± 5.89	38.17 ± 3.27 50.17 ± 4.41
	LjARPC1	SCAR/WAVE protein	MtrunA17_Chr3g0097821	Lj6g3v0925910	Aradu.CXH1W	Ae01g18230		29.1	27.46	27.67	25.4	25.11	34.94	22.7	17.29	28.02		27.66 ± 0.75	27.59 ± 1.17	29.8 ± 1.79	25.1 ± 1.36
	MtNAP1	SCAR/WAVE protein	MtrunA17_Chr4g0043744	Lj4g3v0654410 Lj5g3v0309130	Aradu.49RNW	Ae03g03140		47.98	53.06	46.24	40.24	28.95	49.1	32.24	12.25	81.86		32.37 ± 0.61	33.63 ± 1.05	33.3 ± 2.54	30.94 ± 1.34
	MtSCARN	SCAR/WAVE protein	MtrunA17_Chr4g0004861	Lj3g3v1393790	Aradu.Z3BJJ	Ae02g19070		16.21	19.07	14.59	11.74	8.19	23.53	25.15	3.91	22.16		14.52 ± 0.52	15.84 ± 0.46	16.07 ± 1.96	16.39 ± 1.89
	LjPIR1	SCAR/WAVE protein	MtrunA17_Chr7g0275041	Lj1g3v5020900	Aradu. 61NAP	Ae06g09720		26.98	28.98	25.13	20.75	18.79	33.55	17.01	7.83	38.48		21.13 ± 0.46	23.39 ± 0.71	22.01 ± 0.71	22.05 ± 0.76
	MtANN1	Annexin	MtrunA17_Chr8g0352611	Lj0g3v0203419	Aradu.23XWK	-
	LjSYP71	Syntaxin	MtrunA17_Chr1g0181391	Lj5g3v0626690	Aradu.OP9Ws	Ae06g02440		126.79	111.78	141.43	117.13	68.46	128.84	90.18	131.73	132.16		113.74 ± 2.7	103.01 ± 7.47	100.01 ± 2.74	96.51 ± 2.02
	MtSYP132	Syntaxin	MtrunA17_Chr2g0322801	Lj0g3v0042819	Aradu.DET4U	Ae10g20750		67.42	61.92	76.01	91.23	137.01	69.76	43.51	48.54	61.82		55.65 ± 2.03	52.59 ± 0.81	53.27 ± 3.4	67.38 ± 3.15
Nodule organogenesis and functionning	MtNF-YA1 MtNF-YA2	Transcription factor	MtrunA17_Chr1g0177091 MtrunA17_Chr1g0177091	Lj5g3v0841080 Lj1g3v4752710	Aradu.YE2F8	Ae02g20410		51.18	74.24	115.86	107.27	162.27	4.62	0.56	2.21	0.14		56.29 ± 2.99	71.44 ± 8.25	104.53 ± 7.65	187.06 ± 26.28
	MtNF-YB	Transcription factor	MtrunA17_Chr4g0067091	Lj4g3v2365210	-	Ae01g29600 Ae04g11930		0.49 0.97	0.79 1.55	6 30.98	6.89 14.83	17.78 3.72	0 0	0 0	0 0	0 0		0.57 ± 0.02 0.18 ± 0.18	2.13 ± 0.81 3.17 ± 0.68	5.58 ± 1.5 4.22 ± 1.02	40.5 ± 2.48 15.31 ± 3.01
	MtNF-YC	Transcription factor	MtrunA17_Chr1g0191681	Lj5g3v1473470	Aradu. TH86V	-
	MtNIP/LjLATD	Nitrate transporter	MtrunA17_Chr1g0147631	Lj0g3v0061149	Aradu.K10TZ	Ae07g19920		20.05	22.08	17.79	14.28	18.19	18.99	17.74	40.12	16.63		14.2 ± 0.78	11.88 ± 1.04	13.79 ± 1.37	11.27 ± 1
	MtNOOT	BOP-type transcriptional regulator	MtrunA17_Chr7g0256321 (O) MtrunA17_Chr1g0171771 (P)	Lj1g3v4155980 (O)	Aradu.RG6F7 (O) Aradu.31ZLJ (P)	Ae06g13940 (O) Ae02g13090 (P)		30.8 6.51	35.14 5.99	29.8 10.59	41.56 10.56	45.83 12.21	15.82 5.74	3.04 2.9	7.65 6.05	4.97 0.89		14.59 ± 0.75 8.17 ± 0.72	15.7 ± 1.67 6.51 ± 1.01	18.72 ± 1.7 9.19 ± 0.7	29.49 ± 2.19 9.93 ± 0.38
	MtCCS52A	Mitotic inhibitor	MtrunA17_Chr4g0057131	Lj4g3v1327590	Aradu.66PTX	Ae01g18600		22.6	19.8	20.37	21	11.83	21.91	11.47	15.32	26.83		23.04 ± 0.21	20.27 ± 1.13	17.94 ± 0.29	14.79 ± 0.44
	LjSUNERGOS1	DNA Topo VI subunit A	MtrunA17_Chr1g0181791	Lj5g3v0615710	Aradu.3AI2Z Aradu.W4FQN	-
	LjVAG1	DNA Topo VI subunit RHL1	MtrunA17_Chr6g0481801	Lj2g3v0609650	Aradu.IS6MU	Ae05g31120		0.88	0.74	1.32	0.78	0.58	1.55	1.09	0.83	0.95		0.46 ± 0.26	0.49 ± 0.2	0.48 ± 0.14	0.25 ± 0.07
	BIN3	DNA Topo VI subunit B	MtrunA17_Chr2g0329181	Lj0g3v0158739 Lj4g3v1329880	Aradu.ZWU63 Aradu.25YD7	-
	BIN4	DNA Topo VI subunit BIN4	MtrunA17_Chr3g0128321	Lj0g3v0127239	Aradu.DZ7UT Aradu.G5BGB	-
	MtDNF1	Signal Peptidase	MtrunA17_Chr3g0087791 (O) MtrunA17_Chr7g0273011 (P)	Lj1g3v4931800	Aradu.49VWN Aradu.J55VJ	Ae06g08390 Ae09g08760		68.1 34.75	67.56 27.42	110.88 47.55	108.27 33.48	93.42 36.64	82.32 34.55	57.58 37.06	29.7 10.56	205.8 72.13		49.17 ± 1.12 28.93 ± 2.46	42.39 ± 1.45 26.82 ± 0.46	46.52 ± 5.49 26.39 ± 2.8	78.93 ± 6.15 30.71 ± 1.38
	LjSEN1	Membrane protein	MtrunA17_Chr4g0050851	BAL46698	Araip.HQ8K6	Ae03g22210		0.49	0.93	93.71	501.18	634.39	0.1	0.22	0.23	0		1.23 ± 0.34	4.69 ± 0.56	9.02 ± 1.84	431.11 ± 83.95
	MtNAD1	Membrane protein	MtrunA17_Chr7g0222521	Lj1g3v3182390	-	Ae06g35201		0	0	1.72	22.92	94.73	0	0.34	0.35	0		0.07 ± 0.12	0.06 ± 0.11	0.37 ± 0.35	32.6 ± 1.51
	LjIGN1	Membrane protein	MtrunA17_Chr1g0212971	Lj5g3v2288700	Aradu.0E6YI	Ae09g27910		70.97	72.79	74.83	75.76	90.18	70.25	52.07	87.34	46.34		58.13 ± 1.97	58.23 ± 2.06	57.16 ± 3.95	60.12 ± 2.59
	MtNPD1	PLAT domain protein	MtrunA17_Chr2g0332661	-	Aradu. P72UN	Ae10g15040		162.3	132.22	166.52	171.26	124.95	150.07	122.19	39.73	138.01		163.99 ± 13.35	167.26 ± 17.81	171.76 ± 9.57	182.64 ± 8.79
	LjFEN1	Homocitrate synthase	MtrunA17_Chr7g0226821	Lj5g3v2298240	Aradu.F9JCM	Ae02g18500		1.04	1.43	0.87	1.57	0	1.03	1.01	0.61	1.33		4.34 ± 0.83	3.88 ± 0.48	3.92 ± 0.19	2.38 ± 0.36
	MtRSD	C2H2 transcription factor	MtrunA17_Chr7g0239441	Lj1g3v3443990	-	Ae02g17110 Ae06g27571		0.14 0	0 0	4.3 0	132.86 0	156.34 0	0 0	0 0	0 0	0.15 0		0.39 ± 0.17 0 ± 0	0.5 ± 0.27 0 ± 0	0.45 ± 0.17 0 ± 0	50.39 ± 18.89 0.73 ± 0.44
	MtDNF2	PI phospholipase C	MtrunA17_Chr4g0044681	Lj4g3v0620030	-	-
	MtSymCRK	CRK	MtrunA17_Chr3g0119041	Lj6g3v1055620	-	-
	MtRBOHA	NADPH oxydase	MtrunA17_Chr1g0192121	Lj5g3v1497820	Araip.URB55	Ae09g09820		13.63	11.39	17	19.2	46.63	6.13	0.37	6.77	2.36		20.32 ± 0.67	28.41 ± 6.43	18.15 ± 4.23	27.67 ± 4.16
	MtNCRs	Nodule Cystein-rich proteins	See Supplementary Dataset 3
	MtHb/LjHB	Leghemoglobins	See Supplementary Dataset 4
Nodulation regulation	MtSUNN/LjHAR1	LRR-RLK	MtrunA17_Chr4g0035464	Lj3g3v3375770	Aradu.JLQ21	Ae04g33770		15.97	17.55	16.48	12.26	3.46	16.07	4.54	22.65	8.34		24.96 ± 4.31	26.55 ± 2.27	19.09 ± 6.1	19.25 ± 0.72
	LjTML	F-box protein	MtrunA17_Chr7g0225551	Lj0g3v0055579	-	Ae06g20230		11.14	12.92	35.97	89.11	48.93	0.85	0.6	0.06	0.21		11.91 ± 1.43	20 ± 0.4	26.57 ± 2.82	65.47 ± 10.17
	LjKLV	LRR-RLK	MtrunA17_Chr6g0454621 (P) MtrunA17_Chr6g0454661 (P)	Lj1g3v3023720	Araip.Z86D2 (P)	Ae06g36730 (O)		26.25	29.88	22.68	21.28	21.12	22.74	15.67	16.22	21.3		22.53 ± 1.02	24.61 ± 0.76	24.62 ± 2.18	26.38 ± 1.74
	CRA2	LRR-RLK	MtrunA17_Chr3g0140861	Lj1g3v2096140	Aradu.VP7YH	Ae08g11490		45.71	53.09	36.93	35.54	35.41	49.32	10.21	2.09	8.33		45.81 ± 3.94	59.5 ± 4.64	48.85 ± 12.45	58.22 ± 4.47
	MtSICKLE	Ethylene signaling	MtrunA17_Chr7g0264231	Lj1g3v4590690	Aradu.KVT1I	Ae06g02610		85.97	82.96	77.85	66.46	65.71	80.32	48.05	48.09	54.59		62.46 ± 0.05	63.48 ± 3.5	61.65 ± 4.61	51.42 ± 3.97
	NRSYM1	NIN-like protein	MtrunA17_Chr1g0203081	Lj5g3v1999250	Aradu.T4VLF	Ae09g22120		26.25	32.1	21.68	25.48	28.79	21.48	31.64	65.12	14.45		16.69 ± 0.69	19.37 ± 1.93	20.19 ± 1.74	22.45 ± 1.16
	LjASTRAY	bZIP transcription factor	MtrunA17_Chr3g0094861	Lj6g3v0937020	Aradu.J8CE9 Aradu.P9J09	Ae10g03610		24.01	30.03	37.02	24.24	21.31	15.57	18.11	91.8	26.69		32.27 ± 0.57	28.06 ± 3.96	38.17 ± 5.75	25.27 ± 2.42
	MtRDN1/LjPLENTY	arabinosyl transferase	MtrunA17_Chr5g0441831	Lj2g3v3022970	Aradu.ZWS6L	Ae07g03700		16.03	14.39	23.86	14.76	6.86	20.91	10.42	3.1	31.48		16.12 ± 0.43	13.59 ± 0.51	13.79 ± 1.51	12.35 ± 0.82

## Sheet: Supplementary Data 3
Supplementary Data 3. Nodule-specific Cys-rich genes from A. evenia. The NCR genes were named with the initial of the plant species and numbered according to their position in the A. evenia genome. NCR motifs 1 and 2 correspond to those deduced from sequence alignements in Supplementary Figure 7. Theorical pI was calculated for mature peptides. Tissue expressions are given for the two A. evenia a…
NCR name	Gene	NCR motif	Mature peptide (aa)	pI		Tissue expression in A. evenia CIAT22838 (FPKM)										Tissue expression in A. evenia IRFL6945 (FPKM ± SD)
						Root+	Root-	Nod 4dpi	Nod 7dpi	Nod 14dpi	Stem	Leaf	Flower	Pod		Root	Nod 2dpi	Nod 4dpi	Nod 6dpi
AeNCR1	Ae01g07751	1	50	5.73		0	0	4.66	342.1	575.22	0	0	0	0		0 ± 0	0.17 ± 0.3	0.51 ± 0.52	31.25 ± 6.81
AeNCR2	Ae01g07752	1	52	5.28		0	0	0	24.57	55.73	0	0	0	0		0 ± 0	0 ± 0	0 ± 0	100.58 ± 39.53
AeNCR3	Ae02g15131	2	55	6.32		0	0.89	2.85	466.96	421.34	0	0	0	0		0.14 ± 0.25	0.31 ± 0.53	0 ± 0	140.57 ± 34.11
AeNCR4	Ae02g15141	2	55	4.45		0	0	33.24	185.96	266.67	0	0	0	0		0 ± 0	0.31 ± 0.53	1.17 ± 0.58	219.88 ± 28.04
AeNCR5	Ae02g15241	2	54	6.04		0.84	3.7	0	93.41	202.28	0.88	0.97	0	0		0.15 ± 0.25	0.13 ± 0.23	0 ± 0	118.31 ± 35.71
AeNCR6	Ae02g15242	2	53	5.08		0	0	25.68	119.52	217.15	0	0	0	0		0 ± 0	0 ± 0	0.32 ± 0.56	48.03 ± 4.66
AeNCR7	Ae02g15251	2	55	4.72		0	0	19.21	61.7	22.26	0	0	0	0		0 ± 0	2.52 ± 1.37	6.28 ± 2.42	138.33 ± 22.79
AeNCR8	Ae02g15252	2	55	4.38		0.81	0	26.6	85.75	82.67	0	0	0	0		0.14 ± 0.25	0 ± 0	0 ± 0	36.61 ± 2.83
AeNCR9	Ae02g16971	1	54	6.26		0	0	0.99	493.87	939.36	0	0	0	0		0 ± 0	0.31 ± 0.27	0 ± 0	208.35 ± 43.3
AeNCR10	Ae02g16972	1	54	6.42		0	0	69.11	300.62	380.55	0	0	0	0		0 ± 0	0.29 ± 0.25	0.28 ± 0.24	287.49 ± 56.2
AeNCR11	Ae02g16973	1	54	6.87		0	0	1.97	158.9	487.69	0	0	0	0		0.3 ± 0.52	0 ± 0	0.15 ± 0.27	103.74 ± 21.88
AeNCR12	Ae02g17611	1	56	4.44		0	0	14.82	172.29	628.54	0.82	0	0	0		2.23 ± 0.73	0.64 ± 0.55	0.69 ± 0.44	184.11 ± 50.15
AeNCR13	Ae02g17612	1	52	6.71		0	0	1.07	58.17	38.03	0	1.06	0	0		0 ± 0	0.47 ± 0.5	0 ± 0	82.81 ± 31.94
AeNCR14	Ae02g17613	1	55	6.27		0	0	2.85	555.81	1060.45	0	0	0	0		0 ± 0	0.47 ± 0.51	0 ± 0	118.71 ± 33.67
AeNCR15	Ae02g17651	1	57	4.64		0	0	0	94.04	60.28	0	0	0	0		0.14 ± 0.24	0 ± 0	0 ± 0	80.19 ± 24.08
AeNCR16	Ae02g17931	2	60	4.61		0	0	18.46	87.07	140.54	0	0	0	0		0 ± 0	0.11 ± 0.2	0 ± 0	57.2 ± 3.63
AeNCR17	Ae02g17941	2	56	4.54		0	0	54.78	478.99	571.36	0.81	0	0	0		0 ± 0	0 ± 0	0 ± 0	209.09 ± 73
AeNCR18	Ae02g19101	1	57	5.04		0	0	73.19	320.44	832.36	0.81	0	0	0		0.14 ± 0.24	0.58 ± 0.7	0.43 ± 0.45	189.3 ± 28.31
AeNCR19	Ae02g19102	1	58	4.75		0	0	23.83	642.75	1419.67	0	0	0	0		0.13 ± 0.23	0.59 ± 0.65	0 ± 0	284.36 ± 70.6
AeNCR20	Ae02g21291	2	59	6.22		0	0	2.47	402.63	697.74	0	0	0	0		0 ± 0	0 ± 0	0.13 ± 0.22	143.19 ± 48.15
AeNCR21	Ae02g21292	1	56	6.86		0	0	0	35.83	60.8	0	0	0	0		0 ± 0	0 ± 0	0.14 ± 0.24	42.01 ± 8.59
AeNCR22	Ae02g21301	1	56	6.26		0	0	8.16	67.64	123.62	0	0	0	0		0.35 ± 0.33	0 ± 0	0 ± 0	59.72 ± 10.51
AeNCR23	Ae02g21302	1	59	6.87		0	0.77	94.55	747.99	4127.17	0	0	0	0		0.27 ± 0.46	1.49 ± 0.48	5.15 ± 1.84	246.32 ± 16.56
AeNCR24	Ae02g21303	1	57	4.51		0	0.82	36.16	255.25	573.11	0	0	0.92	0		0.28 ± 0.49	0.44 ± 0.76	1.23 ± 0.37	210.21 ± 27.99
AeNCR25	Ae02g21304	1	59	5.21		0	0	6.36	1626.44	4848.86	0	0.78	0.83	0.73		0 ± 0	0.14 ± 0.24	0 ± 0	206.39 ± 76.41
AeNCR26	Ae02g21311	1	59	5.1		0	0	0	93.1	453.19	0	0	0	0		0 ± 0	0 ± 0	0 ± 0	2.73 ± 2.53
AeNCR27	Ae02g21312	2	60	5.33		0	0	1.27	395.15	916.29	0	0	0	0		0.13 ± 0.23	0.89 ± 0.38	0.75 ± 0.34	336.38 ± 82.01
AeNCR28	Ae02g21313	2	56	5.65		0	0	73.19	175.15	403.34	0	0	0	0		0 ± 0	0 ± 0	8.88 ± 1.65	253.89 ± 36.74
AeNCR29	Ae02g21314	1	55	6.01		0	0	0.95	533.08	1480.9	0	0	0	0		0 ± 0	0.15 ± 0.27	0.14 ± 0.24	83.32 ± 34.12
AeNCR30	Ae02g21315	1	54	5.41		0.84	0	32.58	117.03	165.33	0	0	0	0		0 ± 0	0 ± 0	0.15 ± 0.27	14.4 ± 3.62
AeNCR31	Ae02g21316	1	58	6.72		0	0	1.7	244.5	330.01	0	0	0	0.78		0 ± 0	0.06 ± 0.1	0.13 ± 0.23	35.38 ± 12.09
AeNCR32	Ae02g21317	1	55	5.5		0	0	5.7	123.97	214.22	0	0	0	0		0.14 ± 0.25	0.24 ± 0.42	0 ± 0	259.98 ± 56.47
AeNCR33	Ae02g21318	1	54	6.27		0	0	0	264.11	695.51	0	0	0	0		2.37 ± 0.86	0.75 ± 0.71	3.47 ± 2.02	42.24 ± 16.11
AeNCR34	Ae03g11221	1	54	7.55		0	0	0	0	0	0	0	0	0		0 ± 0	0 ± 0	0 ± 0	0 ± 0
AeNCR35	Ae03g12671	1	58	6.96		0.72	0	38.3	408.43	507.77	0	0	0	0		0 ± 0	0 ± 0	0 ± 0	72.55 ± 27.01
AeNCR36	Ae04g12421	2	58	4.45		0	0	27.43	86.13	98.76	0	0	0	0		0 ± 0	0.44 ± 0.48	3.48 ± 0.3	20.44 ± 1.8
AeNCR37	Ae04g26311	2	59	5.51		1.32	0	0	1.18	0	0	0.5	0	0		0 ± 0	0 ± 0	0 ± 0	0 ± 0
AeNCR38	Ae05g07971	1	59	5.27		0	0	5.96	91.69	251.89	0	0	0	0		0 ± 0	0 ± 0	0 ± 0	81.62 ± 12.62
AeNCR39	Ae06g15941	2	56	4.46		0	0	0	38.32	234.84	0	0	0	0		0 ± 0	0 ± 0	0.3 ± 0.51	112.1 ± 36.45
AeNCR40	Ae06g15961	2	74	4.56		0	0	16.2	142.3	458.85	0	0	0	0		0 ± 0	0 ± 0	0 ± 0	0 ± 0
AeNCR41	Ae06g15962	2	57	5.04		0	0	29.99	273.48	526.04	0	0	0	0		0 ± 0	1.5 ± 1.14	1.09 ± 0.99	358.36 ± 94.82
AeNCR42	Ae06g15963	2	67	4.32		0	0	9.62	177.47	540.28	0	0	0	0		0 ± 0	0.12 ± 0.2	0 ± 0	79.53 ± 21.35
AeNCR43	Ae06g22381	2	62	4.27		0	0	6.36	604.83	1407.9	0.64	0	0	0		0 ± 0	1.05 ± 1.65	0.26 ± 0.46	414.03 ± 80.58
AeNCR44	Ae06g22481	2	64	4.3		0	0	11.9	531.37	1853.71	1.24	1.37	0	0		0 ± 0	0.47 ± 0.41	0 ± 0	153.18 ± 32.3
AeNCR45	Ae06g25461	2	76	5.56		0	0.45	0.49	339.01	1026.95	0.86	0	0	0.45		0.33 ± 0.08	0.77 ± 0.92	1.04 ± 0.65	835.79 ± 146.64
AeNCR46	Ae06g25462	1	56	4.52		0	0	166.5	383.13	483.83	0	0	0	0		0.14 ± 0.24	5.52 ± 1.35	10.27 ± 2.02	193.24 ± 31.59
AeNCR47	Ae07g08281	2	66	4.18		0	0	0	385.82	714.79	0	0	0.69	0		0 ± 0	0 ± 0	0 ± 0	135.05 ± 72.74
AeNCR48	Ae07g08282	2	62	4.72		0.63	0	0.74	2169.07	2918.06	0	0.73	0	0		0 ± 0	0 ± 0	0 ± 0	0 ± 0
AeNCR49	Ae07g08283	2	62	4.72		0	0	29.04	100.55	375.58	0	0	0	0		0 ± 0	0.54 ± 0.29	5.69 ± 0.87	206.32 ± 30.54
AeNCR50	Ae07g17621	2	57	5.26		0	0	0	199.59	275.82	0	0	0	0		0 ± 0	0 ± 0	0 ± 0	60.99 ± 19.62
AeNCR51	Ae07g19101	2	59	4.69		0	0	104.37	200.33	15.27	0	0	1.72	0		0 ± 0	0 ± 0	0.64 ± 0.19	165.6 ± 12.81
AeNCR52	Ae09g05391	2	59	4.97		0	0	1.64	136	98.58	0	0	0	0		0 ± 0	0.28 ± 0.49	0.14 ± 0.24	535.05 ± 85.13
AeNCR53	Ae09g05392	2	56	4.59		0	0	0	981.46	2688.61	0	0.58	0.61	0		0.21 ± 0.37	0.11 ± 0.19	0 ± 0	441.72 ± 149.39
AeNCR54	Ae09g05393	2	56	4.59		0	0.85	0	0	0	0.81	0	0	0		0 ± 0	0.16 ± 0.28	0 ± 0	0 ± 0
AeNCR55	Ae09g05400	2	79	4.11		0.35	0	73.11	354.44	1508.97	0	0	0	0		0 ± 0	0.75 ± 0.34	1.01 ± 0.72	83.08 ± 10.98
AeNCR56	Ae09g05401	2	78	4.38		0.42	0	53.92	383.57	1207.4	0	0.48	1.51	0		0 ± 0	1.99 ± 0.77	11.06 ± 2.02	266.97 ± 39.49
AeNCR57	Ae09g09661	2	55	6.04		0	0	0	9.3	40	0	0	0	0		0 ± 0	0 ± 0	0 ± 0	17.18 ± 3.47
AeNCR58	Ae0010491	2	57	6.34		0	0	0	65.25	273.34	0	0	0	0		0 ± 0	0 ± 0	0.28 ± 0.24	149.4 ± 25.37

## Sheet: Supplementary Data 4
Supplementary Data 4. The globin gene family of A. evenia and comparison with other legume species
Class	M. truncatula	L. japonicus	A. duranensis	A. evenia	Globin name		Tissue expression in A. evenia CIAT22838 (FPKM)										Tissue expression in A. evenia IRFL6945 (FPKM ± SD)
							Root+	Root-	Nod 4dpi	Nod 7dpi	Nod 14dpi	Stem	Leaf	Flower	Pod		Root	Nod 2dpi	Nod 4dpi	Nod 6dpi
1	-	-	Aradu.9IJ7G.1-B Aradu.9IJ7G.1-C Aradu.P7W5S	Ae04g33090 Ae04g33100	AeLB1* AeLB2*		19.94 0	19.27 0	1016.11 78.38	44138.98 352.63	201632.56 878.21	19.42 0.17	16.5 0.57	16.5 0.2	14.78 0		4.13 ± 2.96 0.12 ± 0.11	20.78 ± 12.31 2.6 ± 0.55	27.75 ± 5.44 12.19 ± 2.48	17419.51 ± 3535.92 407.9 ± 62.79
	MtrunA17_Chr4g0034301 MtrunA17_Chr4g0034311	Lj3g3v3338170 Lj3g3v3338180	Aradu.9IJ7G.1-A	Ae04g33130	AeGlb1		6.57	0.52	11.83	13.43	26.13	0	0.74	0.39	0.18		16.85 ± 2.24	9.05 ± 0.62	6.63 ± 1.38	15.46 ± 5
2	MtrunA17_Chr1g0148751* MtrunA17_Chr1g0170851* MtrunA17_Chr1g0197501* MtrunA17_Chr1g0197531* MtrunA17_Chr5g0417631* MtrunA17_Chr5g0427351* MtrunA17_Chr5g0435611* MtrunA17_Chr5g0435621* MtrunA17_Chr5g0435981* MtrunA17_Chr5g0435991* MtrunA17_Chr7g0270491*	Lj5g3v0035290* Lj5g3v0465970* Lj5g3v1699110	-	Ae09g18610	AeGlb2		3.55	2.91	8.42	5.97	6.01	12.91	14.98	24	4.02		7.15 ± 2.07	12.21 ± 0.39	12.14 ± 4.2	14.05 ± 1.69
3	MtrunA17_Chr3g0139391	Lj1g3v2035270	Araip.MH8GQ	Ae08g12400	AeGlb3-1		8.85	7.03	14.21	83.68	261.3	5.52	2.51	4.56	6.23		2.19 ± 0.25	2.21 ± 0.53	2.38 ± 0.51	46.7 ± 7.15
	MtrunA17_Chr1g0147401	Lj1g3v0948590	Aradu.6KR5S	Ae07g15760	AeGlb3-2		52.24	48.37	58.09	71.55	72.07	42.4	23.81	69.64	43.84		27.97 ± 4.88	26.82 ± 2.22	26.06 ± 4.92	49.01 ± 4.07
Note: leghemoglobins are marked with an asterisk.

## Sheet: Supplementary Data 5
Supplementary Data 5. The CRK gene cluster in A. evenia and comparison with other legume species
M. truncatula	L. japonicus	A. duranensis	A. evenia	CRK name		Tissue expression in A. evenia CIAT22838 (FPKM)										Tissue expression in A. evenia IRFL6945 (FPKM ± SD)
						Root+	Root-	Nod 4dpi	Nod 7dpi	Nod 14dpi	Stem	Leaf	Flower	Pod		Root	Nod 2dpi	Nod 4dpi	Nod 6dpi
MtrunA17_Chr5g0394021	Lj1g3v0052360	Aradu.PXA74-A	Ae05g12330			6.19	4.81	7.44	5.82	3.5	0.06	0	0.07	0		18.23 ± 1.57	15.3 ± 3.79	15.58 ± 0.95	8.35 ± 2.42
MtrunA17_Chr5g0394011	Lj1g3v0052350	Aradu.PXA74-B	Ae05g12340			17.55	15.57	20.43	20.68	10.37	2.02	0.16	0.03	0.51		6.07 ± 1.16	4.94 ± 1.24	2.98 ± 0.48	2.28 ± 0.88
-	Lj1g3v0052330	-	Ae05g12350			42.53	44.42	80.88	28.03	34.4	201.37	104.18	2.75	9.07		11.2 ± 0.96	21.89 ± 3.78	22.08 ± 5.8	22.23 ± 1.93
MtrunA17_Chr5g0393981 MtrunA17_Chr5g0394001	-	-	Ae05g12370			13.64	12.88	10.32	8.72	11.32	6.23	8.13	4.02	1.95		29.43 ± 1.68	37.1 ± 2.19	36.66 ± 1.73	30.53 ± 4.19
-	-	Aradu.NPJ8K	Ae05g12380	AeCRK		2.28	2.85	16.04	49.92	119.68	0	0.03	0	0		5.1 ± 0.45	7.51 ± 0.64	8.7 ± 0.17	71.02 ± 9.57

## Sheet: Supplementary Data 6
Supplementary Data 6. Sequence data for Aeschynomene spp.
Platform	Sample	Purpose	Source	NCBI ID	Reference		BioSample	BioProject
PacBio	A. evenia CIAT22838	Assembly	Short Read Archive	SRP150701	This study		SAMN08866577	PRJNA448804
MiSeq	A. evenia CIAT22838	Validation	Short Read Archive	SRP150701	This study		SAMN08866577	PRJNA448804
HiSeq	A. evenia ATF3087	Resequencing	Short Read Archive	SRP150701	This study		SAMN09062477	PRJNA448804
HiSeq	A. evenia CIAT22458	Resequencing	Short Read Archive	SRP150701	This study		SAMN09062478	PRJNA448804
HiSeq	A. evenia CIAT8251	Resequencing	Short Read Archive	SRP150701	This study		SAMN09062479	PRJNA448804
HiSeq	A. evenia CIAT8426	Resequencing	Short Read Archive	SRP150701	This study		SAMN09062480	PRJNA448804
HiSeq	A. evenia CIAT8261	Resequencing	Short Read Archive	SRP150701	This study		SAMN09062481	PRJNA448804
HiSeq	A. evenia CIAT8232	Resequencing	Short Read Archive	SRP150701	This study		SAMN09062482	PRJNA448804
HiSeq	A. evenia PI225551	Resequencing	Short Read Archive	SRP150701	This study		SAMN09062483	PRJNA448804
HiSeq	A. evenia IRRI13058	Resequencing	Short Read Archive	SRP150701	This study		SAMN09062484	PRJNA448804
HiSeq	A. evenia CPI090919	Resequencing	Short Read Archive	SRP150701	This study		SAMN09062485	PRJNA448804
HiSeq	A. evenia CIAT22951	Resequencing	Short Read Archive	SRP150701	This study		SAMN09062486	PRJNA448804
HiSeq	A. evenia CIAT22700	Resequencing	Short Read Archive	SRP150701	This study		SAMN09062487	PRJNA448804
HiSeq	A. evenia ILRI15713	Resequencing	Short Read Archive	SRP150701	This study		SAMN09062488	PRJNA448804
HiSeq	CIAT22838 x CIAT8232 F2	GBS	Short Read Archive	SRR7352583	This study		SAMN09062493	PRJNA448804
HiSeq	Root (-KNO3)	RNAseq	Short Read Archive	SRP150701	This study		SAMN09063411	PRJNA448804
HiSeq	Root (+KNO3)	RNAseq	Short Read Archive	SRP150701	This study		SAMN09063412	PRJNA448804
HiSeq	Nodule (4dpi)	RNAseq	Short Read Archive	SRP150701	This study		SAMN09063413	PRJNA448804
HiSeq	Nodule (7dpi)	RNAseq	Short Read Archive	SRP150701	This study		SAMN09063414	PRJNA448804
HiSeq	Nodule (14dpi)	RNAseq	Short Read Archive	SRP150701	This study		SAMN09063415	PRJNA448804
HiSeq	Stem	RNAseq	Short Read Archive	SRP150701	This study		SAMN09063416	PRJNA448804
HiSeq	Leaf	RNAseq	Short Read Archive	SRP150701	This study		SAMN09063417	PRJNA448804
HiSeq	Flower	RNAseq	Short Read Archive	SRP150701	This study		SAMN09063418	PRJNA448804
HiSeq	Pod	RNAseq	Short Read Archive	SRP150701	This study		SAMN09063419	PRJNA448804
PacBio	IsoSeq 1-2 kb	IsoSeq	Short Read Archive	SRP150701	This study		SAMN09063420	PRJNA448804
PacBio	IsoSeq 2-3 kb	IsoSeq	Short Read Archive	SRP150701	This study		SAMN09063420	PRJNA448804
PacBio	IsoSeq 3-6 kb	IsoSeq	Short Read Archive	SRP150701	This study		SAMN09063420	PRJNA448804
HiSeq	A. ciliata IRRI013078	RNAseq	Short Read Archive	SRP150570	This study		SAMN09064342	PRJNA459484
HiSeq	A. deamii LSTM24	RNAseq	Short Read Archive	SRP150570	This study		SAMN09064343	PRJNA459484
HiSeq	A. denticulata IRRI013003	RNAseq	Short Read Archive	SRP150570	This study		SAMN09064344	PRJNA459484
HiSeq	A. evenia ssp. serrulata IRFL6945	RNAseq	Short Read Archive	SRS2404202	Gully et al., 2018		SAMN07427877	PRJNA396532
HiSeq	A. filosa CIAT22466	RNAseq	Short Read Archive	SRP150570	This study		SAMN09064345	PRJNA459484
HiSeq	A. rudis Matt Lavin #82	RNAseq	Short Read Archive	SRP150570	This study		SAMN09064346	PRJNA459484
HiSeq	A. scabra LSTM26	RNAseq	Short Read Archive	SRP150570	This study		SAMN09064347	PRJNA459484
HiSeq	A. selloi CPI104040	RNAseq	Short Read Archive	SRP150570	This study		SAMN09064348	PRJNA459484
HiSeq	A. sensitiva LSTM28	RNAseq	Short Read Archive	SRP150570	This study		SAMN09064349	PRJNA459484
HiSeq	A. sp (328) CIAT8499	RNAseq	Short Read Archive	SRP150570	This study		SAMN09064350	PRJNA459484
HiSeq	A. tambacoundensis LSTM60	RNAseq	Short Read Archive	SRP150570	This study		SAMN09064351	PRJNA459484
HiSeq	Nodulation mutants	Targeted Sequence Capture	Short Read Archive	PRJNA590707	This study		SAMN13336740 to SAMN13336967	PRJNA590707
HiSeq	Nodulation mutants	Mapping by Sequencing	Short Read Archive	PRJNA590847	This study		SAMN13341580 to SAMN13341601	PRJNA590847
