# Supplementary material for: Genetics of nodulation in Aeschynomene evenia uncovers mechanisms of the rhizobium–legume symbiosis
Source: Nat Commun. 2021 Feb 5;12:829. doi: 10.1038/s41467-021-21094-7 (PMC7864950; doi:10.1038/s41467-021-21094-7)
Supplement: Supplementary file 6 — Source Data [file 41467_2021_21094_MOESM6_ESM.xlsx]

## Sheet: Fig. 1b,c
Raw data for Fig. 1b,c
Intrasyntenic blocks found in the Aeschynomene evenia genome
# block	Ks		A. evenia - Gene 1					A. evenia - Gene 2
			gene_ID	chr	start	end		gene-ID	chr	start	end
Ae-Ae_block-1	0.7304		Ae01g00680.1	Ae01	592244	595947		Ae05g02530.1	Ae05	1844796	1848690
Ae-Ae_block-1	0.9123		Ae01g00690.1	Ae01	597964	600453		Ae05g02540.1	Ae05	1854592	1857072
Ae-Ae_block-1	0.6434		Ae01g00730.1	Ae01	618915	621652		Ae05g02590.1	Ae05	1889913	1894192
Ae-Ae_block-1	0.8609		Ae01g00740.1	Ae01	622887	625795		Ae05g02600.1	Ae05	1900222	1903520
Ae-Ae_block-1	0.6224		Ae01g00750.1	Ae01	626267	631336		Ae05g02650.1	Ae05	1919249	1924657
Ae-Ae_block-1	1.0154		Ae01g00790.1	Ae01	651043	658168		Ae05g02730.1	Ae05	1992056	1999190
Ae-Ae_block-1	0.7154		Ae01g00830.1	Ae01	683838	686296		Ae05g02780.1	Ae05	2037039	2039366
Ae-Ae_block-1	0.5793		Ae01g00890.1	Ae01	737368	744256		Ae05g02930.1	Ae05	2156681	2164365
Ae-Ae_block-1	0.6822		Ae01g00900.1	Ae01	744844	749073		Ae05g03000.1	Ae05	2196998	2204454
Ae-Ae_block-1	0.6795		Ae01g00920.1	Ae01	762568	766306		Ae05g03020.1	Ae05	2207508	2210453
Ae-Ae_block-1	0.7391		Ae01g00930.1	Ae01	794484	798141		Ae05g03050.1	Ae05	2223667	2228867
Ae-Ae_block-1	1.0369		Ae01g00950.1	Ae01	808710	809147		Ae05g03060.1	Ae05	2232488	2232922
Ae-Ae_block-1	0.7561		Ae01g01020.1	Ae01	855981	861126		Ae05g03190.1	Ae05	2318434	2322490
Ae-Ae_block-1	0.7667		Ae01g01040.1	Ae01	871911	877660		Ae05g03210.1	Ae05	2333438	2335953
Ae-Ae_block-1	0.9181		Ae01g01100.1	Ae01	911159	913369		Ae05g03280.1	Ae05	2368630	2372245
Ae-Ae_block-1	0.6852		Ae01g01110.1	Ae01	914208	915335		Ae05g03290.1	Ae05	2376569	2377711
Ae-Ae_block-1	1.3909		Ae01g01120.1	Ae01	917633	920003		Ae05g03320.1	Ae05	2393579	2397784
Ae-Ae_block-1	0.7228		Ae01g01130.1	Ae01	923867	932741		Ae05g03330.1	Ae05	2403139	2411477
Ae-Ae_block-1	0.9406		Ae01g01140.1	Ae01	933816	934986		Ae05g03340.1	Ae05	2413987	2414963
Ae-Ae_block-1	0.7338		Ae01g01160.1	Ae01	947373	950761		Ae05g03380.1	Ae05	2429597	2432783
Ae-Ae_block-1	0.5466		Ae01g01200.1	Ae01	973297	988665		Ae05g03440.1	Ae05	2461418	2471260
Ae-Ae_block-1	0.5474		Ae01g01220.1	Ae01	994896	999171		Ae05g03470.1	Ae05	2479377	2485896
Ae-Ae_block-1	0.7971		Ae01g01230.1	Ae01	1019351	1022388		Ae05g03490.1	Ae05	2498694	2501399
Ae-Ae_block-1	0.9287		Ae01g01240.1	Ae01	1024073	1027335		Ae05g03520.1	Ae05	2516863	2520928
Ae-Ae_block-1	1.2305		Ae01g01250.1	Ae01	1030861	1033655		Ae05g03530.1	Ae05	2527661	2530654
Ae-Ae_block-1	0.836		Ae01g01450.1	Ae01	1155566	1157792		Ae05g03840.1	Ae05	2685713	2688095
Ae-Ae_block-1	0.7298		Ae01g01650.1	Ae01	1311552	1314938		Ae05g04000.1	Ae05	2772540	2776011
Ae-Ae_block-1	0.7184		Ae01g01800.1	Ae01	1424799	1426999		Ae05g04140.1	Ae05	2848900	2849967
Ae-Ae_block-1	1.1591		Ae01g01900.1	Ae01	1490005	1492020		Ae05g04200.1	Ae05	2885053	2890495
Ae-Ae_block-1	0.9491		Ae01g01960.1	Ae01	1550156	1554468		Ae05g04230.1	Ae05	2912231	2916744
Ae-Ae_block-2	0.6993		Ae01g02670.1	Ae01	2161275	2162678		Ae05g09030.1	Ae05	6381012	6386251
Ae-Ae_block-2	0.8424		Ae01g02680.1	Ae01	2166575	2170642		Ae05g09040.1	Ae05	6389257	6391903
Ae-Ae_block-2	0.4736		Ae01g02730.1	Ae01	2198003	2208550		Ae05g09070.1	Ae05	6402637	6409868
Ae-Ae_block-2	1.0427		Ae01g02840.1	Ae01	2339136	2341657		Ae05g09120.1	Ae05	6440790	6443343
Ae-Ae_block-2	0.841		Ae01g02860.1	Ae01	2355031	2356536		Ae05g09130.1	Ae05	6448661	6450178
Ae-Ae_block-2	0.7323		Ae01g02880.1	Ae01	2367768	2370640		Ae05g09180.1	Ae05	6488541	6490835
Ae-Ae_block-2	0.6463		Ae01g02890.1	Ae01	2375903	2378653		Ae05g09190.1	Ae05	6496266	6499009
Ae-Ae_block-2	0.8794		Ae01g02900.1	Ae01	2379410	2381746		Ae05g09200.1	Ae05	6500256	6502453
Ae-Ae_block-2	0.7442		Ae01g02910.1	Ae01	2390183	2395731		Ae05g09210.1	Ae05	6508360	6512812
Ae-Ae_block-2	0.791		Ae01g02990.1	Ae01	2443926	2446973		Ae05g08970.1	Ae05	6350198	6355058
Ae-Ae_block-2	0.8998		Ae01g03000.1	Ae01	2449788	2461660		Ae05g08960.1	Ae05	6346718	6349044
Ae-Ae_block-2	1.0443		Ae01g03040.1	Ae01	2518853	2524450		Ae05g08940.1	Ae05	6322874	6329571
Ae-Ae_block-2	0.8022		Ae01g03060.1	Ae01	2538878	2541904		Ae05g08930.1	Ae05	6313742	6316347
Ae-Ae_block-2	1.2334		Ae01g03080.1	Ae01	2575450	2576352		Ae05g08860.1	Ae05	6267166	6268092
Ae-Ae_block-2	0.9846		Ae01g03110.1	Ae01	2617906	2629929		Ae05g08850.1	Ae05	6220462	6228091
Ae-Ae_block-2	1.2924		Ae01g03120.1	Ae01	2633284	2641543		Ae05g08840.1	Ae05	6214729	6217385
Ae-Ae_block-2	1.1646		Ae01g03340.1	Ae01	2787490	2788968		Ae05g08770.1	Ae05	6159724	6161175
Ae-Ae_block-2	0.8835		Ae01g03400.1	Ae01	2857519	2864050		Ae05g08740.1	Ae05	6132538	6136050
Ae-Ae_block-2	0.7122		Ae01g03410.1	Ae01	2871760	2877552		Ae05g08730.1	Ae05	6125934	6128919
Ae-Ae_block-2	1.0104		Ae01g03470.1	Ae01	2927958	2928824		Ae05g08720.1	Ae05	6120449	6121426
Ae-Ae_block-2	0.787		Ae01g03500.1	Ae01	2942284	2947204		Ae05g08710.1	Ae05	6109237	6112740
Ae-Ae_block-2	0.6844		Ae01g03520.1	Ae01	2955195	2958996		Ae05g08680.1	Ae05	6093024	6096322
Ae-Ae_block-2	0.7519		Ae01g03530.1	Ae01	2960170	2973343		Ae05g08670.1	Ae05	6074445	6092182
Ae-Ae_block-2	0.719		Ae01g03540.1	Ae01	2983644	2987301		Ae05g08630.1	Ae05	6058100	6059909
Ae-Ae_block-2	0.6994		Ae01g03570.1	Ae01	3012163	3013531		Ae05g08600.1	Ae05	6035864	6038345
Ae-Ae_block-2	1.2076		Ae01g03580.1	Ae01	3015200	3022262		Ae05g08590.1	Ae05	6027078	6034838
Ae-Ae_block-2	0.6713		Ae01g03640.1	Ae01	3071158	3077301		Ae05g08570.1	Ae05	6004492	6008688
Ae-Ae_block-2	0.7776		Ae01g03650.1	Ae01	3082471	3086193		Ae05g08560.1	Ae05	5999988	6002377
Ae-Ae_block-2	1.4225		Ae01g03670.1	Ae01	3106637	3109115		Ae05g08540.1	Ae05	5986493	5988051
Ae-Ae_block-2	1.2587		Ae01g03750.1	Ae01	3180325	3182742		Ae05g08460.1	Ae05	5924312	5926717
Ae-Ae_block-2	0.7668		Ae01g03760.1	Ae01	3183528	3186644		Ae05g08450.1	Ae05	5922007	5923864
Ae-Ae_block-2	1.3623		Ae01g03770.1	Ae01	3210755	3212422		Ae05g08430.1	Ae05	5899912	5901519
Ae-Ae_block-2	1.0881		Ae01g03830.1	Ae01	3234593	3239719		Ae05g08380.1	Ae05	5878423	5880395
Ae-Ae_block-2	0.9639		Ae01g03840.1	Ae01	3241921	3244384		Ae05g08360.1	Ae05	5872600	5874065
Ae-Ae_block-2	0.4774		Ae01g03850.1	Ae01	3265473	3270568		Ae05g08350.1	Ae05	5857566	5862259
Ae-Ae_block-2	1.2589		Ae01g03940.1	Ae01	3327932	3330286		Ae05g08340.1	Ae05	5852261	5855323
Ae-Ae_block-2	0.8653		Ae01g03980.1	Ae01	3350726	3353073		Ae05g08310.1	Ae05	5840563	5842122
Ae-Ae_block-2	0.6795		Ae01g04030.1	Ae01	3405519	3410478		Ae05g08290.1	Ae05	5828333	5831302
Ae-Ae_block-2	1.1082		Ae01g04070.1	Ae01	3430346	3433565		Ae05g08250.1	Ae05	5805914	5808788
Ae-Ae_block-2	0.7422		Ae01g04100.1	Ae01	3454828	3457863		Ae05g08220.1	Ae05	5789840	5792272
Ae-Ae_block-2	0.5841		Ae01g04130.1	Ae01	3469960	3473978		Ae05g08200.1	Ae05	5776692	5778914
Ae-Ae_block-2	0.8294		Ae01g04140.1	Ae01	3479949	3482447		Ae05g08190.1	Ae05	5771843	5774332
Ae-Ae_block-2	0.8158		Ae01g04150.1	Ae01	3488170	3491051		Ae05g08180.1	Ae05	5767618	5770555
Ae-Ae_block-2	0.7573		Ae01g04170.1	Ae01	3516138	3520034		Ae05g08170.1	Ae05	5758882	5763923
Ae-Ae_block-2	1.2535		Ae01g04180.1	Ae01	3552946	3554293		Ae05g08150.1	Ae05	5738262	5739321
Ae-Ae_block-2	0.4551		Ae01g04200.1	Ae01	3589598	3599789		Ae05g08120.1	Ae05	5671087	5678034
Ae-Ae_block-2	0.5996		Ae01g04210.1	Ae01	3607264	3617731		Ae05g08090.1	Ae05	5638011	5648913
Ae-Ae_block-2	0.7139		Ae01g04240.1	Ae01	3637326	3639321		Ae05g08050.1	Ae05	5623814	5625387
Ae-Ae_block-2	0.7536		Ae01g04310.1	Ae01	3706229	3712100		Ae05g07980.1	Ae05	5591534	5598387
Ae-Ae_block-2	0.7212		Ae01g04320.1	Ae01	3717539	3721425		Ae05g07970.1	Ae05	5580800	5582913
Ae-Ae_block-2	0.8562		Ae01g04330.1	Ae01	3737401	3742925		Ae05g07960.1	Ae05	5568168	5571892
Ae-Ae_block-2	0.7258		Ae01g04350.1	Ae01	3782946	3786392		Ae05g07940.1	Ae05	5561371	5563921
Ae-Ae_block-2	0.6306		Ae01g04360.1	Ae01	3792277	3799337		Ae05g07900.1	Ae05	5545457	5550843
Ae-Ae_block-2	0.4953		Ae01g04400.1	Ae01	3840393	3842356		Ae05g07880.1	Ae05	5517475	5518689
Ae-Ae_block-2	1.0056		Ae01g04460.1	Ae01	3894540	3898449		Ae05g07840.1	Ae05	5494187	5496018
Ae-Ae_block-2	0.6574		Ae01g04490.1	Ae01	3912679	3916620		Ae05g07830.1	Ae05	5489065	5492185
Ae-Ae_block-2	1.4836		Ae01g04560.1	Ae01	3984812	3985675		Ae05g07760.1	Ae05	5447569	5448414
Ae-Ae_block-2	0.881		Ae01g04630.1	Ae01	4120686	4124479		Ae05g07670.1	Ae05	5358366	5362055
Ae-Ae_block-2	0.4635		Ae01g04650.1	Ae01	4141008	4143041		Ae05g07620.1	Ae05	5329670	5331480
Ae-Ae_block-2	0.6585		Ae01g04670.1	Ae01	4157070	4157943		Ae05g07590.1	Ae05	5318943	5319541
Ae-Ae_block-2	0.742		Ae01g04690.1	Ae01	4172297	4174598		Ae05g07580.1	Ae05	5313904	5315097
Ae-Ae_block-2	1.0356		Ae01g04750.1	Ae01	4279840	4284274		Ae05g07510.1	Ae05	5221886	5224895
Ae-Ae_block-2	1.314		Ae01g04820.1	Ae01	4365382	4369582		Ae05g07460.1	Ae05	5186641	5189701
Ae-Ae_block-2	0.5476		Ae01g04910.1	Ae01	4436593	4442461		Ae05g07370.1	Ae05	5131298	5135316
Ae-Ae_block-2	0.3907		Ae01g04920.1	Ae01	4448124	4451292		Ae05g07350.1	Ae05	5124453	5126802
Ae-Ae_block-2	0.5851		Ae01g04940.1	Ae01	4468009	4471356		Ae05g07320.1	Ae05	5111292	5114543
Ae-Ae_block-2	0.9233		Ae01g04990.1	Ae01	4505890	4510757		Ae05g07300.1	Ae05	5094098	5096994
Ae-Ae_block-2	1.1021		Ae01g05030.1	Ae01	4527746	4531207		Ae05g07140.1	Ae05	4943830	4947583
Ae-Ae_block-2	0.9468		Ae01g05060.1	Ae01	4557376	4558367		Ae05g07130.1	Ae05	4933221	4933956
Ae-Ae_block-2	0.7463		Ae01g05080.1	Ae01	4576772	4579886		Ae05g07110.1	Ae05	4921770	4925194
Ae-Ae_block-2	0.5141		Ae01g05100.1	Ae01	4589249	4590942		Ae05g07090.1	Ae05	4915060	4915944
Ae-Ae_block-2	0.9282		Ae01g05110.1	Ae01	4592245	4601285		Ae05g07060.1	Ae05	4893215	4905797
Ae-Ae_block-2	1.1061		Ae01g05150.1	Ae01	4619759	4620022		Ae05g07000.1	Ae05	4868284	4868565
Ae-Ae_block-2	0.8024		Ae01g05200.1	Ae01	4680822	4687668		Ae05g06920.1	Ae05	4819281	4823577
Ae-Ae_block-2	0.8763		Ae01g05210.1	Ae01	4692450	4696112		Ae05g06900.1	Ae05	4808445	4810684
Ae-Ae_block-2	1.3052		Ae01g05220.1	Ae01	4698885	4701300		Ae05g06880.1	Ae05	4800506	4802518
Ae-Ae_block-2	1.0099		Ae01g05250.1	Ae01	4716875	4727256		Ae05g06870.1	Ae05	4768499	4786654
Ae-Ae_block-2	0.8696		Ae01g05270.1	Ae01	4735559	4735825		Ae05g06830.1	Ae05	4751805	4752188
Ae-Ae_block-2	1.2147		Ae01g05330.1	Ae01	4779138	4780049		Ae05g06810.1	Ae05	4738490	4739479
Ae-Ae_block-2	1.1444		Ae01g05360.1	Ae01	4837938	4839438		Ae05g06790.1	Ae05	4715218	4716568
Ae-Ae_block-2	0.7246		Ae01g05390.1	Ae01	4863199	4867882		Ae05g06720.1	Ae05	4677642	4680659
Ae-Ae_block-2	1.1703		Ae01g05400.1	Ae01	4873983	4877062		Ae05g06710.1	Ae05	4671333	4672685
Ae-Ae_block-2	0.8718		Ae01g05480.1	Ae01	4986655	4991790		Ae05g06650.1	Ae05	4624190	4627340
Ae-Ae_block-2	0.7885		Ae01g05500.1	Ae01	5020948	5026935		Ae05g06640.1	Ae05	4608070	4611724
Ae-Ae_block-2	1.408		Ae01g05510.1	Ae01	5030328	5032165		Ae05g06620.1	Ae05	4597783	4601220
Ae-Ae_block-2	0.8172		Ae01g05540.1	Ae01	5049683	5056436		Ae05g06570.1	Ae05	4563876	4565217
Ae-Ae_block-2	0.5339		Ae01g05580.1	Ae01	5071007	5082511		Ae05g06540.1	Ae05	4538318	4544216
Ae-Ae_block-2	0.8877		Ae01g05590.1	Ae01	5086385	5088990		Ae05g06520.1	Ae05	4522548	4525127
Ae-Ae_block-2	1.2667		Ae01g05600.1	Ae01	5090838	5099144		Ae05g06510.1	Ae05	4518425	4521483
Ae-Ae_block-2	1.3476		Ae01g05710.1	Ae01	5257473	5258522		Ae05g06500.1	Ae05	4509734	4510762
Ae-Ae_block-2	1.0037		Ae01g05760.1	Ae01	5309746	5313550		Ae05g06450.1	Ae05	4478941	4480829
Ae-Ae_block-2	1.3265		Ae01g05770.1	Ae01	5317579	5337621		Ae05g06400.1	Ae05	4430754	4432559
Ae-Ae_block-2	0.6531		Ae01g05810.1	Ae01	5361624	5365608		Ae05g06320.1	Ae05	4380203	4383451
Ae-Ae_block-2	0.6557		Ae01g05830.1	Ae01	5381935	5384251		Ae05g06280.1	Ae05	4342477	4345910
Ae-Ae_block-2	1.4107		Ae01g05890.1	Ae01	5421633	5421917		Ae05g06250.1	Ae05	4321286	4321609
Ae-Ae_block-2	0.5327		Ae01g05900.1	Ae01	5439759	5445605		Ae05g06220.1	Ae05	4286602	4290018
Ae-Ae_block-2	0.7983		Ae01g05960.1	Ae01	5479332	5482967		Ae05g06200.1	Ae05	4271130	4272393
Ae-Ae_block-2	0.6773		Ae01g05990.1	Ae01	5535341	5537876		Ae05g06170.1	Ae05	4249499	4254520
Ae-Ae_block-2	1.2107		Ae01g06000.1	Ae01	5543674	5548738		Ae05g06160.1	Ae05	4244798	4247919
Ae-Ae_block-2	0.5791		Ae01g06040.1	Ae01	5578054	5582386		Ae05g06110.1	Ae05	4199711	4202956
Ae-Ae_block-2	0.5496		Ae01g06140.1	Ae01	5654047	5659757		Ae05g06070.1	Ae05	4184153	4187307
Ae-Ae_block-2	1.362		Ae01g06220.1	Ae01	5710991	5714809		Ae05g05980.1	Ae05	4134197	4139491
Ae-Ae_block-2	0.8078		Ae01g06240.1	Ae01	5725815	5732577		Ae05g05920.1	Ae05	4104116	4108710
Ae-Ae_block-2	0.7681		Ae01g06290.1	Ae01	5792011	5792325		Ae05g05900.1	Ae05	4096854	4097156
Ae-Ae_block-2	1.2865		Ae01g06320.1	Ae01	5812041	5814479		Ae05g05820.1	Ae05	4056112	4058394
Ae-Ae_block-2	0.6152		Ae01g06350.1	Ae01	5832410	5838560		Ae05g05730.1	Ae05	4010114	4023932
Ae-Ae_block-5	0.8372		Ae01g07640.1	Ae01	7268934	7270574		Ae07g01720.1	Ae07	964711	966318
Ae-Ae_block-5	0.7939		Ae01g07680.1	Ae01	7317975	7319246		Ae07g01780.1	Ae07	1006489	1007769
Ae-Ae_block-5	0.7111		Ae01g07750.1	Ae01	7383520	7389581		Ae07g01830.1	Ae07	1040798	1044992
Ae-Ae_block-5	0.6785		Ae01g07890.1	Ae01	7578563	7599874		Ae07g01920.1	Ae07	1084293	1086770
Ae-Ae_block-5	0.7014		Ae01g07900.1	Ae01	7606851	7614995		Ae07g01940.1	Ae07	1099936	1104284
Ae-Ae_block-5	0.5319		Ae01g07910.1	Ae01	7629079	7636505		Ae07g01980.1	Ae07	1118642	1121610
Ae-Ae_block-5	1.0055		Ae01g07990.1	Ae01	7707823	7708728		Ae07g02100.1	Ae07	1164849	1165751
Ae-Ae_block-5	0.7288		Ae01g08060.1	Ae01	7846944	7849465		Ae07g02130.1	Ae07	1185701	1186683
Ae-Ae_block-5	0.9328		Ae01g08360.1	Ae01	8211055	8211810		Ae07g01050.1	Ae07	632578	633315
Ae-Ae_block-5	0.6974		Ae01g08370.1	Ae01	8214164	8227576		Ae07g01070.1	Ae07	638432	647435
Ae-Ae_block-5	0.8124		Ae01g08500.1	Ae01	8306351	8321531		Ae07g01080.1	Ae07	653757	661666
Ae-Ae_block-5	0.7112		Ae01g08560.1	Ae01	8357259	8361448		Ae07g01100.1	Ae07	665994	669448
Ae-Ae_block-5	1.4032		Ae01g08730.1	Ae01	8516513	8519490		Ae07g01120.1	Ae07	681619	684268
Ae-Ae_block-5	0.5799		Ae01g08900.1	Ae01	8694890	8700245		Ae07g01260.1	Ae07	748485	750897
Ae-Ae_block-5	0.7796		Ae01g09070.1	Ae01	8914501	8924260		Ae07g01410.1	Ae07	806700	811180
Ae-Ae_block-6	0.3176		Ae01g09440.1	Ae01	9378162	9383641		Ae04g18960.1	Ae04	15737669	15740772
Ae-Ae_block-6	0.4277		Ae01g09460.1	Ae01	9391135	9396513		Ae04g18940.1	Ae04	15724957	15730319
Ae-Ae_block-6	0.0723		Ae01g09470.1	Ae01	9402225	9415461		Ae04g18930.1	Ae04	15705997	15716180
Ae-Ae_block-6	0.0225		Ae01g09490.1	Ae01	9429771	9430674		Ae04g18920.1	Ae04	15689251	15691683
Ae-Ae_block-6	0.0046		Ae01g09510.1	Ae01	9433588	9436499		Ae04g18910.1	Ae04	15684935	15687859
Ae-Ae_block-6	0		Ae01g09520.1	Ae01	9437294	9441836		Ae04g18900.1	Ae04	15679540	15684138
Ae-Ae_block-6	0		Ae01g09560.1	Ae01	9486743	9506850		Ae04g18880.1	Ae04	15614526	15634655
Ae-Ae_block-6	0.0612		Ae01g09570.1	Ae01	9517644	9520723		Ae04g18870.1	Ae04	15600654	15603947
Ae-Ae_block-6	0.0272		Ae01g09580.1	Ae01	9531014	9536041		Ae04g18860.1	Ae04	15585367	15588527
Ae-Ae_block-6	0		Ae01g09600.1	Ae01	9565308	9568822		Ae04g18810.1	Ae04	15552543	15556057
Ae-Ae_block-6	0		Ae01g09610.1	Ae01	9603774	9605092		Ae04g18800.1	Ae04	15516257	15517575
Ae-Ae_block-6	0.0826		Ae01g09620.1	Ae01	9607592	9612209		Ae04g18790.1	Ae04	15509140	15513754
Ae-Ae_block-6	0		Ae01g09630.1	Ae01	9615602	9617039		Ae04g18780.1	Ae04	15504304	15505742
Ae-Ae_block-6	0.4599		Ae01g09660.1	Ae01	9654137	9655851		Ae04g18750.1	Ae04	15465886	15467591
Ae-Ae_block-6	0		Ae01g09670.1	Ae01	9664094	9667312		Ae04g18740.1	Ae04	15453510	15457193
Ae-Ae_block-17	0.6066		Ae01g17990.1	Ae01	23018642	23023866		Ae07g03010.1	Ae07	1723290	1727555
Ae-Ae_block-17	0.7764		Ae01g18010.1	Ae01	23056063	23061846		Ae07g03000.1	Ae07	1714059	1718197
Ae-Ae_block-17	1.0876		Ae01g18050.1	Ae01	23088761	23092741		Ae07g02930.1	Ae07	1681346	1683433
Ae-Ae_block-17	1.2858		Ae01g18060.1	Ae01	23093927	23103861		Ae07g02910.1	Ae07	1664946	1668826
Ae-Ae_block-17	0.5623		Ae01g18070.1	Ae01	23117815	23120583		Ae07g02890.1	Ae07	1635784	1637772
Ae-Ae_block-17	0.8863		Ae01g18080.1	Ae01	23123036	23125521		Ae07g02880.1	Ae07	1629688	1631565
Ae-Ae_block-17	0.5002		Ae01g18090.1	Ae01	23128493	23131647		Ae07g02870.1	Ae07	1627333	1628477
Ae-Ae_block-17	0.5047		Ae01g18180.1	Ae01	23218374	23225447		Ae07g02840.1	Ae07	1596727	1600092
Ae-Ae_block-17	0.7245		Ae01g18200.1	Ae01	23235222	23240449		Ae07g02810.1	Ae07	1587482	1591598
Ae-Ae_block-17	0.449		Ae01g18240.1	Ae01	23262556	23267668		Ae07g02750.1	Ae07	1536580	1539218
Ae-Ae_block-17	0.695		Ae01g18250.1	Ae01	23273133	23276892		Ae07g02710.1	Ae07	1525846	1529299
Ae-Ae_block-17	1.1878		Ae01g18290.1	Ae01	23302387	23306262		Ae07g02690.1	Ae07	1517084	1519330
Ae-Ae_block-17	0.5854		Ae01g18330.1	Ae01	23343981	23350844		Ae07g02650.1	Ae07	1496771	1503256
Ae-Ae_block-20	0.9809		Ae01g18860.1	Ae01	23861284	23862577		Ae04g14690.1	Ae04	10484820	10486128
Ae-Ae_block-20	1.3323		Ae01g18910.1	Ae01	23936299	23937703		Ae04g14710.1	Ae04	10515641	10516903
Ae-Ae_block-20	1.119		Ae01g18950.1	Ae01	23971079	23975916		Ae04g14730.1	Ae04	10534911	10542232
Ae-Ae_block-20	0.9789		Ae01g18960.1	Ae01	23988898	23990949		Ae04g14760.1	Ae04	10553467	10555500
Ae-Ae_block-20	0.7062		Ae01g18970.1	Ae01	23992799	23997025		Ae04g14770.1	Ae04	10557788	10561355
Ae-Ae_block-20	0.6094		Ae01g19000.1	Ae01	24018393	24028031		Ae04g14790.1	Ae04	10576186	10584631
Ae-Ae_block-20	0.6018		Ae01g19060.1	Ae01	24062707	24069376		Ae04g14820.1	Ae04	10595088	10601573
Ae-Ae_block-20	0.5929		Ae01g19080.1	Ae01	24079897	24082908		Ae04g14880.1	Ae04	10636082	10638986
Ae-Ae_block-20	0.6234		Ae01g19100.1	Ae01	24089764	24093362		Ae04g14900.1	Ae04	10650113	10655657
Ae-Ae_block-20	1.0499		Ae01g19120.1	Ae01	24115538	24116428		Ae04g14930.1	Ae04	10723861	10724631
Ae-Ae_block-20	0.595		Ae01g19140.1	Ae01	24127330	24130171		Ae04g14960.1	Ae04	10754343	10756865
Ae-Ae_block-20	0.5725		Ae01g19260.1	Ae01	24208921	24211755		Ae04g14970.1	Ae04	10765750	10769273
Ae-Ae_block-20	1.0915		Ae01g19340.1	Ae01	24240864	24244494		Ae04g15060.1	Ae04	10843586	10847298
Ae-Ae_block-20	0.9522		Ae01g19380.1	Ae01	24260295	24263858		Ae04g15130.1	Ae04	10902249	10905362
Ae-Ae_block-20	0.8911		Ae01g19400.1	Ae01	24282139	24284422		Ae04g15140.1	Ae04	10925513	10929142
Ae-Ae_block-20	1.3319		Ae01g19430.1	Ae01	24321238	24325950		Ae04g15150.1	Ae04	10938158	10939333
Ae-Ae_block-20	1.3816		Ae01g19440.1	Ae01	24332281	24335260		Ae04g15180.1	Ae04	10946893	10948268
Ae-Ae_block-20	0.6455		Ae01g19470.1	Ae01	24361937	24363986		Ae04g15230.1	Ae04	10987115	10989396
Ae-Ae_block-20	0.8786		Ae01g19490.1	Ae01	24368445	24370678		Ae04g15240.1	Ae04	10990577	10992639
Ae-Ae_block-20	1.4885		Ae01g19550.1	Ae01	24394457	24397373		Ae04g15410.1	Ae04	11089909	11092271
Ae-Ae_block-20	0.9179		Ae01g19570.1	Ae01	24411515	24412504		Ae04g15480.1	Ae04	11141099	11150208
Ae-Ae_block-20	1.0831		Ae01g19580.1	Ae01	24413639	24414770		Ae04g15490.1	Ae04	11151173	11152122
Ae-Ae_block-20	0.8694		Ae01g19600.1	Ae01	24425122	24426108		Ae04g15510.1	Ae04	11162216	11170898
Ae-Ae_block-20	0.6094		Ae01g19620.1	Ae01	24434797	24437402		Ae04g15530.1	Ae04	11185219	11188044
Ae-Ae_block-20	0.6781		Ae01g19680.1	Ae01	24466380	24469063		Ae04g15600.1	Ae04	11237740	11241027
Ae-Ae_block-20	0.8354		Ae01g19690.1	Ae01	24474975	24475695		Ae04g15630.1	Ae04	11256754	11257448
Ae-Ae_block-20	0.5828		Ae01g19760.1	Ae01	24512535	24518172		Ae04g15670.1	Ae04	11284770	11291034
Ae-Ae_block-20	1.2646		Ae01g19780.1	Ae01	24532801	24534166		Ae04g15690.1	Ae04	11311969	11313172
Ae-Ae_block-20	0.851		Ae01g19790.1	Ae01	24550580	24554275		Ae04g15720.1	Ae04	11357190	11360120
Ae-Ae_block-20	0.7196		Ae01g19820.1	Ae01	24580232	24580828		Ae04g15770.1	Ae04	11401057	11401671
Ae-Ae_block-20	1.2866		Ae01g19840.1	Ae01	24594560	24601533		Ae04g15780.1	Ae04	11415543	11426017
Ae-Ae_block-20	0.6455		Ae01g19860.1	Ae01	24630929	24634843		Ae04g15820.1	Ae04	11482837	11487860
Ae-Ae_block-20	0.7603		Ae01g19890.1	Ae01	24665940	24670803		Ae04g15850.1	Ae04	11501644	11511364
Ae-Ae_block-20	0.741		Ae01g19990.1	Ae01	24761100	24764989		Ae04g15940.1	Ae04	11623274	11626342
Ae-Ae_block-20	0.6343		Ae01g20020.1	Ae01	24783160	24785745		Ae04g15960.1	Ae04	11638556	11640826
Ae-Ae_block-20	0.7649		Ae01g20040.1	Ae01	24794097	24797443		Ae04g15970.1	Ae04	11651209	11654619
Ae-Ae_block-20	1.3058		Ae01g20050.1	Ae01	24801384	24803336		Ae04g15980.1	Ae04	11657015	11659406
Ae-Ae_block-20	0.6424		Ae01g20080.1	Ae01	24814989	24818948		Ae04g15990.1	Ae04	11663074	11667034
Ae-Ae_block-20	0.8565		Ae01g20090.1	Ae01	24824978	24826659		Ae04g16000.1	Ae04	11681083	11683277
Ae-Ae_block-20	0.6842		Ae01g20120.1	Ae01	24838753	24846831		Ae04g16020.1	Ae04	11691303	11698967
Ae-Ae_block-20	0.5618		Ae01g20170.1	Ae01	24887989	24891733		Ae04g16080.1	Ae04	11799618	11803756
Ae-Ae_block-20	1.1018		Ae01g20180.1	Ae01	24895746	24899214		Ae04g16100.1	Ae04	11824544	11827301
Ae-Ae_block-20	0.6221		Ae01g20210.1	Ae01	24917547	24925037		Ae04g16150.1	Ae04	11870574	11875573
Ae-Ae_block-20	0.4957		Ae01g20220.1	Ae01	24926705	24929884		Ae04g16160.1	Ae04	11879721	11883235
Ae-Ae_block-20	1.2201		Ae01g20240.1	Ae01	24942110	24943461		Ae04g16180.1	Ae04	11913351	11915822
Ae-Ae_block-20	0.7919		Ae01g20250.1	Ae01	24958808	24962090		Ae04g16190.1	Ae04	11934375	11937718
Ae-Ae_block-20	1.3164		Ae01g20270.1	Ae01	24966950	24971110		Ae04g16210.1	Ae04	11949611	11951767
Ae-Ae_block-20	1.4509		Ae01g20280.1	Ae01	24979085	24984393		Ae04g16220.1	Ae04	11958959	11962976
Ae-Ae_block-20	1.3722		Ae01g20290.1	Ae01	24987476	24990622		Ae04g16300.1	Ae04	12027055	12033545
Ae-Ae_block-20	1.1005		Ae01g20350.1	Ae01	25013008	25015816		Ae04g16330.1	Ae04	12062784	12065202
Ae-Ae_block-20	0.6012		Ae01g20400.1	Ae01	25040025	25042518		Ae04g16340.1	Ae04	12072555	12076705
Ae-Ae_block-20	0.7207		Ae01g20410.1	Ae01	25054148	25059801		Ae04g16360.1	Ae04	12106239	12115239
Ae-Ae_block-20	0.6682		Ae01g20440.1	Ae01	25074195	25076194		Ae04g16380.1	Ae04	12134919	12137407
Ae-Ae_block-20	1.1425		Ae01g20500.1	Ae01	25132189	25133385		Ae04g16430.1	Ae04	12167444	12168688
Ae-Ae_block-20	0.8257		Ae01g20510.1	Ae01	25142492	25142764		Ae04g16470.1	Ae04	12204860	12205075
Ae-Ae_block-21	0.9809		Ae01g18860.1	Ae01	23861284	23862577		Ae08g23990.1	Ae08	23022368	23023676
Ae-Ae_block-21	1.119		Ae01g18950.1	Ae01	23971079	23975916		Ae08g23940.1	Ae08	22966292	22973615
Ae-Ae_block-21	1.155		Ae01g18960.1	Ae01	23988898	23990949		Ae08g23910.1	Ae08	22953048	22955063
Ae-Ae_block-21	0.5952		Ae01g18970.1	Ae01	23992799	23997025		Ae08g23900.1	Ae08	22947175	22950743
Ae-Ae_block-21	0.6334		Ae01g19000.1	Ae01	24018393	24028031		Ae08g23870.1	Ae08	22923967	22932401
Ae-Ae_block-21	0.6018		Ae01g19060.1	Ae01	24062707	24069376		Ae08g23850.1	Ae08	22907036	22913521
Ae-Ae_block-21	0.5929		Ae01g19080.1	Ae01	24079897	24082908		Ae08g23800.1	Ae08	22869748	22872651
Ae-Ae_block-21	0.6234		Ae01g19100.1	Ae01	24089764	24093362		Ae08g23780.1	Ae08	22853143	22858672
Ae-Ae_block-21	0.595		Ae01g19140.1	Ae01	24127330	24130171		Ae08g23700.1	Ae08	22752061	22754582
Ae-Ae_block-21	0.6259		Ae01g19260.1	Ae01	24208921	24211755		Ae08g23690.1	Ae08	22739687	22743208
Ae-Ae_block-21	0.6498		Ae01g19340.1	Ae01	24240864	24244494		Ae08g23590.1	Ae08	22662833	22665437
Ae-Ae_block-21	0.8432		Ae01g19380.1	Ae01	24260295	24263858		Ae08g23510.1	Ae08	22603827	22607087
Ae-Ae_block-21	0.9763		Ae01g19400.1	Ae01	24282139	24284422		Ae08g23480.1	Ae08	22580225	22583750
Ae-Ae_block-21	1.3319		Ae01g19430.1	Ae01	24321238	24325950		Ae08g23470.1	Ae08	22569934	22571109
Ae-Ae_block-21	1.2777		Ae01g19440.1	Ae01	24332281	24335260		Ae08g23450.1	Ae08	22561003	22562376
Ae-Ae_block-21	0.6455		Ae01g19470.1	Ae01	24361937	24363986		Ae08g23400.1	Ae08	22519914	22522196
Ae-Ae_block-21	0.8786		Ae01g19490.1	Ae01	24368445	24370678		Ae08g23390.1	Ae08	22516677	22518737
Ae-Ae_block-21	0.9179		Ae01g19570.1	Ae01	24411515	24412504		Ae08g23150.1	Ae08	22359313	22366558
Ae-Ae_block-21	1.0831		Ae01g19580.1	Ae01	24413639	24414770		Ae08g23140.1	Ae08	22357399	22358348
Ae-Ae_block-21	0.8099		Ae01g19600.1	Ae01	24425122	24426108		Ae08g23120.1	Ae08	22338815	22347308
Ae-Ae_block-21	0.6094		Ae01g19620.1	Ae01	24434797	24437402		Ae08g23100.1	Ae08	22321517	22324342
Ae-Ae_block-21	0.8354		Ae01g19690.1	Ae01	24474975	24475695		Ae08g23000.1	Ae08	22252182	22252876
Ae-Ae_block-21	0.5949		Ae01g19760.1	Ae01	24512535	24518172		Ae08g22960.1	Ae08	22218598	22223233
Ae-Ae_block-21	1.2646		Ae01g19780.1	Ae01	24532801	24534166		Ae08g22940.1	Ae08	22196484	22197687
Ae-Ae_block-21	1.068		Ae01g19790.1	Ae01	24550580	24554275		Ae08g22910.1	Ae08	22149625	22152555
Ae-Ae_block-21	0.7196		Ae01g19820.1	Ae01	24580232	24580828		Ae08g22860.1	Ae08	22108236	22108850
Ae-Ae_block-21	1.3857		Ae01g19840.1	Ae01	24594560	24601533		Ae08g22850.1	Ae08	22083917	22094361
Ae-Ae_block-21	0.6455		Ae01g19860.1	Ae01	24630929	24634843		Ae08g22810.1	Ae08	22021960	22027173
Ae-Ae_block-21	0.8035		Ae01g19890.1	Ae01	24665940	24670803		Ae08g22780.1	Ae08	21998487	22008194
Ae-Ae_block-21	0.7707		Ae01g19990.1	Ae01	24761100	24764989		Ae08g22680.1	Ae08	21883594	21886660
Ae-Ae_block-21	0.6543		Ae01g20020.1	Ae01	24783160	24785745		Ae08g22660.1	Ae08	21869117	21871386
Ae-Ae_block-21	0.7649		Ae01g20040.1	Ae01	24794097	24797443		Ae08g22650.1	Ae08	21855328	21858736
Ae-Ae_block-21	1.3292		Ae01g20050.1	Ae01	24801384	24803336		Ae08g22640.1	Ae08	21850555	21852944
Ae-Ae_block-21	0.6424		Ae01g20080.1	Ae01	24814989	24818948		Ae08g22630.1	Ae08	21842930	21846890
Ae-Ae_block-21	0.8836		Ae01g20090.1	Ae01	24824978	24826659		Ae08g22620.1	Ae08	21826746	21828938
Ae-Ae_block-21	0.6842		Ae01g20120.1	Ae01	24838753	24846831		Ae08g22600.1	Ae08	21811073	21818737
Ae-Ae_block-21	1.1018		Ae01g20180.1	Ae01	24895746	24899214		Ae08g22510.1	Ae08	21683008	21685765
Ae-Ae_block-21	0.6492		Ae01g20210.1	Ae01	24917547	24925037		Ae08g22470.1	Ae08	21634781	21639778
Ae-Ae_block-21	0.4957		Ae01g20220.1	Ae01	24926705	24929884		Ae08g22460.1	Ae08	21627120	21630633
Ae-Ae_block-21	1.2201		Ae01g20240.1	Ae01	24942110	24943461		Ae08g22440.1	Ae08	21594560	21597027
Ae-Ae_block-21	1.0904		Ae01g20290.1	Ae01	24987476	24990622		Ae08g22320.1	Ae08	21477017	21486587
Ae-Ae_block-21	1.152		Ae01g20350.1	Ae01	25013008	25015816		Ae08g22270.1	Ae08	21445473	21447893
Ae-Ae_block-21	0.6012		Ae01g20400.1	Ae01	25040025	25042518		Ae08g22260.1	Ae08	21433982	21438129
Ae-Ae_block-21	0.827		Ae01g20410.1	Ae01	25054148	25059801		Ae08g22220.1	Ae08	21395545	21404508
Ae-Ae_block-21	1.1026		Ae01g20420.1	Ae01	25067571	25069090		Ae08g22210.1	Ae08	21381452	21382958
Ae-Ae_block-21	0.6682		Ae01g20440.1	Ae01	25074195	25076194		Ae08g22200.1	Ae08	21373381	21375866
Ae-Ae_block-21	1.2653		Ae01g20500.1	Ae01	25132189	25133385		Ae08g22150.1	Ae08	21340058	21343372
Ae-Ae_block-21	0.8257		Ae01g20510.1	Ae01	25142492	25142764		Ae08g22110.1	Ae08	21305780	21305995
Ae-Ae_block-21	0.7209		Ae01g20520.1	Ae01	25147082	25150610		Ae08g22010.1	Ae08	21207432	21219124
Ae-Ae_block-21	0.8619		Ae01g20530.1	Ae01	25151472	25153937		Ae08g21990.1	Ae08	21184368	21196977
Ae-Ae_block-21	0.9342		Ae01g20550.1	Ae01	25165662	25167153		Ae08g21970.1	Ae08	21175977	21178354
Ae-Ae_block-21	0.6765		Ae01g20590.1	Ae01	25188497	25190669		Ae08g21920.1	Ae08	21142726	21145021
Ae-Ae_block-21	1.0969		Ae01g20610.1	Ae01	25194797	25196117		Ae08g21890.1	Ae08	21120813	21122100
Ae-Ae_block-21	0.8267		Ae01g20620.1	Ae01	25204360	25206800		Ae08g21880.1	Ae08	21105962	21109411
Ae-Ae_block-21	0.8403		Ae01g20650.1	Ae01	25235304	25236812		Ae08g21850.1	Ae08	21055066	21057655
Ae-Ae_block-21	1.0537		Ae01g20700.1	Ae01	25278449	25280108		Ae08g21760.1	Ae08	20964459	20965880
Ae-Ae_block-21	0.9189		Ae01g20710.1	Ae01	25285923	25288904		Ae08g21720.1	Ae08	20934612	20937935
Ae-Ae_block-21	0.6059		Ae01g20730.1	Ae01	25300760	25307018		Ae08g21700.1	Ae08	20918576	20924944
Ae-Ae_block-21	0.873		Ae01g20740.1	Ae01	25309384	25314790		Ae08g21690.1	Ae08	20907183	20911801
Ae-Ae_block-21	0.6868		Ae01g20780.1	Ae01	25362416	25365859		Ae08g21580.1	Ae08	20772956	20777062
Ae-Ae_block-21	0.5485		Ae01g20790.1	Ae01	25378467	25384284		Ae08g21530.1	Ae08	20722667	20728979
Ae-Ae_block-21	0.6995		Ae01g20850.1	Ae01	25416039	25419841		Ae08g21520.1	Ae08	20710244	20715465
Ae-Ae_block-21	0.6063		Ae01g20890.1	Ae01	25455117	25456703		Ae08g21410.1	Ae08	20644478	20648143
Ae-Ae_block-21	0.5564		Ae01g20900.1	Ae01	25457296	25458914		Ae08g21400.1	Ae08	20640894	20643450
Ae-Ae_block-21	1.2252		Ae01g20980.1	Ae01	25500135	25505506		Ae08g21370.1	Ae08	20578124	20587395
Ae-Ae_block-21	0.5451		Ae01g21010.1	Ae01	25518187	25523536		Ae08g21340.1	Ae08	20549605	20554150
Ae-Ae_block-21	0.7312		Ae01g21020.1	Ae01	25525773	25532508		Ae08g21320.1	Ae08	20515457	20529164
Ae-Ae_block-21	0.8574		Ae01g21050.1	Ae01	25543588	25544922		Ae08g21280.1	Ae08	20438609	20439934
Ae-Ae_block-21	0.7318		Ae01g21120.1	Ae01	25595098	25597868		Ae08g21150.1	Ae08	20289359	20294635
Ae-Ae_block-27	0.8194		Ae01g26020.1	Ae01	29170851	29174524		Ae04g12760.1	Ae04	8365940	8370621
Ae-Ae_block-27	0.4256		Ae01g26050.1	Ae01	29189914	29193670		Ae04g12790.1	Ae04	8391543	8395851
Ae-Ae_block-27	0.5461		Ae01g26090.1	Ae01	29225665	29232163		Ae04g12840.1	Ae04	8456986	8465544
Ae-Ae_block-27	1.205		Ae01g26120.1	Ae01	29252515	29253637		Ae04g12910.1	Ae04	8536766	8538654
Ae-Ae_block-27	0.8262		Ae01g26130.1	Ae01	29254848	29256129		Ae04g12920.1	Ae04	8542067	8545426
Ae-Ae_block-27	0.5551		Ae01g26140.1	Ae01	29259574	29264458		Ae04g12930.1	Ae04	8551677	8556655
Ae-Ae_block-27	0.5304		Ae01g26160.1	Ae01	29267990	29274034		Ae04g12940.1	Ae04	8562535	8570531
Ae-Ae_block-27	0.6849		Ae01g26190.1	Ae01	29283260	29286357		Ae04g13050.1	Ae04	8679583	8683515
Ae-Ae_block-27	0.5635		Ae01g26220.1	Ae01	29317463	29323096		Ae04g13090.1	Ae04	8779842	8784559
Ae-Ae_block-27	0.631		Ae01g26260.1	Ae01	29349355	29352936		Ae04g13180.1	Ae04	8909271	8913820
Ae-Ae_block-27	0.7371		Ae01g26280.1	Ae01	29356806	29362023		Ae04g13210.1	Ae04	8936600	8944719
Ae-Ae_block-27	0.9686		Ae01g26290.1	Ae01	29365176	29369141		Ae04g13230.1	Ae04	8962556	8967010
Ae-Ae_block-27	0.6138		Ae01g26320.1	Ae01	29381820	29385049		Ae04g13260.1	Ae04	8977365	8983790
Ae-Ae_block-27	0.8074		Ae01g26370.1	Ae01	29403367	29406591		Ae04g13280.1	Ae04	8998836	9010201
Ae-Ae_block-27	0.5883		Ae01g26430.1	Ae01	29473142	29485714		Ae04g13380.1	Ae04	9174088	9195941
Ae-Ae_block-27	1.1816		Ae01g26470.1	Ae01	29499372	29503533		Ae04g13420.1	Ae04	9231407	9235758
Ae-Ae_block-27	0.5533		Ae01g26480.1	Ae01	29507647	29510869		Ae04g13440.1	Ae04	9247514	9251119
Ae-Ae_block-27	1.155		Ae01g26490.1	Ae01	29513911	29516288		Ae04g13450.1	Ae04	9253696	9260023
Ae-Ae_block-27	1.3184		Ae01g26510.1	Ae01	29529835	29530230		Ae04g13500.1	Ae04	9297764	9298096
Ae-Ae_block-27	1.3119		Ae01g26570.1	Ae01	29562408	29563413		Ae04g13560.1	Ae04	9335573	9336917
Ae-Ae_block-27	0.8885		Ae01g26610.1	Ae01	29589728	29591027		Ae04g13570.1	Ae04	9366988	9368350
Ae-Ae_block-27	0.5256		Ae01g26680.1	Ae01	29623785	29628724		Ae04g13610.1	Ae04	9441168	9446468
Ae-Ae_block-27	0.6549		Ae01g26690.1	Ae01	29635612	29637306		Ae04g13620.1	Ae04	9459102	9460895
Ae-Ae_block-27	0.7557		Ae01g26700.1	Ae01	29644727	29650029		Ae04g13630.1	Ae04	9472086	9481675
Ae-Ae_block-27	1.1609		Ae01g26710.1	Ae01	29651367	29668295		Ae04g13640.1	Ae04	9485524	9495220
Ae-Ae_block-27	0.5776		Ae01g26770.1	Ae01	29707162	29709623		Ae04g13740.1	Ae04	9612038	9616957
Ae-Ae_block-27	1.0283		Ae01g26780.1	Ae01	29715280	29718308		Ae04g13790.1	Ae04	9650960	9656611
Ae-Ae_block-27	0.5614		Ae01g26790.1	Ae01	29721185	29724758		Ae04g13810.1	Ae04	9668662	9672602
Ae-Ae_block-27	0.9125		Ae01g26800.1	Ae01	29725672	29728308		Ae04g13820.1	Ae04	9674907	9678050
Ae-Ae_block-27	0.6541		Ae01g26810.1	Ae01	29731249	29732941		Ae04g13830.1	Ae04	9685365	9686495
Ae-Ae_block-27	1.283		Ae01g26820.1	Ae01	29735191	29736707		Ae04g13850.1	Ae04	9699913	9702222
Ae-Ae_block-27	0.8016		Ae01g26830.1	Ae01	29743573	29746022		Ae04g13890.1	Ae04	9747122	9750063
Ae-Ae_block-27	0.584		Ae01g26840.1	Ae01	29747864	29751637		Ae04g13920.1	Ae04	9768351	9772351
Ae-Ae_block-27	0.9324		Ae01g26860.1	Ae01	29754841	29759807		Ae04g13940.1	Ae04	9775166	9785279
Ae-Ae_block-27	0.5547		Ae01g26870.1	Ae01	29761812	29763878		Ae04g13960.1	Ae04	9801718	9803960
Ae-Ae_block-27	0.7737		Ae01g26930.1	Ae01	29788828	29802082		Ae04g14050.1	Ae04	9861481	9864538
Ae-Ae_block-27	1.2086		Ae01g26960.1	Ae01	29812836	29813827		Ae04g14100.1	Ae04	9897126	9905838
Ae-Ae_block-27	0.9208		Ae01g27020.1	Ae01	29843772	29847419		Ae04g14160.1	Ae04	9951371	9955062
Ae-Ae_block-27	0.8822		Ae01g27050.1	Ae01	29865007	29868596		Ae04g14190.1	Ae04	9969863	9979459
Ae-Ae_block-27	0.9176		Ae01g27060.1	Ae01	29868707	29874943		Ae04g14210.1	Ae04	9984987	9992506
Ae-Ae_block-27	0.6737		Ae01g27080.1	Ae01	29882812	29884609		Ae04g14220.1	Ae04	9994649	9997738
Ae-Ae_block-27	0.9512		Ae01g27090.1	Ae01	29885933	29886511		Ae04g14230.1	Ae04	9999398	10000077
Ae-Ae_block-27	0.4066		Ae01g27100.1	Ae01	29888045	29888416		Ae04g14240.1	Ae04	10008954	10009316
Ae-Ae_block-27	0.6679		Ae01g27110.1	Ae01	29888958	29891500		Ae04g14250.1	Ae04	10009885	10011483
Ae-Ae_block-27	1.1652		Ae01g27130.1	Ae01	29895408	29897384		Ae04g14290.1	Ae04	10036177	10038337
Ae-Ae_block-27	0.5918		Ae01g27140.1	Ae01	29901549	29901893		Ae04g14310.1	Ae04	10053915	10054259
Ae-Ae_block-27	1.183		Ae01g27160.1	Ae01	29909724	29910533		Ae04g14320.1	Ae04	10058369	10059163
Ae-Ae_block-27	0.8505		Ae01g27200.1	Ae01	29944243	29945832		Ae04g14360.1	Ae04	10143065	10146377
Ae-Ae_block-27	0.6221		Ae01g27210.1	Ae01	29949164	29961648		Ae04g14370.1	Ae04	10164179	10174052
Ae-Ae_block-27	1.2644		Ae01g27240.1	Ae01	29975054	29979329		Ae04g14430.1	Ae04	10240652	10244519
Ae-Ae_block-27	0.7004		Ae01g27250.1	Ae01	29980352	29982221		Ae04g14440.1	Ae04	10245446	10248397
Ae-Ae_block-27	1.2926		Ae01g27310.1	Ae01	30005167	30007289		Ae04g14490.1	Ae04	10298820	10301786
Ae-Ae_block-31	0.7659		Ae01g27490.1	Ae01	30122694	30127909		Ae04g17570.1	Ae04	13548348	13553564
Ae-Ae_block-31	1.2587		Ae01g27530.1	Ae01	30159819	30160424		Ae04g17520.1	Ae04	13513329	13513880
Ae-Ae_block-31	0.6618		Ae01g27540.1	Ae01	30173218	30176609		Ae04g17510.1	Ae04	13505704	13506009
Ae-Ae_block-31	0.5591		Ae01g27550.1	Ae01	30177071	30181736		Ae04g17500.1	Ae04	13502852	13505145
Ae-Ae_block-31	1.3035		Ae01g27560.1	Ae01	30182424	30182824		Ae04g17480.1	Ae04	13483453	13484878
Ae-Ae_block-31	0.7008		Ae01g27770.1	Ae01	30325109	30330575		Ae04g17350.1	Ae04	13292258	13297208
Ae-Ae_block-31	0.7886		Ae01g27800.1	Ae01	30354969	30357594		Ae04g17310.1	Ae04	13265881	13269781
Ae-Ae_block-31	0.5518		Ae01g27910.1	Ae01	30404756	30405085		Ae04g17240.1	Ae04	13211886	13212821
Ae-Ae_block-31	1.2481		Ae01g27920.1	Ae01	30410364	30410600		Ae04g17190.1	Ae04	13175215	13175466
Ae-Ae_block-31	0.9868		Ae01g28100.1	Ae01	30514921	30516465		Ae04g17050.1	Ae04	12988933	12992859
Ae-Ae_block-33	0.9138		Ae01g28290.1	Ae01	30639582	30643982		Ae04g10250.1	Ae04	6326132	6330793
Ae-Ae_block-33	0.7583		Ae01g28310.1	Ae01	30694449	30701509		Ae04g10290.1	Ae04	6362398	6364076
Ae-Ae_block-33	0.7339		Ae01g28350.1	Ae01	30714197	30716845		Ae04g10320.1	Ae04	6386432	6389325
Ae-Ae_block-33	0.5266		Ae01g28360.1	Ae01	30717656	30726837		Ae04g10340.1	Ae04	6398805	6412800
Ae-Ae_block-33	1.1674		Ae01g28370.1	Ae01	30746933	30748919		Ae04g10350.1	Ae04	6442319	6444373
Ae-Ae_block-33	0.9335		Ae01g28380.1	Ae01	30759853	30763561		Ae04g10370.1	Ae04	6467402	6475894
Ae-Ae_block-33	0.8067		Ae01g28390.1	Ae01	30764378	30769166		Ae04g10380.1	Ae04	6477169	6483143
Ae-Ae_block-33	1.0499		Ae01g28420.1	Ae01	30785005	30786480		Ae04g10420.1	Ae04	6529098	6531510
Ae-Ae_block-33	1.144		Ae01g28460.1	Ae01	30809891	30810382		Ae04g10450.1	Ae04	6546603	6547148
Ae-Ae_block-33	0.9571		Ae01g28470.1	Ae01	30813824	30814405		Ae04g10460.1	Ae04	6551743	6552081
Ae-Ae_block-33	0.5781		Ae01g28480.1	Ae01	30817405	30819056		Ae04g10470.1	Ae04	6553589	6556937
Ae-Ae_block-33	0.5787		Ae01g28560.1	Ae01	30892748	30893203		Ae04g10560.1	Ae04	6614989	6616171
Ae-Ae_block-33	0.6981		Ae01g28600.1	Ae01	30918385	30921336		Ae04g10570.1	Ae04	6617702	6625423
Ae-Ae_block-33	0.2151		Ae01g28640.1	Ae01	30937496	30938535		Ae04g10590.1	Ae04	6634888	6636282
Ae-Ae_block-33	0.5505		Ae01g28650.1	Ae01	30941541	30942187		Ae04g10600.1	Ae04	6639558	6641083
Ae-Ae_block-33	0.6759		Ae01g28660.1	Ae01	30943662	30948585		Ae04g10610.1	Ae04	6642802	6647900
Ae-Ae_block-33	0.3802		Ae01g28670.1	Ae01	30952636	30956782		Ae04g10640.1	Ae04	6664927	6670007
Ae-Ae_block-33	0.5465		Ae01g28680.1	Ae01	30965432	30966123		Ae04g10660.1	Ae04	6683804	6685089
Ae-Ae_block-33	0.4373		Ae01g28710.1	Ae01	30978564	30984113		Ae04g10690.1	Ae04	6708789	6714350
Ae-Ae_block-33	0.5072		Ae01g28730.1	Ae01	30987919	30989828		Ae04g10710.1	Ae04	6719850	6722085
Ae-Ae_block-33	0.7093		Ae01g28800.1	Ae01	31007347	31008091		Ae04g10900.1	Ae04	6832095	6834423
Ae-Ae_block-33	0.82		Ae01g28830.1	Ae01	31011945	31013449		Ae04g10920.1	Ae04	6839478	6842874
Ae-Ae_block-33	0.5885		Ae01g28840.1	Ae01	31015215	31025403		Ae04g10930.1	Ae04	6844713	6857992
Ae-Ae_block-33	0.5529		Ae01g28850.1	Ae01	31028239	31032471		Ae04g10940.1	Ae04	6859007	6864573
Ae-Ae_block-33	0.5947		Ae01g28870.1	Ae01	31035235	31036847		Ae04g10960.1	Ae04	6867505	6869469
Ae-Ae_block-33	0.6099		Ae01g28890.1	Ae01	31040263	31047449		Ae04g10980.1	Ae04	6874011	6880752
Ae-Ae_block-33	0.7814		Ae01g28900.1	Ae01	31048544	31051002		Ae04g11000.1	Ae04	6894472	6899332
Ae-Ae_block-33	1.1861		Ae01g28950.1	Ae01	31071990	31074721		Ae04g11040.1	Ae04	6945996	6949908
Ae-Ae_block-33	0.6007		Ae01g28960.1	Ae01	31075662	31079337		Ae04g11050.1	Ae04	6951855	6955624
Ae-Ae_block-33	0.5779		Ae01g28990.1	Ae01	31089720	31094962		Ae04g11200.1	Ae04	7042515	7045768
Ae-Ae_block-33	1.1365		Ae01g29030.1	Ae01	31117012	31119207		Ae04g11220.1	Ae04	7062475	7065494
Ae-Ae_block-33	0.7163		Ae01g29040.1	Ae01	31120773	31124196		Ae04g11230.1	Ae04	7067087	7070591
Ae-Ae_block-33	0.9723		Ae01g29100.1	Ae01	31151813	31152625		Ae04g11310.1	Ae04	7137537	7138732
Ae-Ae_block-33	0.6531		Ae01g29120.1	Ae01	31159359	31161786		Ae04g11320.1	Ae04	7140620	7142887
Ae-Ae_block-33	0.5716		Ae01g29150.1	Ae01	31179528	31182615		Ae04g11340.1	Ae04	7180440	7184811
Ae-Ae_block-33	0.6248		Ae01g29180.1	Ae01	31190649	31198082		Ae04g11360.1	Ae04	7193707	7204306
Ae-Ae_block-33	1.3148		Ae01g29230.1	Ae01	31223943	31226618		Ae04g11430.1	Ae04	7262196	7266266
Ae-Ae_block-33	1.2319		Ae01g29250.1	Ae01	31239665	31240483		Ae04g11540.1	Ae04	7331380	7332306
Ae-Ae_block-33	1.2766		Ae01g29260.1	Ae01	31241679	31242152		Ae04g11550.1	Ae04	7340556	7341178
Ae-Ae_block-33	1.1963		Ae01g29300.1	Ae01	31257116	31258975		Ae04g11560.1	Ae04	7356865	7359442
Ae-Ae_block-33	0.5768		Ae01g29320.1	Ae01	31267017	31272390		Ae04g11600.1	Ae04	7394391	7404787
Ae-Ae_block-33	0.7519		Ae01g29350.1	Ae01	31285421	31292284		Ae04g11750.1	Ae04	7486788	7493129
Ae-Ae_block-33	0.5115		Ae01g29390.1	Ae01	31313362	31318482		Ae04g11810.1	Ae04	7542753	7549302
Ae-Ae_block-33	0.9913		Ae01g29420.1	Ae01	31328317	31329315		Ae04g11840.1	Ae04	7560191	7561235
Ae-Ae_block-33	0.7486		Ae01g29450.1	Ae01	31336940	31338719		Ae04g11850.1	Ae04	7567687	7570938
Ae-Ae_block-33	1.3654		Ae01g29460.1	Ae01	31340676	31344381		Ae04g11860.1	Ae04	7573792	7575214
Ae-Ae_block-33	0.5475		Ae01g29520.1	Ae01	31369561	31371736		Ae04g11890.1	Ae04	7617561	7622694
Ae-Ae_block-33	0.8236		Ae01g29530.1	Ae01	31372423	31373313		Ae04g11900.1	Ae04	7624935	7626683
Ae-Ae_block-33	0.5081		Ae01g29610.1	Ae01	31410888	31416864		Ae04g11970.1	Ae04	7676244	7682245
Ae-Ae_block-33	0.7851		Ae01g29620.1	Ae01	31420534	31422118		Ae04g11980.1	Ae04	7690421	7693236
Ae-Ae_block-34	0.4756		Ae01g29670.1	Ae01	31451337	31454995		Ae04g03340.1	Ae04	2099006	2108603
Ae-Ae_block-34	1.4237		Ae01g29680.1	Ae01	31457224	31458435		Ae04g03330.1	Ae04	2094918	2095982
Ae-Ae_block-34	0.5524		Ae01g29750.1	Ae01	31495778	31498720		Ae04g03270.1	Ae04	2031559	2035729
Ae-Ae_block-34	0.6303		Ae01g29760.1	Ae01	31499900	31506726		Ae04g03260.1	Ae04	2021112	2028626
Ae-Ae_block-34	0.8272		Ae01g29820.1	Ae01	31524845	31526229		Ae04g03200.1	Ae04	1984078	1985290
Ae-Ae_block-34	0.7338		Ae01g29850.1	Ae01	31535384	31537794		Ae04g03110.1	Ae04	1934784	1937033
Ae-Ae_block-34	0.8492		Ae01g29870.1	Ae01	31545328	31548911		Ae04g02940.1	Ae04	1799027	1803458
Ae-Ae_block-34	0.7086		Ae01g29900.1	Ae01	31559368	31562945		Ae04g02930.1	Ae04	1784700	1791134
Ae-Ae_block-34	0.6738		Ae01g29910.1	Ae01	31564021	31574696		Ae04g02900.1	Ae04	1761624	1765913
Ae-Ae_block-34	0.779		Ae01g29920.1	Ae01	31575839	31591377		Ae04g02890.1	Ae04	1753438	1758117
Ae-Ae_block-34	0.3714		Ae01g29930.1	Ae01	31592482	31593624		Ae04g02880.1	Ae04	1749832	1751573
Ae-Ae_block-34	0.6504		Ae01g29940.1	Ae01	31594666	31596936		Ae04g02870.1	Ae04	1745892	1747828
Ae-Ae_block-34	0.852		Ae01g29950.1	Ae01	31597628	31600298		Ae04g02860.1	Ae04	1742935	1745219
Ae-Ae_block-34	0.4877		Ae01g29960.1	Ae01	31601135	31603569		Ae04g02850.1	Ae04	1737709	1740693
Ae-Ae_block-34	1.4844		Ae01g29980.1	Ae01	31610472	31611038		Ae04g02810.1	Ae04	1722866	1723447
Ae-Ae_block-34	1.2961		Ae01g30020.1	Ae01	31642810	31643997		Ae04g02730.1	Ae04	1672599	1673654
Ae-Ae_block-34	0.6067		Ae01g30040.1	Ae01	31648864	31651969		Ae04g02720.1	Ae04	1667066	1671556
Ae-Ae_block-34	0.5849		Ae01g30110.1	Ae01	31688736	31694228		Ae04g02560.1	Ae04	1583614	1587989
Ae-Ae_block-34	0.7255		Ae01g30120.1	Ae01	31695150	31697775		Ae04g02540.1	Ae04	1575925	1578546
Ae-Ae_block-34	0.4817		Ae01g30130.1	Ae01	31700217	31703453		Ae04g02530.1	Ae04	1566945	1572481
Ae-Ae_block-34	0.5515		Ae01g30190.1	Ae01	31736824	31742768		Ae04g02430.1	Ae04	1507885	1512261
Ae-Ae_block-34	1.3742		Ae01g30200.1	Ae01	31749581	31750594		Ae04g02420.1	Ae04	1494846	1495977
Ae-Ae_block-34	0.7507		Ae01g30220.1	Ae01	31769182	31774402		Ae04g02390.1	Ae04	1454153	1458638
Ae-Ae_block-34	0.6542		Ae01g30230.1	Ae01	31775258	31775752		Ae04g02380.1	Ae04	1450462	1450953
Ae-Ae_block-34	0.8392		Ae01g30240.1	Ae01	31777073	31779285		Ae04g02360.1	Ae04	1441687	1444940
Ae-Ae_block-34	1.043		Ae01g30270.1	Ae01	31807117	31808457		Ae04g02300.1	Ae04	1394547	1395848
Ae-Ae_block-34	0.5987		Ae01g30280.1	Ae01	31816547	31818146		Ae04g02250.1	Ae04	1366093	1371201
Ae-Ae_block-34	0.9059		Ae01g30290.1	Ae01	31819634	31822089		Ae04g02200.1	Ae04	1349468	1353190
Ae-Ae_block-34	0.5857		Ae01g30300.1	Ae01	31822831	31824747		Ae04g02190.1	Ae04	1346269	1348552
Ae-Ae_block-34	0.788		Ae01g30310.1	Ae01	31826868	31827389		Ae04g02170.1	Ae04	1339426	1339935
Ae-Ae_block-34	0.7855		Ae01g30330.1	Ae01	31832085	31834231		Ae04g02150.1	Ae04	1325452	1328380
Ae-Ae_block-34	0.6424		Ae01g30350.1	Ae01	31838096	31841801		Ae04g02140.1	Ae04	1320564	1323929
Ae-Ae_block-34	0.5594		Ae01g30360.1	Ae01	31843493	31853865		Ae04g02080.1	Ae04	1271724	1280433
Ae-Ae_block-34	0.6905		Ae01g30390.1	Ae01	31860204	31862217		Ae04g02060.1	Ae04	1257594	1265432
Ae-Ae_block-34	1.1991		Ae01g30400.1	Ae01	31863225	31875832		Ae04g02030.1	Ae04	1246090	1249679
Ae-Ae_block-34	1.1572		Ae01g30450.1	Ae01	31893523	31894149		Ae04g01960.1	Ae04	1197572	1198201
Ae-Ae_block-34	0.8319		Ae01g30460.1	Ae01	31899441	31902148		Ae04g01950.1	Ae04	1189488	1192868
Ae-Ae_block-34	0.6089		Ae01g30500.1	Ae01	31929433	31940402		Ae04g01920.1	Ae04	1167250	1173896
Ae-Ae_block-34	1.0687		Ae01g30510.1	Ae01	31941886	31952034		Ae04g01870.1	Ae04	1133451	1135240
Ae-Ae_block-34	1.1655		Ae01g30530.1	Ae01	31956961	31960244		Ae04g01860.1	Ae04	1129050	1131098
Ae-Ae_block-34	1.3511		Ae01g30540.1	Ae01	31964056	31967927		Ae04g01850.1	Ae04	1121803	1125472
Ae-Ae_block-34	0.6768		Ae01g30550.1	Ae01	31968507	31970209		Ae04g01840.1	Ae04	1118569	1120545
Ae-Ae_block-34	0.6318		Ae01g30560.1	Ae01	31974923	31976929		Ae04g01830.1	Ae04	1112292	1114708
Ae-Ae_block-34	0.6037		Ae01g30580.1	Ae01	31988292	31992068		Ae04g01810.1	Ae04	1101354	1104824
Ae-Ae_block-34	0.8344		Ae01g30650.1	Ae01	32016468	32017501		Ae04g01660.1	Ae04	1045845	1047241
Ae-Ae_block-34	0.5951		Ae01g30680.1	Ae01	32023824	32027200		Ae04g01640.1	Ae04	1032264	1039368
Ae-Ae_block-34	0.7668		Ae01g30700.1	Ae01	32032025	32033238		Ae04g01620.1	Ae04	1016394	1017601
Ae-Ae_block-34	0.8024		Ae01g30740.1	Ae01	32047720	32052305		Ae04g01520.1	Ae04	981605	985083
Ae-Ae_block-34	0.9312		Ae01g30780.1	Ae01	32079204	32082854		Ae04g01470.1	Ae04	936287	941537
Ae-Ae_block-34	0.4576		Ae01g30790.1	Ae01	32088688	32091954		Ae04g01460.1	Ae04	922774	925070
Ae-Ae_block-34	0.4694		Ae01g30800.1	Ae01	32105792	32112229		Ae04g01420.1	Ae04	898814	903764
Ae-Ae_block-34	1.4151		Ae01g30830.1	Ae01	32117917	32118591		Ae04g01400.1	Ae04	888078	888782
Ae-Ae_block-34	0.8278		Ae01g30840.1	Ae01	32123031	32124162		Ae04g01390.1	Ae04	873182	874434
Ae-Ae_block-34	0.7498		Ae01g30860.1	Ae01	32130469	32133914		Ae04g01380.1	Ae04	868571	870335
Ae-Ae_block-34	0.7287		Ae01g30870.1	Ae01	32135940	32139907		Ae04g01350.1	Ae04	849740	856177
Ae-Ae_block-34	0.5723		Ae01g30880.1	Ae01	32140999	32142617		Ae04g01340.1	Ae04	846523	848364
Ae-Ae_block-34	0.8687		Ae01g30890.1	Ae01	32144660	32147145		Ae04g01310.1	Ae04	827512	830724
Ae-Ae_block-34	0.5795		Ae01g30940.1	Ae01	32164407	32165591		Ae04g01250.1	Ae04	794836	796183
Ae-Ae_block-34	0.7411		Ae01g30960.1	Ae01	32167814	32171977		Ae04g01220.1	Ae04	767514	772425
Ae-Ae_block-34	0.5762		Ae01g30980.1	Ae01	32176390	32179706		Ae04g01170.1	Ae04	751493	753648
Ae-Ae_block-34	0.8635		Ae01g31020.1	Ae01	32195665	32202046		Ae04g01140.1	Ae04	733522	738194
Ae-Ae_block-34	0.5927		Ae01g31060.1	Ae01	32213564	32218653		Ae04g01070.1	Ae04	697419	704952
Ae-Ae_block-34	0.9703		Ae01g31070.1	Ae01	32221609	32222974		Ae04g01050.1	Ae04	688979	690558
Ae-Ae_block-34	0.9894		Ae01g31090.1	Ae01	32238966	32240391		Ae04g01040.1	Ae04	670576	672387
Ae-Ae_block-34	0.8684		Ae01g31100.1	Ae01	32241993	32244198		Ae04g01030.1	Ae04	665547	668586
Ae-Ae_block-34	0.906		Ae01g31140.1	Ae01	32259479	32261068		Ae04g00990.1	Ae04	634793	636439
Ae-Ae_block-34	0.9454		Ae01g31180.1	Ae01	32277638	32279327		Ae04g00950.1	Ae04	604070	610397
Ae-Ae_block-34	1.2798		Ae01g31210.1	Ae01	32284332	32288307		Ae04g00930.1	Ae04	597621	599546
Ae-Ae_block-34	0.7636		Ae01g31240.1	Ae01	32299834	32303023		Ae04g00860.1	Ae04	556073	559154
Ae-Ae_block-34	0.6953		Ae01g31250.1	Ae01	32303519	32305648		Ae04g00840.1	Ae04	551577	553739
Ae-Ae_block-34	1.32		Ae01g31260.1	Ae01	32309871	32311015		Ae04g00820.1	Ae04	542997	544033
Ae-Ae_block-34	1.1842		Ae01g31270.1	Ae01	32314646	32317173		Ae04g00810.1	Ae04	535260	539236
Ae-Ae_block-34	0.5147		Ae01g31290.1	Ae01	32330380	32332321		Ae04g00800.1	Ae04	530396	532937
Ae-Ae_block-34	0.7375		Ae01g31350.1	Ae01	32358294	32375425		Ae04g00710.1	Ae04	468133	481345
Ae-Ae_block-34	1.2631		Ae01g31360.1	Ae01	32378104	32380159		Ae04g00670.1	Ae04	449855	452277
Ae-Ae_block-34	0.4773		Ae01g31370.1	Ae01	32380988	32384198		Ae04g00640.1	Ae04	440512	443750
Ae-Ae_block-34	0.698		Ae01g31400.1	Ae01	32392427	32394954		Ae04g00620.1	Ae04	426250	428819
Ae-Ae_block-34	0.5816		Ae01g31420.1	Ae01	32400651	32411343		Ae04g00580.1	Ae04	397634	401960
Ae-Ae_block-34	0.7149		Ae01g31430.1	Ae01	32419066	32421456		Ae04g00560.1	Ae04	384125	386962
Ae-Ae_block-34	0.601		Ae01g31480.1	Ae01	32451491	32454792		Ae04g00480.1	Ae04	331086	334258
Ae-Ae_block-34	0.6998		Ae01g31490.1	Ae01	32455629	32472119		Ae04g00380.1	Ae04	276388	281176
Ae-Ae_block-34	1.13		Ae01g31500.1	Ae01	32475877	32481936		Ae04g00230.1	Ae04	175123	190760
Ae-Ae_block-37	1.0322		Ae02g00800.1	Ae02	466236	468646		Ae06g11230.1	Ae06	7484675	7486648
Ae-Ae_block-37	0.6279		Ae02g00820.1	Ae02	474318	475549		Ae06g11220.1	Ae06	7480672	7481490
Ae-Ae_block-37	1.1772		Ae02g00830.1	Ae02	481286	482651		Ae06g11200.1	Ae06	7464608	7465258
Ae-Ae_block-37	1.158		Ae02g00900.1	Ae02	531173	537731		Ae06g11130.1	Ae06	7432600	7433511
Ae-Ae_block-37	0.878		Ae02g00930.1	Ae02	548802	552164		Ae06g11110.1	Ae06	7420097	7423062
Ae-Ae_block-37	0.9541		Ae02g00940.1	Ae02	553209	555509		Ae06g11090.1	Ae06	7415985	7418666
Ae-Ae_block-37	0.654		Ae02g00960.1	Ae02	561370	564568		Ae06g11080.1	Ae06	7411392	7414834
Ae-Ae_block-37	0.7243		Ae02g01030.1	Ae02	634115	636015		Ae06g11030.1	Ae06	7369298	7370513
Ae-Ae_block-37	0.5947		Ae02g01040.1	Ae02	637857	640719		Ae06g11020.1	Ae06	7365021	7367545
Ae-Ae_block-37	0.9148		Ae02g01120.1	Ae02	695668	698025		Ae06g10960.1	Ae06	7298111	7299558
Ae-Ae_block-37	0.8034		Ae02g01130.1	Ae02	700300	702922		Ae06g10950.1	Ae06	7294536	7296885
Ae-Ae_block-37	0.5005		Ae02g01140.1	Ae02	706601	712516		Ae06g10930.1	Ae06	7279978	7285666
Ae-Ae_block-37	0.4825		Ae02g01210.1	Ae02	755554	758608		Ae06g10880.1	Ae06	7249189	7250816
Ae-Ae_block-37	1.2031		Ae02g01220.1	Ae02	769315	771911		Ae06g10870.1	Ae06	7241717	7245433
Ae-Ae_block-37	0.943		Ae02g01240.1	Ae02	798651	799406		Ae06g10860.1	Ae06	7238879	7239589
Ae-Ae_block-37	0.7064		Ae02g01250.1	Ae02	801081	805239		Ae06g10850.1	Ae06	7232969	7236776
Ae-Ae_block-37	0.6559		Ae02g01260.1	Ae02	807224	810187		Ae06g10810.1	Ae06	7218126	7220191
Ae-Ae_block-37	1.0472		Ae02g01330.1	Ae02	886419	888913		Ae06g10780.1	Ae06	7209430	7211460
Ae-Ae_block-37	0.7246		Ae02g01350.1	Ae02	903718	909075		Ae06g10750.1	Ae06	7190844	7193392
Ae-Ae_block-37	1.1434		Ae02g01390.1	Ae02	935512	935907		Ae06g10720.1	Ae06	7178032	7178373
Ae-Ae_block-37	1.0191		Ae02g01420.1	Ae02	972464	975665		Ae06g10700.1	Ae06	7169558	7172287
Ae-Ae_block-37	0.7251		Ae02g01430.1	Ae02	981080	985477		Ae06g10690.1	Ae06	7155178	7165874
Ae-Ae_block-37	1.1195		Ae02g01480.1	Ae02	1036741	1038032		Ae06g10670.1	Ae06	7134416	7135222
Ae-Ae_block-37	1.4148		Ae02g01490.1	Ae02	1059487	1061487		Ae06g10660.1	Ae06	7126237	7127937
Ae-Ae_block-37	1.0263		Ae02g01500.1	Ae02	1071714	1072939		Ae06g10650.1	Ae06	7118582	7120821
Ae-Ae_block-37	0.8694		Ae02g01510.1	Ae02	1075520	1077455		Ae06g10640.1	Ae06	7113384	7115670
Ae-Ae_block-37	0.7474		Ae02g01530.1	Ae02	1088000	1089714		Ae06g10620.1	Ae06	7105918	7107124
Ae-Ae_block-37	0.6194		Ae02g01590.1	Ae02	1134686	1138473		Ae06g10560.1	Ae06	7080648	7081076
Ae-Ae_block-37	0.7277		Ae02g01710.1	Ae02	1220362	1221997		Ae06g10440.1	Ae06	7005022	7006613
Ae-Ae_block-37	1.457		Ae02g01720.1	Ae02	1222416	1227767		Ae06g10430.1	Ae06	6999031	7000166
Ae-Ae_block-37	1.4534		Ae02g01740.1	Ae02	1237332	1237877		Ae06g10400.1	Ae06	6963307	6963888
Ae-Ae_block-37	1.4906		Ae02g01760.1	Ae02	1260842	1262239		Ae06g10350.1	Ae06	6923259	6924728
Ae-Ae_block-37	0.5786		Ae02g01770.1	Ae02	1270632	1273254		Ae06g10330.1	Ae06	6911389	6913766
Ae-Ae_block-37	0.6943		Ae02g01790.1	Ae02	1284917	1287253		Ae06g10320.1	Ae06	6903143	6909940
Ae-Ae_block-37	0.7371		Ae02g01820.1	Ae02	1304073	1316662		Ae06g10290.1	Ae06	6885810	6895408
Ae-Ae_block-37	0.7613		Ae02g01830.1	Ae02	1330147	1339237		Ae06g10270.1	Ae06	6872592	6878753
Ae-Ae_block-37	0.8655		Ae02g01850.1	Ae02	1348451	1352770		Ae06g10240.1	Ae06	6864545	6867615
Ae-Ae_block-37	0.9707		Ae02g01900.1	Ae02	1416350	1419703		Ae06g10220.1	Ae06	6857984	6860477
Ae-Ae_block-37	1.1878		Ae02g01930.1	Ae02	1452325	1454975		Ae06g10160.1	Ae06	6831264	6833159
Ae-Ae_block-37	1.0441		Ae02g01950.1	Ae02	1464174	1468748		Ae06g10130.1	Ae06	6808374	6811245
Ae-Ae_block-37	0.718		Ae02g01960.1	Ae02	1472957	1476522		Ae06g10120.1	Ae06	6801015	6805096
Ae-Ae_block-37	1.437		Ae02g02000.1	Ae02	1492047	1495885		Ae06g10100.1	Ae06	6790624	6793712
Ae-Ae_block-37	0.4803		Ae02g02210.1	Ae02	1623529	1626751		Ae06g10000.1	Ae06	6723228	6726811
Ae-Ae_block-37	0.5114		Ae02g02230.1	Ae02	1636808	1638675		Ae06g09970.1	Ae06	6708478	6709669
Ae-Ae_block-37	0.6715		Ae02g02250.1	Ae02	1642963	1645842		Ae06g09960.1	Ae06	6698180	6705829
Ae-Ae_block-37	1.3468		Ae02g02280.1	Ae02	1662589	1665869		Ae06g09940.1	Ae06	6689885	6693790
Ae-Ae_block-37	0.8092		Ae02g02290.1	Ae02	1673181	1674398		Ae06g09920.1	Ae06	6676351	6677571
Ae-Ae_block-37	0.533		Ae02g02320.1	Ae02	1707361	1713458		Ae06g09890.1	Ae06	6659488	6661905
Ae-Ae_block-37	0.8423		Ae02g02330.1	Ae02	1715658	1717537		Ae06g09880.1	Ae06	6657108	6658134
Ae-Ae_block-41	0.7682		Ae02g02360.1	Ae02	1727868	1736661		Ae06g32890.1	Ae06	34319172	34325826
Ae-Ae_block-41	0.9212		Ae02g02400.1	Ae02	1752732	1753672		Ae06g32880.1	Ae06	34314999	34316350
Ae-Ae_block-41	0.7239		Ae02g02440.1	Ae02	1765339	1768650		Ae06g32860.1	Ae06	34305023	34308594
Ae-Ae_block-41	1.0481		Ae02g02470.1	Ae02	1777896	1779672		Ae06g32840.1	Ae06	34288532	34290500
Ae-Ae_block-41	1.1963		Ae02g02490.1	Ae02	1804780	1809426		Ae06g32820.1	Ae06	34264532	34268041
Ae-Ae_block-41	1.2008		Ae02g02510.1	Ae02	1820475	1821998		Ae06g32810.1	Ae06	34252428	34254873
Ae-Ae_block-41	0.7663		Ae02g02550.1	Ae02	1851021	1853927		Ae06g32760.1	Ae06	34201988	34205158
Ae-Ae_block-41	0.5914		Ae02g02690.1	Ae02	1942281	1947840		Ae06g32730.1	Ae06	34169958	34174386
Ae-Ae_block-41	0.8119		Ae02g02730.1	Ae02	1965557	1971354		Ae06g32680.1	Ae06	34124881	34130618
Ae-Ae_block-41	0.9482		Ae02g02750.1	Ae02	1988708	2003146		Ae06g32610.1	Ae06	34039718	34050011
Ae-Ae_block-41	0.5221		Ae02g02780.1	Ae02	2014212	2015349		Ae06g32600.1	Ae06	34034190	34035697
Ae-Ae_block-41	0.7864		Ae02g02810.1	Ae02	2047194	2049372		Ae06g32520.1	Ae06	33964728	33967251
Ae-Ae_block-41	0.6065		Ae02g02820.1	Ae02	2057734	2068367		Ae06g32510.1	Ae06	33953275	33963237
Ae-Ae_block-41	0.86		Ae02g02870.1	Ae02	2109544	2112644		Ae06g32420.1	Ae06	33907482	33911644
Ae-Ae_block-41	0.6051		Ae02g02880.1	Ae02	2114287	2120086		Ae06g32410.1	Ae06	33900415	33906252
Ae-Ae_block-41	1.0104		Ae02g02890.1	Ae02	2125412	2131046		Ae06g32390.1	Ae06	33876025	33881023
Ae-Ae_block-41	1.2925		Ae02g02900.1	Ae02	2133577	2139005		Ae06g32370.1	Ae06	33856252	33860842
Ae-Ae_block-41	0.7698		Ae02g02910.1	Ae02	2152737	2156369		Ae06g32360.1	Ae06	33842237	33846299
Ae-Ae_block-41	1.0665		Ae02g02940.1	Ae02	2182372	2186570		Ae06g32340.1	Ae06	33832822	33837316
Ae-Ae_block-41	1.0775		Ae02g02970.1	Ae02	2222818	2229864		Ae06g32320.1	Ae06	33826059	33827488
Ae-Ae_block-41	0.6299		Ae02g02980.1	Ae02	2240113	2249597		Ae06g32270.1	Ae06	33755149	33772433
Ae-Ae_block-41	0.6317		Ae02g03030.1	Ae02	2262403	2265368		Ae06g32250.1	Ae06	33744346	33747952
Ae-Ae_block-41	0.5882		Ae02g03080.1	Ae02	2288337	2291985		Ae06g32240.1	Ae06	33725664	33728572
Ae-Ae_block-41	0.9053		Ae02g03120.1	Ae02	2302870	2305893		Ae06g32200.1	Ae06	33709322	33712360
Ae-Ae_block-41	0.7486		Ae02g03140.1	Ae02	2319429	2324562		Ae06g32190.1	Ae06	33695107	33699587
Ae-Ae_block-41	1.3463		Ae02g03150.1	Ae02	2334733	2336965		Ae06g32170.1	Ae06	33681222	33683990
Ae-Ae_block-41	0.7917		Ae02g03190.1	Ae02	2365324	2367607		Ae06g32150.1	Ae06	33673034	33675713
Ae-Ae_block-41	0.6109		Ae02g03200.1	Ae02	2371181	2378966		Ae06g32120.1	Ae06	33648677	33658267
Ae-Ae_block-41	0.627		Ae02g03230.1	Ae02	2383961	2386584		Ae06g32100.1	Ae06	33640374	33642671
Ae-Ae_block-41	0.5791		Ae02g03330.1	Ae02	2433673	2440025		Ae06g32050.1	Ae06	33595050	33601369
Ae-Ae_block-41	1.2574		Ae02g03390.1	Ae02	2465608	2470443		Ae06g31730.1	Ae06	33341434	33343477
Ae-Ae_block-41	0.8486		Ae02g03400.1	Ae02	2472560	2474812		Ae06g31740.1	Ae06	33344804	33347552
Ae-Ae_block-41	0.7355		Ae02g03470.1	Ae02	2505848	2509234		Ae06g31800.1	Ae06	33390497	33394857
Ae-Ae_block-41	1.1482		Ae02g03480.1	Ae02	2520769	2528430		Ae06g31810.1	Ae06	33406100	33413354
Ae-Ae_block-41	0.7092		Ae02g03500.1	Ae02	2544916	2547587		Ae06g31840.1	Ae06	33433501	33436946
Ae-Ae_block-41	0.942		Ae02g03530.1	Ae02	2557077	2562807		Ae06g31850.1	Ae06	33438524	33444317
Ae-Ae_block-41	0.5612		Ae02g03560.1	Ae02	2598935	2602048		Ae06g31870.1	Ae06	33459999	33462368
Ae-Ae_block-41	0.9921		Ae02g03570.1	Ae02	2605645	2607330		Ae06g31880.1	Ae06	33466730	33473985
Ae-Ae_block-41	1.2932		Ae02g03620.1	Ae02	2653019	2654746		Ae06g31900.1	Ae06	33489363	33491244
Ae-Ae_block-41	1.3047		Ae02g03660.1	Ae02	2674943	2675320		Ae06g31990.1	Ae06	33554010	33554354
Ae-Ae_block-41	0.8472		Ae02g03670.1	Ae02	2678269	2682073		Ae06g32010.1	Ae06	33570525	33575295
Ae-Ae_block-41	0.6985		Ae02g03690.1	Ae02	2687397	2690253		Ae06g31710.1	Ae06	33324380	33330897
Ae-Ae_block-41	0.8632		Ae02g03710.1	Ae02	2708207	2714589		Ae06g31690.1	Ae06	33312590	33320183
Ae-Ae_block-41	0.7617		Ae02g03730.1	Ae02	2721367	2727447		Ae06g31660.1	Ae06	33287230	33293420
Ae-Ae_block-41	0.6386		Ae02g03740.1	Ae02	2736556	2742681		Ae06g31640.1	Ae06	33273723	33279368
Ae-Ae_block-41	1.3996		Ae02g03780.1	Ae02	2790810	2793206		Ae06g31610.1	Ae06	33218519	33221630
Ae-Ae_block-41	0.705		Ae02g03790.1	Ae02	2795091	2800857		Ae06g31600.1	Ae06	33209420	33214354
Ae-Ae_block-41	1.1616		Ae02g03800.1	Ae02	2803539	2805756		Ae06g31590.1	Ae06	33201445	33203572
Ae-Ae_block-41	0.5335		Ae02g03880.1	Ae02	2851289	2856611		Ae06g31580.1	Ae06	33187776	33198550
Ae-Ae_block-41	0.9238		Ae02g04160.1	Ae02	3075130	3081311		Ae06g31450.1	Ae06	33077639	33085255
Ae-Ae_block-41	1.092		Ae02g04170.1	Ae02	3092515	3094931		Ae06g31430.1	Ae06	33062989	33064111
Ae-Ae_block-41	0.6842		Ae02g04180.1	Ae02	3098302	3105872		Ae06g31420.1	Ae06	33049879	33058515
Ae-Ae_block-41	1.124		Ae02g04210.1	Ae02	3145605	3146099		Ae06g31410.1	Ae06	33048075	33048545
Ae-Ae_block-41	0.6326		Ae02g04220.1	Ae02	3148125	3157654		Ae06g31400.1	Ae06	33031283	33040915
Ae-Ae_block-41	1.0119		Ae02g04230.1	Ae02	3160607	3164817		Ae06g31380.1	Ae06	33014913	33018309
Ae-Ae_block-45	0.6584		Ae02g05100.1	Ae02	3832112	3835906		Ae06g06070.1	Ae06	4204258	4206460
Ae-Ae_block-45	1.4285		Ae02g05200.1	Ae02	3915257	3916425		Ae06g05940.1	Ae06	4145208	4145513
Ae-Ae_block-45	0.8898		Ae02g05290.1	Ae02	3995839	4001645		Ae06g05900.1	Ae06	4114241	4118348
Ae-Ae_block-45	1.0695		Ae02g05300.1	Ae02	4002564	4009619		Ae06g05890.1	Ae06	4109917	4113180
Ae-Ae_block-45	1.3485		Ae02g05310.1	Ae02	4020079	4020684		Ae06g05880.1	Ae06	4104809	4105414
Ae-Ae_block-45	1.4591		Ae02g05360.1	Ae02	4098797	4101090		Ae06g05840.1	Ae06	4087322	4087979
Ae-Ae_block-45	0.7867		Ae02g05370.1	Ae02	4105694	4108513		Ae06g05830.1	Ae06	4078645	4080663
Ae-Ae_block-45	0.7832		Ae02g05380.1	Ae02	4109720	4118176		Ae06g05810.1	Ae06	4069411	4075756
Ae-Ae_block-45	0.9132		Ae02g05410.1	Ae02	4142130	4144724		Ae06g05800.1	Ae06	4061581	4063395
Ae-Ae_block-45	1.0022		Ae02g05510.1	Ae02	4248108	4251115		Ae06g05670.1	Ae06	3979091	3981053
Ae-Ae_block-45	1.142		Ae02g05540.1	Ae02	4264748	4272796		Ae06g05650.1	Ae06	3956873	3961932
Ae-Ae_block-45	0.7138		Ae02g05560.1	Ae02	4275953	4286748		Ae06g05630.1	Ae06	3940514	3948420
Ae-Ae_block-45	0.4557		Ae02g05570.1	Ae02	4289173	4292710		Ae06g05580.1	Ae06	3905951	3910371
Ae-Ae_block-45	1.0228		Ae02g05580.1	Ae02	4302021	4307538		Ae06g05570.1	Ae06	3898945	3902609
Ae-Ae_block-45	1.0662		Ae02g05590.1	Ae02	4311747	4312064		Ae06g05550.1	Ae06	3894272	3894589
Ae-Ae_block-45	0.6812		Ae02g05640.1	Ae02	4351847	4354829		Ae06g05400.1	Ae06	3836244	3838863
Ae-Ae_block-45	0.8447		Ae02g05810.1	Ae02	4526558	4529548		Ae06g05290.1	Ae06	3772632	3775186
Ae-Ae_block-45	0.8742		Ae02g05820.1	Ae02	4541489	4550837		Ae06g05280.1	Ae06	3764557	3766786
Ae-Ae_block-46	1.2547		Ae02g05930.1	Ae02	4617942	4619570		Ae06g11940.1	Ae06	7952040	7958706
Ae-Ae_block-46	0.9003		Ae02g06010.1	Ae02	4692026	4696795		Ae06g11900.1	Ae06	7925190	7927283
Ae-Ae_block-46	1.1584		Ae02g06140.1	Ae02	4794001	4795404		Ae06g11810.1	Ae06	7890917	7892347
Ae-Ae_block-46	0.7161		Ae02g06150.1	Ae02	4797299	4805813		Ae06g11800.1	Ae06	7884986	7889940
Ae-Ae_block-46	0.6845		Ae02g06180.1	Ae02	4834495	4838955		Ae06g11750.1	Ae06	7854879	7857526
Ae-Ae_block-46	0.693		Ae02g06230.1	Ae02	4873411	4885214		Ae06g11680.1	Ae06	7806277	7814668
Ae-Ae_block-46	0.8954		Ae02g06240.1	Ae02	4892870	4895676		Ae06g11670.1	Ae06	7801190	7804515
Ae-Ae_block-46	1.0305		Ae02g06290.1	Ae02	4925577	4926569		Ae06g11630.1	Ae06	7774646	7775614
Ae-Ae_block-46	0.8162		Ae02g06310.1	Ae02	4941406	4946321		Ae06g11610.1	Ae06	7765337	7766866
Ae-Ae_block-46	0.685		Ae02g06340.1	Ae02	4968694	4969830		Ae06g11550.1	Ae06	7732157	7733284
Ae-Ae_block-46	0.985		Ae02g06370.1	Ae02	5001056	5005128		Ae06g11510.1	Ae06	7697622	7700945
Ae-Ae_block-46	0.5697		Ae02g06390.1	Ae02	5013313	5019623		Ae06g11500.1	Ae06	7687650	7692930
Ae-Ae_block-46	1.4516		Ae02g06410.1	Ae02	5042891	5043724		Ae06g11490.1	Ae06	7674422	7675261
Ae-Ae_block-46	1.133		Ae02g06520.1	Ae02	5119162	5120450		Ae06g11430.1	Ae06	7621594	7622902
Ae-Ae_block-46	0.8438		Ae02g06550.1	Ae02	5150949	5155928		Ae06g11420.1	Ae06	7614014	7618576
Ae-Ae_block-48	1.1109		Ae02g06580.1	Ae02	5177510	5178466		Ae06g00020.1	Ae06	21361	22254
Ae-Ae_block-48	1.0102		Ae02g06640.1	Ae02	5239574	5240200		Ae06g00080.1	Ae06	69027	69662
Ae-Ae_block-48	1.2493		Ae02g06660.1	Ae02	5247706	5249101		Ae06g00100.1	Ae06	77361	78326
Ae-Ae_block-48	0.5188		Ae02g06710.1	Ae02	5311680	5314611		Ae06g00170.1	Ae06	120045	122928
Ae-Ae_block-48	0.7697		Ae02g06740.1	Ae02	5369009	5375486		Ae06g00190.1	Ae06	146487	152558
Ae-Ae_block-48	0.7196		Ae02g06930.1	Ae02	5611968	5617063		Ae06g00210.1	Ae06	177169	189127
Ae-Ae_block-48	1.006		Ae02g06950.1	Ae02	5626062	5631737		Ae06g00220.1	Ae06	196199	200498
Ae-Ae_block-48	1.0676		Ae02g06960.1	Ae02	5633965	5636099		Ae06g00230.1	Ae06	201210	202667
Ae-Ae_block-48	1.4184		Ae02g06980.1	Ae02	5655193	5656985		Ae06g00260.1	Ae06	227111	228724
Ae-Ae_block-48	0.5205		Ae02g07020.1	Ae02	5722582	5739388		Ae06g00290.1	Ae06	247786	264605
Ae-Ae_block-48	1.4444		Ae02g07070.1	Ae02	5810831	5815021		Ae06g00360.1	Ae06	327661	331180
Ae-Ae_block-48	0.97		Ae02g07080.1	Ae02	5829554	5837465		Ae06g00370.1	Ae06	337743	340772
Ae-Ae_block-48	0.9681		Ae02g07100.1	Ae02	5844738	5846400		Ae06g00380.1	Ae06	344983	346096
Ae-Ae_block-48	1.1962		Ae02g07120.1	Ae02	5873334	5874944		Ae06g00410.1	Ae06	354585	355915
Ae-Ae_block-48	0.5852		Ae02g07150.1	Ae02	5926099	5933495		Ae06g00450.1	Ae06	377047	380091
Ae-Ae_block-48	0.5695		Ae02g07170.1	Ae02	5938809	5942682		Ae06g00460.1	Ae06	383400	386812
Ae-Ae_block-48	0.8249		Ae02g07220.1	Ae02	5993120	5997732		Ae06g00480.1	Ae06	407575	409925
Ae-Ae_block-48	0.6904		Ae02g07230.1	Ae02	6009791	6014826		Ae06g00500.1	Ae06	417750	421783
Ae-Ae_block-48	0.9361		Ae02g07260.1	Ae02	6037054	6037743		Ae06g00530.1	Ae06	434730	435276
Ae-Ae_block-48	0.5882		Ae02g07300.1	Ae02	6052238	6065610		Ae06g00540.1	Ae06	436073	440870
Ae-Ae_block-48	0.8516		Ae02g07360.1	Ae02	6129103	6131011		Ae06g00580.1	Ae06	472783	474642
Ae-Ae_block-48	0.6889		Ae02g07380.1	Ae02	6146949	6152085		Ae06g00620.1	Ae06	508100	511797
Ae-Ae_block-48	0.6042		Ae02g07460.1	Ae02	6213568	6217756		Ae06g00630.1	Ae06	516390	520287
Ae-Ae_block-48	1.0045		Ae02g07660.1	Ae02	6449054	6451306		Ae06g00710.1	Ae06	597192	600351
Ae-Ae_block-48	1.2265		Ae02g07680.1	Ae02	6469484	6476462		Ae06g00750.1	Ae06	620807	623363
Ae-Ae_block-48	0.4905		Ae02g07730.1	Ae02	6536717	6540195		Ae06g00770.1	Ae06	650137	652746
Ae-Ae_block-48	0.6444		Ae02g07760.1	Ae02	6555379	6561093		Ae06g00780.1	Ae06	653610	670277
Ae-Ae_block-48	0.9672		Ae02g07800.1	Ae02	6596062	6597012		Ae06g00810.1	Ae06	684230	685216
Ae-Ae_block-48	0.9416		Ae02g07930.1	Ae02	6752086	6753642		Ae06g00860.1	Ae06	721346	722977
Ae-Ae_block-48	0.595		Ae02g07960.1	Ae02	6779914	6783555		Ae06g00880.1	Ae06	726928	730295
Ae-Ae_block-48	0.8263		Ae02g07970.1	Ae02	6785453	6785840		Ae06g00890.1	Ae06	737744	738136
Ae-Ae_block-48	1.206		Ae02g08100.1	Ae02	6936275	6938178		Ae06g00960.1	Ae06	781179	781985
Ae-Ae_block-48	1.3894		Ae02g08110.1	Ae02	6972448	6979925		Ae06g00990.1	Ae06	805914	811641
Ae-Ae_block-48	0.4771		Ae02g08150.1	Ae02	7030989	7038794		Ae06g01000.1	Ae06	830208	841809
Ae-Ae_block-48	0.6531		Ae02g08190.1	Ae02	7071750	7079945		Ae06g01010.1	Ae06	842962	847837
Ae-Ae_block-48	0.64		Ae02g08210.1	Ae02	7097143	7102227		Ae06g01020.1	Ae06	853939	858716
Ae-Ae_block-48	0.5754		Ae02g08220.1	Ae02	7103952	7107767		Ae06g01030.1	Ae06	860032	862467
Ae-Ae_block-48	1.3884		Ae02g08240.1	Ae02	7125363	7128436		Ae06g01050.1	Ae06	866747	868338
Ae-Ae_block-48	0.6887		Ae02g08270.1	Ae02	7153223	7160777		Ae06g01100.1	Ae06	900026	903906
Ae-Ae_block-48	0.5819		Ae02g08350.1	Ae02	7242877	7248964		Ae06g01200.1	Ae06	959012	962503
Ae-Ae_block-48	0.7163		Ae02g08370.1	Ae02	7277292	7279144		Ae06g01220.1	Ae06	972760	974181
Ae-Ae_block-48	0.7165		Ae02g08390.1	Ae02	7283198	7290179		Ae06g01230.1	Ae06	975227	979532
Ae-Ae_block-48	0.6298		Ae02g08490.1	Ae02	7399994	7407386		Ae06g01340.1	Ae06	1036642	1050898
Ae-Ae_block-48	0.7609		Ae02g08700.1	Ae02	7582767	7589965		Ae06g01480.1	Ae06	1157981	1162053
Ae-Ae_block-48	0.6388		Ae02g08710.1	Ae02	7593517	7607136		Ae06g01490.1	Ae06	1166428	1172389
Ae-Ae_block-55	0.0628		Ae02g14750.1	Ae02	16336340	16340022		Ae06g13500.1	Ae06	9243479	9250427
Ae-Ae_block-55	0.7036		Ae02g14960.1	Ae02	16620268	16635846		Ae06g13390.1	Ae06	9102416	9117617
Ae-Ae_block-55	0.6784		Ae02g15050.1	Ae02	16718948	16735309		Ae06g13140.1	Ae06	8857446	8865519
Ae-Ae_block-55	1.4002		Ae02g15120.1	Ae02	16814434	16822740		Ae06g13040.1	Ae06	8757348	8759691
Ae-Ae_block-55	0.6641		Ae02g15300.1	Ae02	17028925	17044642		Ae06g12810.1	Ae06	8523262	8527789
Ae-Ae_block-55	0.6539		Ae02g15330.1	Ae02	17067007	17067549		Ae06g12770.1	Ae06	8509793	8510314
Ae-Ae_block-55	0.6142		Ae02g15450.1	Ae02	17167735	17174260		Ae06g12720.1	Ae06	8468608	8473542
Ae-Ae_block-55	0.5782		Ae02g15460.1	Ae02	17178145	17182875		Ae06g12700.1	Ae06	8453757	8456064
Ae-Ae_block-55	1.3961		Ae02g15480.1	Ae02	17201032	17205301		Ae06g12680.1	Ae06	8430301	8433671
Ae-Ae_block-55	0.6687		Ae02g15640.1	Ae02	17330377	17345006		Ae06g12590.1	Ae06	8372968	8380283
Ae-Ae_block-55	0.5868		Ae02g15680.1	Ae02	17381455	17386635		Ae06g12520.1	Ae06	8332463	8336079
Ae-Ae_block-55	0.9848		Ae02g15750.1	Ae02	17441134	17445086		Ae06g12510.1	Ae06	8329039	8331589
Ae-Ae_block-56	1.125		Ae02g15950.1	Ae02	17654726	17656845		Ae06g26010.1	Ae06	27137680	27139470
Ae-Ae_block-56	0.8364		Ae02g15970.1	Ae02	17664853	17678397		Ae06g26020.1	Ae06	27144160	27149032
Ae-Ae_block-56	1.1017		Ae02g16010.1	Ae02	17705564	17709286		Ae06g26080.1	Ae06	27270887	27276485
Ae-Ae_block-56	0.9248		Ae02g16110.1	Ae02	17812720	17817330		Ae06g26230.1	Ae06	27467524	27472996
Ae-Ae_block-56	0.6658		Ae02g16240.1	Ae02	17917271	17920673		Ae06g26280.1	Ae06	27524673	27530978
Ae-Ae_block-56	0.906		Ae02g16270.1	Ae02	17964587	17968699		Ae06g26370.1	Ae06	27603765	27607865
Ae-Ae_block-56	0.7788		Ae02g16340.1	Ae02	18034614	18047748		Ae06g26390.1	Ae06	27621600	27635914
Ae-Ae_block-56	1.0225		Ae02g16400.1	Ae02	18115700	18122312		Ae06g26510.1	Ae06	27865367	27873379
Ae-Ae_block-56	0.7393		Ae02g16460.1	Ae02	18151239	18155729		Ae06g26600.1	Ae06	27978065	27981825
Ae-Ae_block-56	0.9115		Ae02g16510.1	Ae02	18205286	18206691		Ae06g26770.1	Ae06	28135120	28145120
Ae-Ae_block-56	1.1965		Ae02g16550.1	Ae02	18274783	18289797		Ae06g26800.1	Ae06	28197259	28202286
Ae-Ae_block-56	0.8511		Ae02g16650.1	Ae02	18413533	18414606		Ae06g27940.1	Ae06	29573377	29574447
Ae-Ae_block-56	0.601		Ae02g16670.1	Ae02	18427601	18431103		Ae06g27930.1	Ae06	29566835	29569460
Ae-Ae_block-56	0.7848		Ae02g16680.1	Ae02	18434936	18437865		Ae06g27900.1	Ae06	29545473	29550858
Ae-Ae_block-56	0.8391		Ae02g16770.1	Ae02	18513597	18516139		Ae06g27850.1	Ae06	29510671	29512895
Ae-Ae_block-56	0.4897		Ae02g16830.1	Ae02	18545261	18548639		Ae06g27840.1	Ae06	29500199	29504715
Ae-Ae_block-56	0.7536		Ae02g16860.1	Ae02	18580769	18583978		Ae06g27820.1	Ae06	29439526	29442306
Ae-Ae_block-56	0.7352		Ae02g16930.1	Ae02	18680046	18684325		Ae06g27680.1	Ae06	29284322	29288810
Ae-Ae_block-56	0.7807		Ae02g17220.1	Ae02	19024833	19038860		Ae06g27440.1	Ae06	29043029	29059284
Ae-Ae_block-56	0.6779		Ae02g17240.1	Ae02	19060929	19068677		Ae06g27420.1	Ae06	29022651	29028037
Ae-Ae_block-56	0.3828		Ae02g17270.1	Ae02	19082526	19085095		Ae06g27360.1	Ae06	28953177	28955819
Ae-Ae_block-56	0.6568		Ae02g17290.1	Ae02	19112471	19114519		Ae06g27320.1	Ae06	28930419	28934436
Ae-Ae_block-56	0.7352		Ae02g17360.1	Ae02	19217772	19222258		Ae06g27260.1	Ae06	28864417	28868868
Ae-Ae_block-56	0.7616		Ae02g17370.1	Ae02	19247288	19249795		Ae06g28110.1	Ae06	29888047	29890290
Ae-Ae_block-56	1.1344		Ae02g17390.1	Ae02	19258831	19263624		Ae06g28130.1	Ae06	29895984	29899160
Ae-Ae_block-56	0.5894		Ae02g17420.1	Ae02	19284077	19286000		Ae06g28180.1	Ae06	29933595	29935710
Ae-Ae_block-56	0.9764		Ae02g17520.1	Ae02	19398711	19401762		Ae06g28320.1	Ae06	30108905	30111667
Ae-Ae_block-56	0.6341		Ae02g17540.1	Ae02	19409259	19429884		Ae06g28340.1	Ae06	30117839	30122705
Ae-Ae_block-56	0.9799		Ae02g17560.1	Ae02	19454088	19457412		Ae06g28350.1	Ae06	30123853	30127096
Ae-Ae_block-56	0.7236		Ae02g17610.1	Ae02	19505870	19507961		Ae06g28430.1	Ae06	30227938	30230180
Ae-Ae_block-56	0.7132		Ae02g17620.1	Ae02	19540959	19542905		Ae06g28470.1	Ae06	30252114	30255141
Ae-Ae_block-56	0.5617		Ae02g17750.1	Ae02	19654970	19658838		Ae06g28620.1	Ae06	30378124	30394224
Ae-Ae_block-56	0.9744		Ae02g17830.1	Ae02	19726417	19727852		Ae06g28790.1	Ae06	30556599	30557453
Ae-Ae_block-56	0.7657		Ae02g17850.1	Ae02	19741928	19744686		Ae06g28800.1	Ae06	30558251	30561897
Ae-Ae_block-56	0.7512		Ae02g17860.1	Ae02	19766659	19771833		Ae06g28810.1	Ae06	30571579	30578388
Ae-Ae_block-56	0.7861		Ae02g17920.1	Ae02	19878667	19885381		Ae06g28820.1	Ae06	30580583	30585079
Ae-Ae_block-56	0.7225		Ae02g17960.1	Ae02	19947948	19948358		Ae06g28840.1	Ae06	30600210	30600602
Ae-Ae_block-56	1.1736		Ae02g17980.1	Ae02	19960041	19965241		Ae06g28850.1	Ae06	30612434	30615659
Ae-Ae_block-56	0.6915		Ae02g18010.1	Ae02	20018389	20028026		Ae06g28890.1	Ae06	30674439	30682880
Ae-Ae_block-56	1.255		Ae02g18070.1	Ae02	20060708	20067516		Ae06g28960.1	Ae06	30735372	30745019
Ae-Ae_block-56	1.0247		Ae02g18150.1	Ae02	20130284	20132082		Ae06g29000.1	Ae06	30778390	30780132
Ae-Ae_block-56	1.0945		Ae02g18160.1	Ae02	20135664	20136903		Ae06g29010.1	Ae06	30782061	30783461
Ae-Ae_block-56	0.5758		Ae02g18170.1	Ae02	20138682	20143410		Ae06g29020.1	Ae06	30784641	30789565
Ae-Ae_block-56	0.9189		Ae02g18180.1	Ae02	20145743	20148437		Ae06g29030.1	Ae06	30791612	30795201
Ae-Ae_block-56	0.4737		Ae02g18190.1	Ae02	20153834	20157038		Ae06g29070.1	Ae06	30839107	30844167
Ae-Ae_block-56	0.8742		Ae02g18210.1	Ae02	20160556	20165912		Ae06g29080.1	Ae06	30846238	30852066
Ae-Ae_block-56	0.5007		Ae02g18230.1	Ae02	20181742	20187292		Ae06g29090.1	Ae06	30867686	30872533
Ae-Ae_block-56	1.0845		Ae02g18240.1	Ae02	20188639	20191922		Ae06g29110.1	Ae06	30882455	30892376
Ae-Ae_block-56	0.9822		Ae02g18260.1	Ae02	20201160	20205694		Ae06g29180.1	Ae06	30948541	30956047
Ae-Ae_block-56	0.9191		Ae02g18310.1	Ae02	20284577	20286934		Ae06g29200.1	Ae06	30962128	30965897
Ae-Ae_block-56	0.6472		Ae02g18320.1	Ae02	20294248	20297413		Ae06g29220.1	Ae06	30985814	30989701
Ae-Ae_block-56	1.1044		Ae02g18330.1	Ae02	20307026	20312345		Ae06g29240.1	Ae06	31009561	31015065
Ae-Ae_block-56	0.7222		Ae02g18350.1	Ae02	20423253	20430275		Ae06g29250.1	Ae06	31047150	31051333
Ae-Ae_block-56	0.8339		Ae02g18390.1	Ae02	20471965	20475281		Ae06g29360.1	Ae06	31143141	31145789
Ae-Ae_block-56	0.9429		Ae02g18420.1	Ae02	20494206	20502821		Ae06g29400.1	Ae06	31191382	31198208
Ae-Ae_block-56	0.9927		Ae02g18490.1	Ae02	20547440	20557974		Ae06g29410.1	Ae06	31207755	31211217
Ae-Ae_block-56	0.6264		Ae02g18520.1	Ae02	20567104	20575521		Ae06g29430.1	Ae06	31218558	31226628
Ae-Ae_block-56	0.5851		Ae02g18530.1	Ae02	20585610	20590800		Ae06g29440.1	Ae06	31235603	31240979
Ae-Ae_block-56	0.791		Ae02g18560.1	Ae02	20603529	20612043		Ae06g29510.1	Ae06	31285861	31289481
Ae-Ae_block-56	1.1456		Ae02g18590.1	Ae02	20644561	20648368		Ae06g29570.1	Ae06	31347913	31351161
Ae-Ae_block-56	0.5591		Ae02g18650.1	Ae02	20699077	20703744		Ae06g29650.1	Ae06	31420480	31424186
Ae-Ae_block-56	0.9135		Ae02g18680.1	Ae02	20726910	20731390		Ae06g29730.1	Ae06	31488330	31493703
Ae-Ae_block-56	1.3802		Ae02g18700.1	Ae02	20748724	20750346		Ae06g29740.1	Ae06	31498899	31500542
Ae-Ae_block-56	0.6528		Ae02g18790.1	Ae02	20795934	20798490		Ae06g29850.1	Ae06	31554592	31557186
Ae-Ae_block-56	0.1092		Ae02g18800.1	Ae02	20805955	20806611		Ae06g29870.1	Ae06	31563475	31566990
Ae-Ae_block-56	0.7571		Ae02g18810.1	Ae02	20818414	20822904		Ae06g29880.1	Ae06	31572263	31576716
Ae-Ae_block-56	0.8852		Ae02g18870.1	Ae02	20875629	20880336		Ae06g29900.1	Ae06	31595299	31602958
Ae-Ae_block-56	0.7107		Ae02g18880.1	Ae02	20882874	20887544		Ae06g29910.1	Ae06	31605473	31613123
Ae-Ae_block-56	0.6881		Ae02g18950.1	Ae02	20938134	20942660		Ae06g29990.1	Ae06	31654361	31659440
Ae-Ae_block-56	0.9364		Ae02g18980.1	Ae02	20970409	20973354		Ae06g30040.1	Ae06	31707946	31711460
Ae-Ae_block-56	0.9075		Ae02g19000.1	Ae02	20987121	20990101		Ae06g30060.1	Ae06	31724329	31726956
Ae-Ae_block-56	0.9213		Ae02g19010.1	Ae02	20993746	20995269		Ae06g30070.1	Ae06	31737427	31738998
Ae-Ae_block-56	1.1055		Ae02g19020.1	Ae02	21001455	21003511		Ae06g30110.1	Ae06	31764526	31768361
Ae-Ae_block-56	1.2715		Ae02g19030.1	Ae02	21004698	21010041		Ae06g30120.1	Ae06	31769216	31771837
Ae-Ae_block-56	1.032		Ae02g19070.1	Ae02	21047909	21055969		Ae06g30160.1	Ae06	31799870	31806077
Ae-Ae_block-56	1.3197		Ae02g19080.1	Ae02	21071872	21073589		Ae06g30180.1	Ae06	31829292	31831179
Ae-Ae_block-56	1.2287		Ae02g19090.1	Ae02	21086295	21086771		Ae06g30220.1	Ae06	31858623	31859102
Ae-Ae_block-56	0.6156		Ae02g19120.1	Ae02	21128062	21141608		Ae06g30390.1	Ae06	32022403	32035140
Ae-Ae_block-56	0.9135		Ae02g19160.1	Ae02	21162802	21171600		Ae06g30410.1	Ae06	32047143	32059673
Ae-Ae_block-56	0.6226		Ae02g19180.1	Ae02	21197553	21200995		Ae06g30460.1	Ae06	32099153	32103997
Ae-Ae_block-56	1.1557		Ae02g19300.1	Ae02	21284340	21286904		Ae06g30530.1	Ae06	32171780	32174221
Ae-Ae_block-56	0.5908		Ae02g19320.1	Ae02	21291634	21295886		Ae06g30540.1	Ae06	32177254	32180431
Ae-Ae_block-56	0.889		Ae02g19330.1	Ae02	21301340	21302752		Ae06g30550.1	Ae06	32193471	32194847
Ae-Ae_block-56	1.3507		Ae02g19350.1	Ae02	21309800	21313374		Ae06g30590.1	Ae06	32225580	32229596
Ae-Ae_block-56	0.8849		Ae02g19400.1	Ae02	21371977	21378025		Ae06g30660.1	Ae06	32335002	32340583
Ae-Ae_block-56	0.9782		Ae02g19490.1	Ae02	21451464	21453762		Ae06g30700.1	Ae06	32398338	32400601
Ae-Ae_block-56	1.3477		Ae02g19540.1	Ae02	21487231	21487581		Ae06g30740.1	Ae06	32436949	32437308
Ae-Ae_block-56	0.876		Ae02g19550.1	Ae02	21491804	21498490		Ae06g30760.1	Ae06	32451088	32454102
Ae-Ae_block-59	0.9945		Ae02g20360.1	Ae02	22135492	22136034		Ae06g04790.1	Ae06	3465137	3465655
Ae-Ae_block-59	1.1836		Ae02g20540.1	Ae02	22298129	22302251		Ae06g04710.1	Ae06	3387750	3397446
Ae-Ae_block-59	0.7124		Ae02g20550.1	Ae02	22322609	22327724		Ae06g04700.1	Ae06	3367669	3369821
Ae-Ae_block-59	0.6648		Ae02g20560.1	Ae02	22328575	22332198		Ae06g04690.1	Ae06	3350310	3359129
Ae-Ae_block-59	1.2582		Ae02g20590.1	Ae02	22350288	22353831		Ae06g04670.1	Ae06	3333290	3337369
Ae-Ae_block-59	0.7566		Ae02g20830.1	Ae02	22524174	22531203		Ae06g04500.1	Ae06	3216190	3220065
Ae-Ae_block-59	0.5103		Ae02g20840.1	Ae02	22537748	22540840		Ae06g04480.1	Ae06	3209787	3211537
Ae-Ae_block-59	0.723		Ae02g20850.1	Ae02	22547324	22551500		Ae06g04470.1	Ae06	3201538	3205681
Ae-Ae_block-59	0.7792		Ae02g20890.1	Ae02	22569468	22575147		Ae06g04430.1	Ae06	3183550	3184146
Ae-Ae_block-59	1.0738		Ae02g21020.1	Ae02	22667775	22668941		Ae06g04280.1	Ae06	3073111	3074238
Ae-Ae_block-59	0.7101		Ae02g21120.1	Ae02	22714083	22720370		Ae06g04180.1	Ae06	3025345	3026277
Ae-Ae_block-59	1.165		Ae02g21140.1	Ae02	22727606	22731043		Ae06g04160.1	Ae06	3019483	3022635
Ae-Ae_block-59	0.9927		Ae02g21190.1	Ae02	22767107	22768286		Ae06g04120.1	Ae06	2999132	2999790
Ae-Ae_block-59	0.723		Ae02g21230.1	Ae02	22777848	22778705		Ae06g04100.1	Ae06	2982902	2988831
Ae-Ae_block-59	0.6793		Ae02g21250.1	Ae02	22785625	22788666		Ae06g04070.1	Ae06	2964910	2966941
Ae-Ae_block-59	1.1321		Ae02g21260.1	Ae02	22794188	22795063		Ae06g04060.1	Ae06	2959969	2960868
Ae-Ae_block-59	1.4346		Ae02g21320.1	Ae02	22899207	22899605		Ae06g03950.1	Ae06	2917740	2918222
Ae-Ae_block-59	1.3892		Ae02g21360.1	Ae02	22933794	22935456		Ae06g03910.1	Ae06	2901590	2903353
Ae-Ae_block-59	0.497		Ae02g21390.1	Ae02	22946508	22949845		Ae06g03900.1	Ae06	2894313	2897460
Ae-Ae_block-59	0.7691		Ae02g21400.1	Ae02	22957873	22959520		Ae06g03890.1	Ae06	2885228	2886728
Ae-Ae_block-59	0.8909		Ae02g21430.1	Ae02	22972144	22972401		Ae06g03870.1	Ae06	2875262	2875492
Ae-Ae_block-59	0.9969		Ae02g21470.1	Ae02	22997436	22999550		Ae06g03810.1	Ae06	2837439	2839985
Ae-Ae_block-59	1.0204		Ae02g21560.1	Ae02	23045870	23049317		Ae06g03740.1	Ae06	2782748	2785143
Ae-Ae_block-59	0.999		Ae02g21570.1	Ae02	23050670	23054317		Ae06g03720.1	Ae06	2772985	2775695
Ae-Ae_block-59	1.413		Ae02g21590.1	Ae02	23065062	23068380		Ae06g03690.1	Ae06	2761644	2762066
Ae-Ae_block-59	1.421		Ae02g21690.1	Ae02	23138262	23140744		Ae06g03550.1	Ae06	2619628	2621767
Ae-Ae_block-59	0.711		Ae02g21740.1	Ae02	23165666	23171088		Ae06g03530.1	Ae06	2597188	2602001
Ae-Ae_block-59	1.2514		Ae02g21760.1	Ae02	23176369	23179180		Ae06g03520.1	Ae06	2593859	2596107
Ae-Ae_block-59	0.6421		Ae02g21770.1	Ae02	23181876	23188652		Ae06g03510.1	Ae06	2585351	2592327
Ae-Ae_block-59	1.1312		Ae02g21780.1	Ae02	23193266	23203524		Ae06g03500.1	Ae06	2568018	2578080
Ae-Ae_block-59	1.3993		Ae02g21800.1	Ae02	23220265	23223406		Ae06g03430.1	Ae06	2503797	2506414
Ae-Ae_block-59	1.1634		Ae02g21810.1	Ae02	23230140	23231816		Ae06g03420.1	Ae06	2491876	2493588
Ae-Ae_block-59	0.6248		Ae02g21860.1	Ae02	23258126	23263140		Ae06g03390.1	Ae06	2468117	2474304
Ae-Ae_block-59	0.7667		Ae02g21880.1	Ae02	23273399	23277470		Ae06g03370.1	Ae06	2457733	2460198
Ae-Ae_block-59	1.3238		Ae02g21890.1	Ae02	23285235	23287517		Ae06g03360.1	Ae06	2453373	2454575
Ae-Ae_block-59	0.8634		Ae02g21900.1	Ae02	23297642	23300504		Ae06g03350.1	Ae06	2450751	2452471
Ae-Ae_block-59	0.7603		Ae02g21920.1	Ae02	23309149	23312663		Ae06g03340.1	Ae06	2443296	2445655
Ae-Ae_block-59	1.4126		Ae02g21940.1	Ae02	23322700	23325899		Ae06g03320.1	Ae06	2436143	2439191
Ae-Ae_block-59	1.3173		Ae02g22010.1	Ae02	23389410	23392910		Ae06g03290.1	Ae06	2417882	2419880
Ae-Ae_block-59	0.767		Ae02g22030.1	Ae02	23396257	23398145		Ae06g03260.1	Ae06	2411270	2413627
Ae-Ae_block-59	1.2443		Ae02g22050.1	Ae02	23406200	23407657		Ae06g03250.1	Ae06	2407708	2409038
Ae-Ae_block-59	1.1989		Ae02g22120.1	Ae02	23480353	23481879		Ae06g03230.1	Ae06	2401168	2402691
Ae-Ae_block-59	0.7293		Ae02g22130.1	Ae02	23483600	23492320		Ae06g03210.1	Ae06	2374447	2380825
Ae-Ae_block-59	1.2941		Ae02g22200.1	Ae02	23524300	23525649		Ae06g03070.1	Ae06	2290440	2291652
Ae-Ae_block-59	0.6909		Ae02g22220.1	Ae02	23544218	23547943		Ae06g03040.1	Ae06	2271461	2275797
Ae-Ae_block-59	0.5934		Ae02g22250.1	Ae02	23571947	23574109		Ae06g03030.1	Ae06	2265603	2268229
Ae-Ae_block-59	0.9497		Ae02g22300.1	Ae02	23595309	23604887		Ae06g02940.1	Ae06	2210339	2214083
Ae-Ae_block-59	0.7431		Ae02g22310.1	Ae02	23610998	23615307		Ae06g02920.1	Ae06	2196558	2200480
Ae-Ae_block-59	0.7099		Ae02g22320.1	Ae02	23617528	23620359		Ae06g02910.1	Ae06	2191672	2194401
Ae-Ae_block-59	0.862		Ae02g22330.1	Ae02	23626945	23628825		Ae06g02900.1	Ae06	2178840	2180466
Ae-Ae_block-59	0.9932		Ae02g22350.1	Ae02	23635314	23637729		Ae06g02870.1	Ae06	2162352	2166648
Ae-Ae_block-59	0.5288		Ae02g22430.1	Ae02	23725248	23728364		Ae06g02810.1	Ae06	2094958	2098042
Ae-Ae_block-59	0.6676		Ae02g22560.1	Ae02	23789512	23797940		Ae06g02730.1	Ae06	2049708	2053592
Ae-Ae_block-59	0.6334		Ae02g22580.1	Ae02	23800656	23804395		Ae06g02720.1	Ae06	2027054	2030676
Ae-Ae_block-59	0.7378		Ae02g22600.1	Ae02	23807090	23809739		Ae06g02710.1	Ae06	2021414	2024990
Ae-Ae_block-59	0.8492		Ae02g22610.1	Ae02	23814540	23819053		Ae06g02700.1	Ae06	2014147	2016607
Ae-Ae_block-59	0.8969		Ae02g22620.1	Ae02	23820192	23835445		Ae06g02690.1	Ae06	2003723	2009178
Ae-Ae_block-59	0.4907		Ae02g22650.1	Ae02	23855205	23858343		Ae06g02640.1	Ae06	1985705	1988514
Ae-Ae_block-59	1.1724		Ae02g22670.1	Ae02	23863653	23867680		Ae06g02620.1	Ae06	1964142	1967578
Ae-Ae_block-59	0.3784		Ae02g22710.1	Ae02	23899394	23903580		Ae06g02590.1	Ae06	1909452	1913002
Ae-Ae_block-59	0.787		Ae02g22730.1	Ae02	23916605	23919136		Ae06g02570.1	Ae06	1896000	1898638
Ae-Ae_block-59	0.9695		Ae02g22780.1	Ae02	23951786	23952349		Ae06g02380.1	Ae06	1782198	1782651
Ae-Ae_block-59	0.4765		Ae02g22790.1	Ae02	23955312	23956904		Ae06g02400.1	Ae06	1792269	1793487
Ae-Ae_block-59	0.9262		Ae02g22810.1	Ae02	23961894	23963136		Ae06g02450.1	Ae06	1819757	1821064
Ae-Ae_block-59	0.5867		Ae02g22830.1	Ae02	23978268	23981896		Ae06g02490.1	Ae06	1848422	1852840
Ae-Ae_block-59	0.692		Ae02g22840.1	Ae02	23982879	23985651		Ae06g02500.1	Ae06	1853677	1857559
Ae-Ae_block-59	1.195		Ae02g22850.1	Ae02	23989127	23991070		Ae06g02510.1	Ae06	1865249	1866670
Ae-Ae_block-59	1.056		Ae02g22860.1	Ae02	23992207	23994265		Ae06g02520.1	Ae06	1868855	1871278
Ae-Ae_block-59	1.1639		Ae02g22870.1	Ae02	23995873	24002016		Ae06g02530.1	Ae06	1875403	1877132
Ae-Ae_block-59	0.8872		Ae02g22930.1	Ae02	24030205	24032862		Ae06g02310.1	Ae06	1731604	1734203
Ae-Ae_block-59	0.7696		Ae02g22970.1	Ae02	24047599	24049402		Ae06g02300.1	Ae06	1727621	1728866
Ae-Ae_block-63	0.579		Ae03g00420.1	Ae03	569561	571845		Ae04g06350.1	Ae04	3974937	3978165
Ae-Ae_block-63	0.8704		Ae03g00430.1	Ae03	573103	573507		Ae04g06340.1	Ae04	3970191	3970652
Ae-Ae_block-63	0.6907		Ae03g00440.1	Ae03	574268	577441		Ae04g06330.1	Ae04	3964513	3968709
Ae-Ae_block-63	0.5854		Ae03g00450.1	Ae03	579714	583608		Ae04g06320.1	Ae04	3958372	3962207
Ae-Ae_block-63	1.0053		Ae03g00470.1	Ae03	594037	596982		Ae04g06310.1	Ae04	3948867	3952500
Ae-Ae_block-63	0.5053		Ae03g00480.1	Ae03	601448	607979		Ae04g06300.1	Ae04	3932281	3939055
Ae-Ae_block-63	0.5684		Ae03g00490.1	Ae03	610927	617684		Ae04g06290.1	Ae04	3924130	3928875
Ae-Ae_block-63	1.3144		Ae03g00500.1	Ae03	618288	619079		Ae04g06280.1	Ae04	3914401	3915297
Ae-Ae_block-63	0.8278		Ae03g00510.1	Ae03	621061	624028		Ae04g06270.1	Ae04	3906794	3911097
Ae-Ae_block-63	0.703		Ae03g00530.1	Ae03	636258	644479		Ae04g06230.1	Ae04	3878384	3886329
Ae-Ae_block-63	0.665		Ae03g00550.1	Ae03	655423	658593		Ae04g06220.1	Ae04	3861900	3865457
Ae-Ae_block-63	1.1128		Ae03g00570.1	Ae03	672603	673466		Ae04g06190.1	Ae04	3844002	3845184
Ae-Ae_block-63	0.8719		Ae03g00580.1	Ae03	681465	684864		Ae04g06170.1	Ae04	3826147	3830105
Ae-Ae_block-63	0.6685		Ae03g00650.1	Ae03	721118	721900		Ae04g06120.1	Ae04	3776781	3777638
Ae-Ae_block-63	0.9194		Ae03g00660.1	Ae03	728933	730039		Ae04g06090.1	Ae04	3755467	3756792
Ae-Ae_block-63	0.9593		Ae03g00710.1	Ae03	745344	753580		Ae04g06080.1	Ae04	3749295	3752637
Ae-Ae_block-63	0.7551		Ae03g00750.1	Ae03	781117	782816		Ae04g06070.1	Ae04	3745261	3747656
Ae-Ae_block-63	0.8616		Ae03g00760.1	Ae03	783829	786667		Ae04g06060.1	Ae04	3741892	3744185
Ae-Ae_block-63	0.5384		Ae03g00770.1	Ae03	793318	804434		Ae04g06050.1	Ae04	3729701	3736949
Ae-Ae_block-63	0.7102		Ae03g00790.1	Ae03	811270	819850		Ae04g06040.1	Ae04	3727493	3728660
Ae-Ae_block-63	1.0621		Ae03g00800.1	Ae03	822209	824892		Ae04g06000.1	Ae04	3700764	3704011
Ae-Ae_block-63	1.2059		Ae03g00840.1	Ae03	843325	845004		Ae04g05980.1	Ae04	3693775	3696175
Ae-Ae_block-63	0.6836		Ae03g00960.1	Ae03	889971	893535		Ae04g05810.1	Ae04	3622189	3626011
Ae-Ae_block-63	0.7488		Ae03g01000.1	Ae03	915149	918552		Ae04g05770.1	Ae04	3583201	3586788
Ae-Ae_block-63	0.7753		Ae03g01030.1	Ae03	942992	946798		Ae04g05730.1	Ae04	3552035	3554346
Ae-Ae_block-63	0.6149		Ae03g01080.1	Ae03	989650	993106		Ae04g05660.1	Ae04	3519325	3522784
Ae-Ae_block-63	0.7579		Ae03g01090.1	Ae03	994706	996735		Ae04g05620.1	Ae04	3501456	3503235
Ae-Ae_block-63	1.4871		Ae03g01120.1	Ae03	1016307	1017684		Ae04g05590.1	Ae04	3483515	3484678
Ae-Ae_block-63	0.6945		Ae03g01170.1	Ae03	1055722	1056250		Ae04g05560.1	Ae04	3456256	3456657
Ae-Ae_block-63	0.6527		Ae03g01190.1	Ae03	1062504	1065614		Ae04g05530.1	Ae04	3437766	3442454
Ae-Ae_block-63	0.8424		Ae03g01270.1	Ae03	1093788	1098700		Ae04g05490.1	Ae04	3406935	3410774
Ae-Ae_block-63	0.634		Ae03g01280.1	Ae03	1099421	1102593		Ae04g05460.1	Ae04	3391391	3393741
Ae-Ae_block-63	0.6453		Ae03g01300.1	Ae03	1110458	1119267		Ae04g05390.1	Ae04	3348548	3357398
Ae-Ae_block-63	0.5102		Ae03g01310.1	Ae03	1121095	1126134		Ae04g05380.1	Ae04	3342101	3345802
Ae-Ae_block-63	0.9692		Ae03g01320.1	Ae03	1130632	1131252		Ae04g05360.1	Ae04	3338672	3339304
Ae-Ae_block-63	1.05		Ae03g01340.1	Ae03	1159167	1162607		Ae04g05350.1	Ae04	3321647	3324818
Ae-Ae_block-63	0.6592		Ae03g01370.1	Ae03	1187672	1194115		Ae04g05310.1	Ae04	3296823	3303019
Ae-Ae_block-63	0.6985		Ae03g01390.1	Ae03	1200946	1205608		Ae04g05290.1	Ae04	3275893	3280463
Ae-Ae_block-63	0.6044		Ae03g01470.1	Ae03	1257856	1259754		Ae04g05220.1	Ae04	3244131	3246620
Ae-Ae_block-63	0.7205		Ae03g01500.1	Ae03	1266567	1268580		Ae04g05200.1	Ae04	3231099	3232476
Ae-Ae_block-63	0.5274		Ae03g01520.1	Ae03	1283489	1285063		Ae04g05180.1	Ae04	3211863	3213780
Ae-Ae_block-63	1.0218		Ae03g01580.1	Ae03	1315420	1318734		Ae04g05120.1	Ae04	3164942	3173645
Ae-Ae_block-63	0.5001		Ae03g01590.1	Ae03	1322740	1324471		Ae04g05080.1	Ae04	3138449	3140615
Ae-Ae_block-63	0.5235		Ae03g01610.1	Ae03	1328445	1330417		Ae04g05050.1	Ae04	3128717	3130493
Ae-Ae_block-63	1.093		Ae03g01670.1	Ae03	1379084	1382532		Ae04g04900.1	Ae04	3061875	3065085
Ae-Ae_block-63	0.7698		Ae03g01700.1	Ae03	1390586	1392996		Ae04g04890.1	Ae04	3055247	3059726
Ae-Ae_block-63	0.7433		Ae03g01740.1	Ae03	1407195	1408836		Ae04g04870.1	Ae04	3042238	3045336
Ae-Ae_block-63	0.8772		Ae03g01750.1	Ae03	1409581	1412325		Ae04g04860.1	Ae04	3035803	3037934
Ae-Ae_block-70	1.0065		Ae03g03870.1	Ae03	2835333	2837435		Ae05g15210.1	Ae05	11545711	11554460
Ae-Ae_block-70	0.7448		Ae03g03880.1	Ae03	2842464	2845774		Ae05g15180.1	Ae05	11496983	11508143
Ae-Ae_block-70	0.6411		Ae03g03920.1	Ae03	2858673	2862097		Ae05g15140.1	Ae05	11433981	11443538
Ae-Ae_block-70	0.6824		Ae03g03940.1	Ae03	2866529	2869509		Ae05g15110.1	Ae05	11408852	11414773
Ae-Ae_block-70	1.3621		Ae03g03950.1	Ae03	2870545	2872500		Ae05g15090.1	Ae05	11391121	11398420
Ae-Ae_block-70	0.6405		Ae03g03970.1	Ae03	2877527	2880867		Ae05g15080.1	Ae05	11381386	11385262
Ae-Ae_block-70	0.6586		Ae03g04040.1	Ae03	2913605	2914712		Ae05g15010.1	Ae05	11308434	11309907
Ae-Ae_block-70	1.0984		Ae03g04050.1	Ae03	2915836	2916726		Ae05g14930.1	Ae05	11229523	11231718
Ae-Ae_block-70	0.4901		Ae03g04070.1	Ae03	2941677	2942633		Ae05g14870.1	Ae05	11153215	11158735
Ae-Ae_block-70	0.5527		Ae03g04130.1	Ae03	3006080	3007583		Ae05g14790.1	Ae05	11095411	11097312
Ae-Ae_block-70	1.3354		Ae03g04150.1	Ae03	3015052	3016216		Ae05g14720.1	Ae05	11037873	11041994
Ae-Ae_block-70	0.8274		Ae03g04180.1	Ae03	3030132	3032543		Ae05g14660.1	Ae05	10977337	10979873
Ae-Ae_block-70	0.6183		Ae03g04270.1	Ae03	3082782	3085711		Ae05g14620.1	Ae05	10908546	10911387
Ae-Ae_block-70	0.9366		Ae03g04280.1	Ae03	3088325	3089776		Ae05g14600.1	Ae05	10895557	10897149
Ae-Ae_block-70	0.6911		Ae03g04320.1	Ae03	3118607	3121546		Ae05g14560.1	Ae05	10862371	10866102
Ae-Ae_block-70	1.355		Ae03g04330.1	Ae03	3127117	3128457		Ae05g14480.1	Ae05	10829844	10831193
Ae-Ae_block-70	0.8078		Ae03g04350.1	Ae03	3136945	3137652		Ae05g14450.1	Ae05	10807270	10808147
Ae-Ae_block-70	0.6991		Ae03g04380.1	Ae03	3163672	3165735		Ae05g14370.1	Ae05	10716530	10717837
Ae-Ae_block-70	1.2192		Ae03g04400.1	Ae03	3181439	3182074		Ae05g14350.1	Ae05	10691752	10692378
Ae-Ae_block-70	0.7715		Ae03g04410.1	Ae03	3198863	3203338		Ae05g14330.1	Ae05	10646828	10648276
Ae-Ae_block-70	0.7529		Ae03g04430.1	Ae03	3245726	3246988		Ae05g14300.1	Ae05	10561763	10563245
Ae-Ae_block-70	0.798		Ae03g04450.1	Ae03	3267524	3269197		Ae05g14290.1	Ae05	10538336	10540301
Ae-Ae_block-70	0.638		Ae03g04490.1	Ae03	3290180	3293855		Ae05g14240.1	Ae05	10476094	10482106
Ae-Ae_block-70	0.5514		Ae03g04500.1	Ae03	3295422	3297392		Ae05g14230.1	Ae05	10470777	10473482
Ae-Ae_block-70	0.8128		Ae03g04510.1	Ae03	3300276	3302737		Ae05g14220.1	Ae05	10454588	10457296
Ae-Ae_block-70	0.6448		Ae03g04550.1	Ae03	3327193	3330095		Ae05g14180.1	Ae05	10389142	10392916
Ae-Ae_block-70	1.4679		Ae03g04570.1	Ae03	3340649	3342617		Ae05g14150.1	Ae05	10368535	10373544
Ae-Ae_block-70	0.6174		Ae03g04580.1	Ae03	3350992	3353517		Ae05g14140.1	Ae05	10353006	10356722
Ae-Ae_block-70	0.616		Ae03g04620.1	Ae03	3366379	3372211		Ae05g14100.1	Ae05	10320497	10328404
Ae-Ae_block-70	0.6953		Ae03g04630.1	Ae03	3377009	3379094		Ae05g14080.1	Ae05	10296192	10298221
Ae-Ae_block-70	0.4415		Ae03g04650.1	Ae03	3383267	3386348		Ae05g14060.1	Ae05	10277891	10281259
Ae-Ae_block-70	0.631		Ae03g04660.1	Ae03	3390688	3396259		Ae05g14050.1	Ae05	10266759	10274434
Ae-Ae_block-70	1.335		Ae03g04690.1	Ae03	3429345	3430507		Ae05g14000.1	Ae05	10187483	10190018
Ae-Ae_block-70	0.7704		Ae03g04730.1	Ae03	3466889	3473004		Ae05g13930.1	Ae05	10082052	10089625
Ae-Ae_block-70	0.6511		Ae03g04740.1	Ae03	3474462	3475561		Ae05g13910.1	Ae05	10064913	10070245
Ae-Ae_block-70	0.8726		Ae03g04760.1	Ae03	3483519	3489153		Ae05g13900.1	Ae05	10062361	10064308
Ae-Ae_block-70	0.6386		Ae03g04770.1	Ae03	3490334	3493382		Ae05g13890.1	Ae05	10052338	10055182
Ae-Ae_block-70	0.6289		Ae03g04850.1	Ae03	3524346	3528037		Ae05g13850.1	Ae05	10012247	10016942
Ae-Ae_block-70	0.7253		Ae03g04900.1	Ae03	3555475	3557878		Ae05g13760.1	Ae05	9928753	9931898
Ae-Ae_block-70	0.5865		Ae03g04920.1	Ae03	3560297	3577365		Ae05g13740.1	Ae05	9909122	9922984
Ae-Ae_block-70	1.3361		Ae03g04960.1	Ae03	3611600	3613332		Ae05g13660.1	Ae05	9836475	9838245
Ae-Ae_block-70	0.5276		Ae03g04980.1	Ae03	3624272	3627442		Ae05g13650.1	Ae05	9829357	9832604
Ae-Ae_block-70	0.7664		Ae03g05030.1	Ae03	3650718	3672736		Ae05g13560.1	Ae05	9732131	9740594
Ae-Ae_block-70	0.833		Ae03g05050.1	Ae03	3688059	3690521		Ae05g13490.1	Ae05	9676284	9678839
Ae-Ae_block-70	0.8261		Ae03g05060.1	Ae03	3696763	3697724		Ae05g13480.1	Ae05	9666047	9667213
Ae-Ae_block-70	0.7524		Ae03g05070.1	Ae03	3708341	3711217		Ae05g13450.1	Ae05	9633926	9636856
Ae-Ae_block-70	0.4082		Ae03g05080.1	Ae03	3712358	3715491		Ae05g13330.1	Ae05	9521412	9525884
Ae-Ae_block-70	0.6211		Ae03g05180.1	Ae03	3794863	3798428		Ae05g13210.1	Ae05	9401593	9406189
Ae-Ae_block-70	0.7594		Ae03g05200.1	Ae03	3808982	3815744		Ae05g13190.1	Ae05	9381826	9382712
Ae-Ae_block-70	0.5427		Ae03g05220.1	Ae03	3827233	3831242		Ae05g13160.1	Ae05	9338625	9352314
Ae-Ae_block-70	0.9577		Ae03g05280.1	Ae03	3872252	3872829		Ae05g13040.1	Ae05	9256563	9257932
Ae-Ae_block-70	0.7618		Ae03g05350.1	Ae03	3911716	3912882		Ae05g12930.1	Ae05	9149659	9150801
Ae-Ae_block-70	0.4742		Ae03g05360.1	Ae03	3916091	3925981		Ae05g12920.1	Ae05	9127220	9138115
Ae-Ae_block-70	0.6907		Ae03g05390.1	Ae03	3932506	3935508		Ae05g12910.1	Ae05	9118789	9122033
Ae-Ae_block-70	0.7292		Ae03g05400.1	Ae03	3942419	3945219		Ae05g12900.1	Ae05	9110519	9113306
Ae-Ae_block-70	0.7663		Ae03g05440.1	Ae03	3980361	3983253		Ae05g12850.1	Ae05	9052777	9055933
Ae-Ae_block-70	0.6394		Ae03g05450.1	Ae03	3993153	3996956		Ae05g12840.1	Ae05	9041696	9046161
Ae-Ae_block-75	0.8161		Ae03g05560.1	Ae03	4087505	4089706		Ae05g00050.1	Ae05	45554	47562
Ae-Ae_block-75	0.4022		Ae03g05690.1	Ae03	4182364	4184520		Ae05g00110.1	Ae05	99812	103109
Ae-Ae_block-75	0.7412		Ae03g05710.1	Ae03	4191952	4197956		Ae05g00130.1	Ae05	115084	118615
Ae-Ae_block-75	0.7637		Ae03g05780.1	Ae03	4224344	4226220		Ae05g00180.1	Ae05	139604	141710
Ae-Ae_block-75	0.8896		Ae03g05800.1	Ae03	4236700	4239603		Ae05g00190.1	Ae05	147198	148842
Ae-Ae_block-75	1.4028		Ae03g05810.1	Ae03	4262831	4263298		Ae05g00200.1	Ae05	153612	154079
Ae-Ae_block-75	0.6917		Ae03g05830.1	Ae03	4269218	4272930		Ae05g00210.1	Ae05	156011	159064
Ae-Ae_block-75	0.5187		Ae03g05850.1	Ae03	4278302	4281268		Ae05g00220.1	Ae05	163220	169944
Ae-Ae_block-75	1.4768		Ae03g05860.1	Ae03	4289412	4290557		Ae05g00240.1	Ae05	182688	183647
Ae-Ae_block-75	1.3506		Ae03g05890.1	Ae03	4339767	4347890		Ae05g00290.1	Ae05	220536	227316
Ae-Ae_block-75	0.7591		Ae03g05960.1	Ae03	4410424	4414752		Ae05g00340.1	Ae05	261660	265081
Ae-Ae_block-75	0.7191		Ae03g06110.1	Ae03	4507304	4511146		Ae05g00450.1	Ae05	335715	338664
Ae-Ae_block-75	0.7892		Ae03g06160.1	Ae03	4548007	4551298		Ae05g00500.1	Ae05	384733	387622
Ae-Ae_block-75	0.6822		Ae03g06180.1	Ae03	4575441	4578293		Ae05g00550.1	Ae05	421376	423969
Ae-Ae_block-75	0.7115		Ae03g06200.1	Ae03	4599700	4603735		Ae05g00580.1	Ae05	456785	465052
Ae-Ae_block-75	0.8682		Ae03g06210.1	Ae03	4614776	4616803		Ae05g00590.1	Ae05	470888	472936
Ae-Ae_block-75	0.545		Ae03g06270.1	Ae03	4654014	4666408		Ae05g00650.1	Ae05	519524	534439
Ae-Ae_block-75	0.568		Ae03g06280.1	Ae03	4668893	4671178		Ae05g00680.1	Ae05	552958	555402
Ae-Ae_block-75	0.9496		Ae03g06330.1	Ae03	4689955	4692639		Ae05g00750.1	Ae05	594921	598334
Ae-Ae_block-75	0.6272		Ae03g06360.1	Ae03	4701081	4705417		Ae05g00770.1	Ae05	604606	609141
Ae-Ae_block-75	1.3432		Ae03g06370.1	Ae03	4706208	4710648		Ae05g00780.1	Ae05	609426	613712
Ae-Ae_block-75	1.0323		Ae03g06380.1	Ae03	4717680	4722340		Ae05g00790.1	Ae05	627671	632222
Ae-Ae_block-75	0.9169		Ae03g06400.1	Ae03	4724116	4727251		Ae05g00800.1	Ae05	634174	638322
Ae-Ae_block-75	0.6709		Ae03g06440.1	Ae03	4750229	4755015		Ae05g00860.1	Ae05	671235	675117
Ae-Ae_block-75	0.5968		Ae03g06470.1	Ae03	4780852	4786886		Ae05g00880.1	Ae05	685912	691938
Ae-Ae_block-75	1.2652		Ae03g06490.1	Ae03	4794820	4796079		Ae05g00890.1	Ae05	699671	700840
Ae-Ae_block-75	0.9739		Ae03g06540.1	Ae03	4831353	4838951		Ae05g00960.1	Ae05	741851	754311
Ae-Ae_block-75	0.6555		Ae03g06640.1	Ae03	4880171	4886633		Ae05g01050.1	Ae05	802149	809916
Ae-Ae_block-75	0.5733		Ae03g06650.1	Ae03	4887643	4892876		Ae05g01060.1	Ae05	811931	817588
Ae-Ae_block-75	0.8418		Ae03g06660.1	Ae03	4898828	4902919		Ae05g01110.1	Ae05	840420	847453
Ae-Ae_block-75	0.7459		Ae03g06690.1	Ae03	4932596	4934063		Ae05g01120.1	Ae05	857375	858810
Ae-Ae_block-75	0.615		Ae03g06720.1	Ae03	4978752	4982474		Ae05g01150.1	Ae05	886563	889370
Ae-Ae_block-75	1.4922		Ae03g06730.1	Ae03	4994383	4996411		Ae05g01170.1	Ae05	900648	902891
Ae-Ae_block-77	1.0952		Ae03g06750.1	Ae03	5004121	5007040		Ae07g22370.1	Ae07	23381242	23384823
Ae-Ae_block-77	0.7955		Ae03g06810.1	Ae03	5067190	5071086		Ae07g22420.1	Ae07	23432394	23442307
Ae-Ae_block-77	0.4304		Ae03g06820.1	Ae03	5072771	5077748		Ae07g22440.1	Ae07	23450765	23454014
Ae-Ae_block-77	0.9729		Ae03g06910.1	Ae03	5162855	5172452		Ae07g22470.1	Ae07	23464323	23466970
Ae-Ae_block-77	0.8156		Ae03g06990.1	Ae03	5252559	5263946		Ae07g22510.1	Ae07	23512358	23519603
Ae-Ae_block-77	1.0148		Ae03g07040.1	Ae03	5331109	5337608		Ae07g22590.1	Ae07	23590012	23598254
Ae-Ae_block-77	0.6969		Ae03g07050.1	Ae03	5340684	5348203		Ae07g22600.1	Ae07	23599908	23602276
Ae-Ae_block-77	0.8863		Ae03g07080.1	Ae03	5360406	5361200		Ae07g22610.1	Ae07	23605431	23606222
Ae-Ae_block-77	0.9377		Ae03g07210.1	Ae03	5482061	5485938		Ae07g22770.1	Ae07	23712437	23717880
Ae-Ae_block-77	1.3266		Ae03g07240.1	Ae03	5541272	5543994		Ae07g22780.1	Ae07	23723533	23725124
Ae-Ae_block-77	0.6847		Ae03g07260.1	Ae03	5587201	5590820		Ae07g22860.1	Ae07	23806234	23809587
Ae-Ae_block-77	1.1202		Ae03g07290.1	Ae03	5608244	5609212		Ae07g23000.1	Ae07	23918907	23919891
Ae-Ae_block-77	0.851		Ae03g07420.1	Ae03	5724578	5726918		Ae07g23100.1	Ae07	23979920	23983297
Ae-Ae_block-77	0.8331		Ae03g07470.1	Ae03	5794163	5797155		Ae07g23120.1	Ae07	23996189	23999625
Ae-Ae_block-77	0.9883		Ae03g07650.1	Ae03	5913244	5923410		Ae07g23280.1	Ae07	24099182	24104583
Ae-Ae_block-77	0.7471		Ae03g07660.1	Ae03	5939518	5942881		Ae07g23310.1	Ae07	24139726	24143131
Ae-Ae_block-77	0.7528		Ae03g07670.1	Ae03	5946715	5949982		Ae07g23330.1	Ae07	24146227	24148990
Ae-Ae_block-77	0.7088		Ae03g07680.1	Ae03	5951312	5956230		Ae07g23340.1	Ae07	24150726	24155637
Ae-Ae_block-77	1.1866		Ae03g07690.1	Ae03	6003718	6004005		Ae07g23360.1	Ae07	24198597	24198881
Ae-Ae_block-77	1.4544		Ae03g07720.1	Ae03	6037837	6041048		Ae07g23410.1	Ae07	24236184	24239285
Ae-Ae_block-77	0.8162		Ae03g07780.1	Ae03	6079361	6081946		Ae07g23440.1	Ae07	24274927	24279576
Ae-Ae_block-77	0.7568		Ae03g07790.1	Ae03	6091428	6092246		Ae07g23450.1	Ae07	24286131	24287818
Ae-Ae_block-77	0.6974		Ae03g07870.1	Ae03	6162004	6174109		Ae07g23480.1	Ae07	24311939	24320709
Ae-Ae_block-77	1.4981		Ae03g07900.1	Ae03	6216377	6218086		Ae07g23510.1	Ae07	24349883	24351877
Ae-Ae_block-77	0.7923		Ae03g07920.1	Ae03	6233732	6237846		Ae07g23530.1	Ae07	24363063	24367289
Ae-Ae_block-77	0.4867		Ae03g07960.1	Ae03	6294452	6296472		Ae07g23560.1	Ae07	24386499	24387996
Ae-Ae_block-77	0.5777		Ae03g07980.1	Ae03	6309392	6315504		Ae07g23610.1	Ae07	24429435	24434351
Ae-Ae_block-77	0.8698		Ae03g07990.1	Ae03	6327267	6333008		Ae07g23640.1	Ae07	24457585	24463807
Ae-Ae_block-77	1.3121		Ae03g08050.1	Ae03	6353447	6355834		Ae07g23670.1	Ae07	24473703	24475090
Ae-Ae_block-78	0.6365		Ae03g08450.1	Ae03	6800586	6809454		Ae07g06500.1	Ae07	4077550	4080391
Ae-Ae_block-78	0.8027		Ae03g08480.1	Ae03	6817520	6819442		Ae07g06480.1	Ae07	4067361	4069536
Ae-Ae_block-78	1.3671		Ae03g08510.1	Ae03	6830543	6833680		Ae07g06430.1	Ae07	4033429	4037566
Ae-Ae_block-78	0.4353		Ae03g08520.1	Ae03	6845189	6849031		Ae07g06390.1	Ae07	3994300	3998321
Ae-Ae_block-78	1.2042		Ae03g08560.1	Ae03	6885765	6887252		Ae07g06370.1	Ae07	3973655	3975115
Ae-Ae_block-78	0.5855		Ae03g08570.1	Ae03	6892904	6902253		Ae07g06330.1	Ae07	3955275	3958303
Ae-Ae_block-78	0.6478		Ae03g08580.1	Ae03	6907326	6910355		Ae07g06310.1	Ae07	3944438	3947027
Ae-Ae_block-78	0.8195		Ae03g08590.1	Ae03	6913475	6915871		Ae07g06300.1	Ae07	3939185	3940904
Ae-Ae_block-78	1.1893		Ae03g08610.1	Ae03	6932267	6933643		Ae07g06280.1	Ae07	3923250	3924557
Ae-Ae_block-78	0.5432		Ae03g08660.1	Ae03	6975076	6998722		Ae07g06250.1	Ae07	3891535	3900376
Ae-Ae_block-78	0.7752		Ae03g08740.1	Ae03	7065890	7074188		Ae07g06080.1	Ae07	3791921	3797218
Ae-Ae_block-78	1.0486		Ae03g08760.1	Ae03	7081973	7085812		Ae07g06070.1	Ae07	3788272	3791111
Ae-Ae_block-78	0.5662		Ae03g08890.1	Ae03	7254909	7257648		Ae07g06020.1	Ae07	3745696	3748683
Ae-Ae_block-78	0.9572		Ae03g08950.1	Ae03	7318661	7323892		Ae07g05990.1	Ae07	3722092	3727023
Ae-Ae_block-78	0.9742		Ae03g08990.1	Ae03	7355520	7363242		Ae07g05930.1	Ae07	3678926	3683165
Ae-Ae_block-78	0.4802		Ae03g09000.1	Ae03	7368922	7380225		Ae07g05910.1	Ae07	3644416	3656339
Ae-Ae_block-78	1.3174		Ae03g09020.1	Ae03	7385885	7396517		Ae07g05900.1	Ae07	3635666	3637196
Ae-Ae_block-78	1.0038		Ae03g09030.1	Ae03	7412578	7413117		Ae07g05860.1	Ae07	3622378	3622917
Ae-Ae_block-78	1.1214		Ae03g09070.1	Ae03	7439330	7440655		Ae07g05840.1	Ae07	3603759	3605178
Ae-Ae_block-78	1.3789		Ae03g09090.1	Ae03	7470637	7471233		Ae07g05820.1	Ae07	3589587	3590168
Ae-Ae_block-78	0.6574		Ae03g09130.1	Ae03	7498599	7502798		Ae07g05770.1	Ae07	3542054	3544931
Ae-Ae_block-78	1.0131		Ae03g09150.1	Ae03	7506727	7507251		Ae07g05760.1	Ae07	3540744	3541268
Ae-Ae_block-78	0.9138		Ae03g09160.1	Ae03	7511316	7515249		Ae07g05750.1	Ae07	3536611	3539952
Ae-Ae_block-78	1.3334		Ae03g09290.1	Ae03	7618971	7621463		Ae07g05660.1	Ae07	3498462	3500538
Ae-Ae_block-78	0.8616		Ae03g09300.1	Ae03	7639696	7642156		Ae07g05650.1	Ae07	3482425	3483712
Ae-Ae_block-78	0.8908		Ae03g09310.1	Ae03	7654677	7662009		Ae07g05640.1	Ae07	3472662	3477531
Ae-Ae_block-78	0.8389		Ae03g09390.1	Ae03	7711411	7729612		Ae07g05630.1	Ae07	3464781	3468110
Ae-Ae_block-78	1.0041		Ae03g09460.1	Ae03	7812694	7819276		Ae07g05590.1	Ae07	3433256	3436110
Ae-Ae_block-78	0.4778		Ae03g09480.1	Ae03	7863178	7868749		Ae07g05550.1	Ae07	3401865	3409375
Ae-Ae_block-78	0.8589		Ae03g09510.1	Ae03	7894962	7898149		Ae07g05520.1	Ae07	3392481	3394455
Ae-Ae_block-78	0.8831		Ae03g09530.1	Ae03	7905258	7905940		Ae07g05490.1	Ae07	3382668	3383281
Ae-Ae_block-78	0.5793		Ae03g09590.1	Ae03	7928994	7933027		Ae07g05480.1	Ae07	3371950	3374270
Ae-Ae_block-78	0.7496		Ae03g09600.1	Ae03	7937669	7938637		Ae07g05470.1	Ae07	3370065	3371363
Ae-Ae_block-78	0.6032		Ae03g09670.1	Ae03	8014367	8019480		Ae07g05460.1	Ae07	3366260	3369005
Ae-Ae_block-78	0.7317		Ae03g09710.1	Ae03	8056572	8060459		Ae07g05410.1	Ae07	3331300	3332981
Ae-Ae_block-78	0.7835		Ae03g09750.1	Ae03	8101607	8103081		Ae07g05400.1	Ae07	3328861	3329406
Ae-Ae_block-78	1.1291		Ae03g09810.1	Ae03	8136181	8137558		Ae07g05390.1	Ae07	3324680	3326468
Ae-Ae_block-78	1.4848		Ae03g09930.1	Ae03	8265227	8265916		Ae07g05350.1	Ae07	3302980	3303660
Ae-Ae_block-84	0.654		Ae03g20410.1	Ae03	23219085	23219342		Ae04g06480.1	Ae04	4038918	4039547
Ae-Ae_block-84	1.2693		Ae03g20420.1	Ae03	23221117	23222022		Ae04g06490.1	Ae04	4040837	4041757
Ae-Ae_block-84	0.526		Ae03g20430.1	Ae03	23223327	23230642		Ae04g06500.1	Ae04	4042576	4049659
Ae-Ae_block-84	0.7001		Ae03g20440.1	Ae03	23239042	23241932		Ae04g06510.1	Ae04	4059943	4063180
Ae-Ae_block-84	0.5384		Ae03g20460.1	Ae03	23246232	23249506		Ae04g06520.1	Ae04	4063877	4068016
Ae-Ae_block-84	1.1969		Ae03g20510.1	Ae03	23277814	23278653		Ae04g06560.1	Ae04	4087566	4088423
Ae-Ae_block-84	0.6651		Ae03g20530.1	Ae03	23284428	23288607		Ae04g06570.1	Ae04	4093250	4096968
Ae-Ae_block-84	0.9851		Ae03g20550.1	Ae03	23308644	23310392		Ae04g06580.1	Ae04	4101551	4103284
Ae-Ae_block-84	1.2628		Ae03g20560.1	Ae03	23325301	23327856		Ae04g06590.1	Ae04	4112770	4115740
Ae-Ae_block-84	0.8127		Ae03g20570.1	Ae03	23330934	23333991		Ae04g06600.1	Ae04	4116124	4118932
Ae-Ae_block-84	0.4637		Ae03g20600.1	Ae03	23353560	23359975		Ae04g06650.1	Ae04	4146958	4149802
Ae-Ae_block-84	0.7627		Ae03g20610.1	Ae03	23360957	23365663		Ae04g06660.1	Ae04	4150609	4156099
Ae-Ae_block-84	0.5512		Ae03g20640.1	Ae03	23379962	23381379		Ae04g06710.1	Ae04	4178190	4179467
Ae-Ae_block-84	0.9942		Ae03g20650.1	Ae03	23382940	23384825		Ae04g06720.1	Ae04	4181063	4183760
Ae-Ae_block-84	0.7818		Ae03g20710.1	Ae03	23418630	23421065		Ae04g06910.1	Ae04	4315920	4316797
Ae-Ae_block-84	1.2905		Ae03g20720.1	Ae03	23421530	23429365		Ae04g06930.1	Ae04	4322599	4325373
Ae-Ae_block-84	1.1661		Ae03g20740.1	Ae03	23438622	23439764		Ae04g06970.1	Ae04	4345671	4346097
Ae-Ae_block-84	1.4009		Ae03g20790.1	Ae03	23476277	23479463		Ae04g07040.1	Ae04	4381178	4383724
Ae-Ae_block-84	0.7673		Ae03g20830.1	Ae03	23490417	23494703		Ae04g07050.1	Ae04	4385015	4385461
Ae-Ae_block-84	0.7064		Ae03g20840.1	Ae03	23496747	23497481		Ae04g07070.1	Ae04	4391784	4392490
Ae-Ae_block-84	0.7123		Ae03g20850.1	Ae03	23498795	23503643		Ae04g07090.1	Ae04	4396152	4400937
Ae-Ae_block-84	0.6105		Ae03g20860.1	Ae03	23504577	23506573		Ae04g07120.1	Ae04	4406395	4408182
Ae-Ae_block-84	1.3311		Ae03g20920.1	Ae03	23531548	23533580		Ae04g07150.1	Ae04	4416714	4418700
Ae-Ae_block-84	0.6238		Ae03g20980.1	Ae03	23569901	23573560		Ae04g07220.1	Ae04	4449072	4451823
Ae-Ae_block-84	0.7456		Ae03g21000.1	Ae03	23583334	23586487		Ae04g07240.1	Ae04	4457057	4460442
Ae-Ae_block-84	0.703		Ae03g21040.1	Ae03	23606550	23607944		Ae04g07300.1	Ae04	4491848	4494377
Ae-Ae_block-84	0.5929		Ae03g21060.1	Ae03	23610261	23614903		Ae04g07310.1	Ae04	4498282	4503060
Ae-Ae_block-84	0.4756		Ae03g21070.1	Ae03	23616516	23623140		Ae04g07320.1	Ae04	4504179	4510741
Ae-Ae_block-84	0.7227		Ae03g21080.1	Ae03	23624919	23626833		Ae04g07330.1	Ae04	4514145	4515576
Ae-Ae_block-84	0.4368		Ae03g21100.1	Ae03	23633491	23634633		Ae04g07340.1	Ae04	4518214	4519371
Ae-Ae_block-84	0.7045		Ae03g21120.1	Ae03	23638237	23641563		Ae04g07360.1	Ae04	4521400	4525120
Ae-Ae_block-84	1.1355		Ae03g21130.1	Ae03	23645212	23646750		Ae04g07380.1	Ae04	4538462	4539940
Ae-Ae_block-84	0.8721		Ae03g21140.1	Ae03	23652684	23656706		Ae04g07450.1	Ae04	4592373	4598485
Ae-Ae_block-84	0.9429		Ae03g21260.1	Ae03	23720211	23722785		Ae04g07530.1	Ae04	4659250	4661677
Ae-Ae_block-84	0.6196		Ae03g21270.1	Ae03	23727199	23734148		Ae04g07550.1	Ae04	4673434	4679630
Ae-Ae_block-84	0.7555		Ae03g21280.1	Ae03	23734993	23738306		Ae04g07590.1	Ae04	4684855	4688350
Ae-Ae_block-84	0.8621		Ae03g21290.1	Ae03	23738985	23739568		Ae04g07600.1	Ae04	4688963	4689930
Ae-Ae_block-84	0.7251		Ae03g21380.1	Ae03	23771699	23772488		Ae04g07630.1	Ae04	4700777	4701938
Ae-Ae_block-84	0.943		Ae03g21410.1	Ae03	23779649	23784798		Ae04g07650.1	Ae04	4711796	4716188
Ae-Ae_block-84	1.4444		Ae03g21440.1	Ae03	23797265	23800071		Ae04g07670.1	Ae04	4733251	4734825
Ae-Ae_block-84	0.5326		Ae03g21450.1	Ae03	23801153	23803492		Ae04g07680.1	Ae04	4737786	4740401
Ae-Ae_block-84	0.9605		Ae03g21500.1	Ae03	23814269	23815456		Ae04g07740.1	Ae04	4759210	4760481
Ae-Ae_block-84	0.7261		Ae03g21510.1	Ae03	23820509	23821564		Ae04g07760.1	Ae04	4767430	4769104
Ae-Ae_block-84	0.6006		Ae03g21520.1	Ae03	23824237	23827240		Ae04g07770.1	Ae04	4771108	4773600
Ae-Ae_block-84	0.6769		Ae03g21590.1	Ae03	23855309	23860916		Ae04g07880.1	Ae04	4836351	4839577
Ae-Ae_block-84	1.4135		Ae03g21620.1	Ae03	23872634	23879087		Ae04g07930.1	Ae04	4862776	4866022
Ae-Ae_block-84	0.4989		Ae03g21700.1	Ae03	23951252	23955211		Ae04g07940.1	Ae04	4866793	4869430
Ae-Ae_block-84	1.271		Ae03g21750.1	Ae03	23982772	23984064		Ae04g08000.1	Ae04	4906613	4909325
Ae-Ae_block-84	0.6632		Ae03g21790.1	Ae03	24007284	24014649		Ae04g08020.1	Ae04	4919197	4929130
Ae-Ae_block-84	0.6725		Ae03g21830.1	Ae03	24035285	24040030		Ae04g08040.1	Ae04	4934241	4939202
Ae-Ae_block-84	0.9149		Ae03g21900.1	Ae03	24071338	24075257		Ae04g08070.1	Ae04	4951940	4954792
Ae-Ae_block-84	0.6349		Ae03g21960.1	Ae03	24104389	24105434		Ae04g08120.1	Ae04	4975274	4977030
Ae-Ae_block-84	0.435		Ae03g21970.1	Ae03	24105860	24106763		Ae04g08130.1	Ae04	4977753	4978707
Ae-Ae_block-84	0.8859		Ae03g21980.1	Ae03	24111260	24112968		Ae04g08150.1	Ae04	4985972	4987216
Ae-Ae_block-84	0.4889		Ae03g22000.1	Ae03	24124296	24126121		Ae04g08190.1	Ae04	5012519	5013812
Ae-Ae_block-84	0.5838		Ae03g22040.1	Ae03	24153851	24157463		Ae04g08230.1	Ae04	5033123	5037967
Ae-Ae_block-84	0.709		Ae03g22050.1	Ae03	24168247	24171799		Ae04g08250.1	Ae04	5048980	5052987
Ae-Ae_block-84	0.6983		Ae03g22110.1	Ae03	24207859	24208672		Ae04g08300.1	Ae04	5073979	5074741
Ae-Ae_block-84	0.66		Ae03g22160.1	Ae03	24229515	24231471		Ae04g08330.1	Ae04	5089824	5091761
Ae-Ae_block-84	1.1343		Ae03g22220.1	Ae03	24256017	24257815		Ae04g08360.1	Ae04	5111979	5115142
Ae-Ae_block-84	0.6113		Ae03g22260.1	Ae03	24271287	24274141		Ae04g08390.1	Ae04	5131534	5133573
Ae-Ae_block-84	1.4457		Ae03g22270.1	Ae03	24279215	24281037		Ae04g08450.1	Ae04	5167431	5173286
Ae-Ae_block-84	0.6234		Ae03g22280.1	Ae03	24284580	24286539		Ae04g08490.1	Ae04	5191406	5194315
Ae-Ae_block-84	0.6801		Ae03g22290.1	Ae03	24288609	24289781		Ae04g08500.1	Ae04	5196541	5197719
Ae-Ae_block-84	0.5268		Ae03g22300.1	Ae03	24291025	24296386		Ae04g08510.1	Ae04	5198753	5203773
Ae-Ae_block-84	0.8278		Ae03g22310.1	Ae03	24304626	24306490		Ae04g08520.1	Ae04	5209575	5211533
Ae-Ae_block-84	1.4827		Ae03g22380.1	Ae03	24340264	24341780		Ae04g08590.1	Ae04	5236695	5239071
Ae-Ae_block-84	1.0562		Ae03g22390.1	Ae03	24344393	24347661		Ae04g08600.1	Ae04	5241205	5244359
Ae-Ae_block-84	0.9187		Ae03g22430.1	Ae03	24371082	24372143		Ae04g08620.1	Ae04	5255724	5256611
Ae-Ae_block-86	0.4659		Ae03g23070.1	Ae03	24708704	24726573		Ae04g12660.1	Ae04	8275115	8279435
Ae-Ae_block-86	0.4994		Ae03g23120.1	Ae03	24766846	24771391		Ae04g12640.1	Ae04	8257019	8262552
Ae-Ae_block-86	0.7953		Ae03g23150.1	Ae03	24785553	24788324		Ae04g12610.1	Ae04	8235601	8238712
Ae-Ae_block-86	0.9509		Ae03g23180.1	Ae03	24805245	24806284		Ae04g12600.1	Ae04	8214719	8221966
Ae-Ae_block-86	1.2846		Ae03g23260.1	Ae03	24851091	24851498		Ae04g12560.1	Ae04	8165170	8165577
Ae-Ae_block-86	0.7019		Ae03g23270.1	Ae03	24855730	24860458		Ae04g12550.1	Ae04	8147938	8153994
Ae-Ae_block-86	1.2846		Ae03g23360.1	Ae03	24914398	24916947		Ae04g12470.1	Ae04	8097079	8102211
Ae-Ae_block-86	0.5988		Ae03g23370.1	Ae03	24917960	24922850		Ae04g12460.1	Ae04	8085528	8092839
Ae-Ae_block-86	0.9637		Ae03g23530.1	Ae03	25022193	25022561		Ae04g12190.1	Ae04	7848535	7848891
Ae-Ae_block-86	0.7572		Ae03g23540.1	Ae03	25024037	25025635		Ae04g12180.1	Ae04	7832998	7835904
Ae-Ae_block-86	0.7759		Ae03g23550.1	Ae03	25028892	25032804		Ae04g12170.1	Ae04	7826010	7830354
Ae-Ae_block-88	0.513		Ae03g25990.1	Ae03	26585469	26589178		Ae04g04790.1	Ae04	2993552	2996772
Ae-Ae_block-88	0.5561		Ae03g26000.1	Ae03	26590964	26592980		Ae04g04780.1	Ae04	2989590	2992364
Ae-Ae_block-88	1.3383		Ae03g26010.1	Ae03	26595853	26596609		Ae04g04760.1	Ae04	2983953	2984548
Ae-Ae_block-88	1.4504		Ae03g26020.1	Ae03	26598492	26599022		Ae04g04740.1	Ae04	2971619	2973475
Ae-Ae_block-88	0.841		Ae03g26100.1	Ae03	26649539	26651772		Ae04g04650.1	Ae04	2911399	2913735
Ae-Ae_block-88	0.7389		Ae03g26120.1	Ae03	26662283	26665808		Ae04g04620.1	Ae04	2892831	2896513
Ae-Ae_block-88	1.3496		Ae03g26130.1	Ae03	26670299	26671810		Ae04g04570.1	Ae04	2873139	2874683
Ae-Ae_block-88	1.2798		Ae03g26140.1	Ae03	26676269	26678751		Ae04g04550.1	Ae04	2862497	2865150
Ae-Ae_block-88	0.4468		Ae03g26150.1	Ae03	26683476	26686714		Ae04g04530.1	Ae04	2848284	2851618
Ae-Ae_block-88	0.584		Ae03g26160.1	Ae03	26687245	26690056		Ae04g04520.1	Ae04	2844040	2847386
Ae-Ae_block-88	0.7788		Ae03g26180.1	Ae03	26695739	26698996		Ae04g04510.1	Ae04	2837072	2842504
Ae-Ae_block-88	0.7517		Ae03g26190.1	Ae03	26701481	26707053		Ae04g04450.1	Ae04	2803555	2806182
Ae-Ae_block-88	0.7717		Ae03g26200.1	Ae03	26709103	26710488		Ae04g04440.1	Ae04	2795583	2796899
Ae-Ae_block-88	0.6217		Ae03g26210.1	Ae03	26714771	26719681		Ae04g04430.1	Ae04	2788270	2792916
Ae-Ae_block-88	0.477		Ae03g26230.1	Ae03	26725862	26727595		Ae04g04380.1	Ae04	2766620	2769184
Ae-Ae_block-88	0.9739		Ae03g26240.1	Ae03	26730333	26731331		Ae04g04370.1	Ae04	2761571	2762734
Ae-Ae_block-88	0.9058		Ae03g26270.1	Ae03	26740814	26741536		Ae04g04340.1	Ae04	2755266	2755982
Ae-Ae_block-88	1.0191		Ae03g26340.1	Ae03	26788478	26789857		Ae04g04280.1	Ae04	2720464	2721876
Ae-Ae_block-88	1.3888		Ae03g26420.1	Ae03	26813029	26813970		Ae04g04240.1	Ae04	2697939	2699042
Ae-Ae_block-88	0.8456		Ae03g26460.1	Ae03	26838453	26839772		Ae04g04220.1	Ae04	2688997	2690309
Ae-Ae_block-88	1.2896		Ae03g26500.1	Ae03	26857582	26859565		Ae04g04150.1	Ae04	2659164	2662111
Ae-Ae_block-88	1.1731		Ae03g26520.1	Ae03	26870007	26877511		Ae04g04100.1	Ae04	2636155	2643373
Ae-Ae_block-88	0.6772		Ae03g26540.1	Ae03	26880708	26885048		Ae04g04080.1	Ae04	2625988	2629991
Ae-Ae_block-88	0.7363		Ae03g26550.1	Ae03	26887521	26890309		Ae04g04070.1	Ae04	2622246	2624835
Ae-Ae_block-88	0.6653		Ae03g26570.1	Ae03	26897957	26901907		Ae04g04040.1	Ae04	2585054	2591443
Ae-Ae_block-88	0.7736		Ae03g26640.1	Ae03	26936152	26938355		Ae04g03960.1	Ae04	2528325	2531234
Ae-Ae_block-90	0.7216		Ae03g28420.1	Ae03	27973556	27977025		Ae08g06390.1	Ae08	3682270	3684643
Ae-Ae_block-90	0.9788		Ae03g28440.1	Ae03	27982838	27984313		Ae08g06380.1	Ae08	3678505	3679898
Ae-Ae_block-90	0.8917		Ae03g28470.1	Ae03	28004455	28010896		Ae08g06320.1	Ae08	3646259	3653848
Ae-Ae_block-90	1.3399		Ae03g28530.1	Ae03	28037185	28038772		Ae08g06300.1	Ae08	3638634	3640180
Ae-Ae_block-90	0.4949		Ae03g28600.1	Ae03	28105880	28108363		Ae08g06270.1	Ae08	3602167	3605396
Ae-Ae_block-90	1.2431		Ae03g28660.1	Ae03	28142275	28142613		Ae08g06240.1	Ae08	3590289	3590711
Ae-Ae_block-90	0.6119		Ae03g28690.1	Ae03	28153142	28156994		Ae08g06230.1	Ae08	3580663	3585557
Ae-Ae_block-90	0.6646		Ae03g28710.1	Ae03	28170411	28179760		Ae08g06200.1	Ae08	3558559	3567048
Ae-Ae_block-90	0.5497		Ae03g28730.1	Ae03	28187044	28192652		Ae08g06170.1	Ae08	3542451	3548625
Ae-Ae_block-90	0.6836		Ae03g28770.1	Ae03	28212860	28214728		Ae08g06150.1	Ae08	3528812	3530911
Ae-Ae_block-90	0.8822		Ae03g28800.1	Ae03	28236910	28237500		Ae08g06100.1	Ae08	3495230	3500198
Ae-Ae_block-90	0.7337		Ae03g28840.1	Ae03	28247216	28247626		Ae08g06090.1	Ae08	3490459	3490869
Ae-Ae_block-90	1.2993		Ae03g28860.1	Ae03	28251879	28252577		Ae08g06070.1	Ae08	3479119	3479787
Ae-Ae_block-90	0.7387		Ae03g28900.1	Ae03	28273947	28276803		Ae08g06030.1	Ae08	3465229	3467955
Ae-Ae_block-90	0.8786		Ae03g28920.1	Ae03	28307172	28308434		Ae08g06020.1	Ae08	3455371	3456615
Ae-Ae_block-90	0.6482		Ae03g28930.1	Ae03	28319637	28322750		Ae08g06010.1	Ae08	3440968	3443702
Ae-Ae_block-90	0.9633		Ae03g28980.1	Ae03	28341722	28344181		Ae08g05970.1	Ae08	3419606	3421200
Ae-Ae_block-90	0.9272		Ae03g28990.1	Ae03	28349712	28353872		Ae08g05960.1	Ae08	3411880	3419515
Ae-Ae_block-90	1.2855		Ae03g29000.1	Ae03	28360735	28361664		Ae08g05940.1	Ae08	3407201	3408103
Ae-Ae_block-90	0.8741		Ae03g29030.1	Ae03	28373999	28374565		Ae08g05930.1	Ae08	3393272	3401999
Ae-Ae_block-90	0.7936		Ae03g29080.1	Ae03	28459699	28461727		Ae08g05890.1	Ae08	3375867	3377837
Ae-Ae_block-90	0.6794		Ae03g29100.1	Ae03	28469315	28483531		Ae08g05880.1	Ae08	3364399	3374630
Ae-Ae_block-90	0.7196		Ae03g29110.1	Ae03	28491369	28495036		Ae08g05870.1	Ae08	3353558	3358309
Ae-Ae_block-90	0.6098		Ae03g29120.1	Ae03	28496576	28502497		Ae08g05830.1	Ae08	3341974	3344560
Ae-Ae_block-90	0.6245		Ae03g29140.1	Ae03	28506129	28507295		Ae08g05770.1	Ae08	3322096	3323304
Ae-Ae_block-90	0.952		Ae03g29150.1	Ae03	28511120	28513824		Ae08g05760.1	Ae08	3310136	3312926
Ae-Ae_block-90	0.6973		Ae03g29170.1	Ae03	28526657	28528693		Ae08g05730.1	Ae08	3296854	3298761
Ae-Ae_block-90	0.8336		Ae03g29200.1	Ae03	28541764	28545285		Ae08g05690.1	Ae08	3283132	3289515
Ae-Ae_block-90	0.6376		Ae03g29230.1	Ae03	28556519	28560229		Ae08g05680.1	Ae08	3277441	3280834
Ae-Ae_block-91	0.984		Ae03g29240.1	Ae03	28561661	28562296		Ae08g25570.1	Ae08	24242055	24242693
Ae-Ae_block-91	1.3799		Ae03g29250.1	Ae03	28563332	28566681		Ae08g25560.1	Ae08	24237695	24240513
Ae-Ae_block-91	0.6586		Ae03g29270.1	Ae03	28578845	28581246		Ae08g25550.1	Ae08	24224238	24229050
Ae-Ae_block-91	0.8035		Ae03g29320.1	Ae03	28630038	28632854		Ae08g25500.1	Ae08	24172966	24175456
Ae-Ae_block-91	0.5959		Ae03g29330.1	Ae03	28633660	28635994		Ae08g25480.1	Ae08	24166364	24168383
Ae-Ae_block-91	0.826		Ae03g29350.1	Ae03	28639443	28644917		Ae08g25430.1	Ae08	24143442	24149543
Ae-Ae_block-91	0.8352		Ae03g29360.1	Ae03	28650845	28654141		Ae08g25420.1	Ae08	24133311	24137218
Ae-Ae_block-91	0.6527		Ae03g29370.1	Ae03	28656021	28661597		Ae08g25410.1	Ae08	24126563	24131996
Ae-Ae_block-91	0.8951		Ae03g29380.1	Ae03	28662486	28665880		Ae08g25400.1	Ae08	24120411	24125851
Ae-Ae_block-91	0.8743		Ae03g29390.1	Ae03	28674536	28677651		Ae08g25390.1	Ae08	24114045	24116902
Ae-Ae_block-91	0.5163		Ae03g29470.1	Ae03	28723924	28726697		Ae08g25340.1	Ae08	24083671	24087039
Ae-Ae_block-91	0.8011		Ae03g29490.1	Ae03	28738398	28745080		Ae08g25240.1	Ae08	23989229	23993178
Ae-Ae_block-91	0.7634		Ae03g29530.1	Ae03	28769364	28772535		Ae08g25170.1	Ae08	23924487	23928770
Ae-Ae_block-91	1.115		Ae03g29540.1	Ae03	28775541	28779481		Ae08g25150.1	Ae08	23908162	23911423
Ae-Ae_block-91	0.6639		Ae03g29550.1	Ae03	28787307	28792698		Ae08g25120.1	Ae08	23893669	23898625
Ae-Ae_block-91	0.8191		Ae03g29600.1	Ae03	28819303	28823250		Ae08g25070.1	Ae08	23848353	23852332
Ae-Ae_block-91	1.0187		Ae03g29610.1	Ae03	28826750	28830970		Ae08g25060.1	Ae08	23839609	23844309
Ae-Ae_block-91	0.5386		Ae03g29640.1	Ae03	28848941	28851414		Ae08g25040.1	Ae08	23828926	23831718
Ae-Ae_block-91	0.4872		Ae03g29650.1	Ae03	28852101	28855749		Ae08g25030.1	Ae08	23824662	23828273
Ae-Ae_block-91	0.5491		Ae03g29660.1	Ae03	28857470	28859972		Ae08g25010.1	Ae08	23818541	23820897
Ae-Ae_block-91	1.0922		Ae03g29670.1	Ae03	28866348	28869456		Ae08g24990.1	Ae08	23804290	23807515
Ae-Ae_block-91	1.3256		Ae03g29680.1	Ae03	28872307	28872651		Ae08g24980.1	Ae08	23799410	23799766
Ae-Ae_block-91	0.8827		Ae03g29710.1	Ae03	28891714	28895705		Ae08g24890.1	Ae08	23697922	23701141
Ae-Ae_block-91	1.0923		Ae03g29760.1	Ae03	28921730	28926459		Ae08g24800.1	Ae08	23648758	23655416
Ae-Ae_block-91	0.7191		Ae03g29800.1	Ae03	28946224	28953703		Ae08g24770.1	Ae08	23631944	23637080
Ae-Ae_block-91	0.7354		Ae03g29810.1	Ae03	28954223	28957079		Ae08g24750.1	Ae08	23613804	23616782
Ae-Ae_block-91	0.9612		Ae03g29850.1	Ae03	28972213	28973948		Ae08g24730.1	Ae08	23604086	23608051
Ae-Ae_block-91	0.9046		Ae03g29860.1	Ae03	28975293	28978443		Ae08g24720.1	Ae08	23600853	23601958
Ae-Ae_block-91	0.6692		Ae03g29880.1	Ae03	28981055	28985250		Ae08g24700.1	Ae08	23593438	23594265
Ae-Ae_block-91	0.5845		Ae03g29890.1	Ae03	28986687	28989439		Ae08g24690.1	Ae08	23588476	23591282
Ae-Ae_block-91	0.4755		Ae03g29920.1	Ae03	29007673	29013718		Ae08g24620.1	Ae08	23510972	23529699
Ae-Ae_block-91	0.5707		Ae03g29940.1	Ae03	29022127	29027603		Ae08g24610.1	Ae08	23502777	23508826
Ae-Ae_block-91	0.7544		Ae03g29970.1	Ae03	29044252	29051171		Ae08g24560.1	Ae08	23456248	23462756
Ae-Ae_block-91	0.7152		Ae03g29990.1	Ae03	29066931	29071130		Ae08g24550.1	Ae08	23424367	23428374
Ae-Ae_block-91	0.5574		Ae03g30010.1	Ae03	29081369	29085990		Ae08g24530.1	Ae08	23403668	23408133
Ae-Ae_block-91	0.6645		Ae03g30020.1	Ae03	29090828	29102466		Ae08g24520.1	Ae08	23398042	23402979
Ae-Ae_block-91	0.5265		Ae03g30030.1	Ae03	29105734	29110700		Ae08g24480.1	Ae08	23373007	23379433
Ae-Ae_block-91	0.6251		Ae03g30040.1	Ae03	29112279	29113234		Ae08g24470.1	Ae08	23368374	23370345
Ae-Ae_block-91	0.5589		Ae03g30060.1	Ae03	29117231	29120482		Ae08g24460.1	Ae08	23362657	23366958
Ae-Ae_block-91	0.9966		Ae03g30070.1	Ae03	29126752	29129196		Ae08g24440.1	Ae08	23341027	23343000
Ae-Ae_block-91	0.683		Ae03g30110.1	Ae03	29155020	29156022		Ae08g24420.1	Ae08	23320141	23328073
Ae-Ae_block-91	0.7051		Ae03g30120.1	Ae03	29157224	29159726		Ae08g24390.1	Ae08	23299290	23303009
Ae-Ae_block-91	0.8397		Ae03g30150.1	Ae03	29172363	29173317		Ae08g24360.1	Ae08	23285126	23287474
Ae-Ae_block-91	0.776		Ae03g30160.1	Ae03	29177482	29180688		Ae08g24330.1	Ae08	23275596	23278503
Ae-Ae_block-91	0.8933		Ae03g30190.1	Ae03	29198693	29200913		Ae08g24300.1	Ae08	23241879	23245058
Ae-Ae_block-91	0.4454		Ae03g30200.1	Ae03	29210848	29213494		Ae08g24280.1	Ae08	23221608	23225795
Ae-Ae_block-91	1.0776		Ae03g30250.1	Ae03	29241859	29245119		Ae08g24230.1	Ae08	23186502	23192112
Ae-Ae_block-91	1.1765		Ae03g30310.1	Ae03	29267980	29271474		Ae08g24200.1	Ae08	23171842	23172760
Ae-Ae_block-92	0.9385		Ae03g30420.1	Ae03	29339720	29345356		Ae05g09590.1	Ae05	6767477	6772579
Ae-Ae_block-92	0.9551		Ae03g30430.1	Ae03	29346721	29348300		Ae05g09600.1	Ae05	6775363	6776968
Ae-Ae_block-92	1.2035		Ae03g30500.1	Ae03	29387025	29392148		Ae05g09610.1	Ae05	6786318	6790624
Ae-Ae_block-92	0.5092		Ae03g30520.1	Ae03	29406459	29410152		Ae05g09640.1	Ae05	6807802	6811498
Ae-Ae_block-92	1.0869		Ae03g30540.1	Ae03	29415684	29416169		Ae05g09650.1	Ae05	6812094	6812636
Ae-Ae_block-92	0.7778		Ae03g30630.1	Ae03	29460362	29462386		Ae05g09690.1	Ae05	6834913	6837105
Ae-Ae_block-92	0.9644		Ae03g30650.1	Ae03	29469012	29473154		Ae05g09720.1	Ae05	6843349	6846335
Ae-Ae_block-92	1.0187		Ae03g30680.1	Ae03	29493504	29500627		Ae05g09730.1	Ae05	6849123	6858562
Ae-Ae_block-92	0.4841		Ae03g30720.1	Ae03	29520101	29521356		Ae05g09750.1	Ae05	6870162	6872042
Ae-Ae_block-92	1.3675		Ae03g30750.1	Ae03	29537885	29539543		Ae05g09760.1	Ae05	6872805	6874439
Ae-Ae_block-92	0.6724		Ae03g30770.1	Ae03	29551305	29553510		Ae05g09780.1	Ae05	6884379	6886960
Ae-Ae_block-92	0.4851		Ae03g30780.1	Ae03	29557028	29564531		Ae05g09790.1	Ae05	6888825	6895162
Ae-Ae_block-92	0.6538		Ae03g30800.1	Ae03	29572880	29575885		Ae05g09800.1	Ae05	6902644	6905640
Ae-Ae_block-92	0.5962		Ae03g30820.1	Ae03	29580778	29582263		Ae05g09810.1	Ae05	6908399	6909213
Ae-Ae_block-92	1.3922		Ae03g30840.1	Ae03	29597455	29598995		Ae05g09820.1	Ae05	6917221	6918420
Ae-Ae_block-92	1.1246		Ae03g30850.1	Ae03	29603149	29610362		Ae05g09830.1	Ae05	6921125	6924303
Ae-Ae_block-92	1.0523		Ae03g30890.1	Ae03	29644436	29647337		Ae05g09880.1	Ae05	6967040	6969923
Ae-Ae_block-92	0.6899		Ae03g30910.1	Ae03	29662259	29664642		Ae05g09910.1	Ae05	6975972	6980661
Ae-Ae_block-92	1.0386		Ae03g30930.1	Ae03	29670591	29672837		Ae05g09920.1	Ae05	6981771	6983267
Ae-Ae_block-92	1.4008		Ae03g30970.1	Ae03	29701142	29702607		Ae05g09950.1	Ae05	7004319	7005761
Ae-Ae_block-92	1.1389		Ae03g30980.1	Ae03	29705483	29707528		Ae05g09960.1	Ae05	7008938	7010926
Ae-Ae_block-92	0.569		Ae03g31070.1	Ae03	29765134	29772816		Ae05g10050.1	Ae05	7078894	7086521
Ae-Ae_block-92	1.2811		Ae03g31090.1	Ae03	29779828	29781438		Ae05g10070.1	Ae05	7093880	7095178
Ae-Ae_block-92	0.8953		Ae03g31110.1	Ae03	29794934	29799575		Ae05g10090.1	Ae05	7107359	7114217
Ae-Ae_block-92	0.4393		Ae03g31140.1	Ae03	29817262	29819289		Ae05g10120.1	Ae05	7125035	7127005
Ae-Ae_block-92	0.5599		Ae03g31200.1	Ae03	29859750	29862484		Ae05g10160.1	Ae05	7158936	7161492
Ae-Ae_block-92	1.025		Ae03g31230.1	Ae03	29885016	29886916		Ae05g10170.1	Ae05	7162877	7171881
Ae-Ae_block-92	1.4954		Ae03g31240.1	Ae03	29892746	29893705		Ae05g10190.1	Ae05	7185540	7186526
Ae-Ae_block-92	0.8196		Ae03g31270.1	Ae03	29902341	29902805		Ae05g10200.1	Ae05	7199785	7200230
Ae-Ae_block-92	0.6672		Ae03g31280.1	Ae03	29903856	29909210		Ae05g10230.1	Ae05	7211098	7217725
Ae-Ae_block-92	1.1514		Ae03g31390.1	Ae03	29967414	29968337		Ae05g10310.1	Ae05	7273966	7274934
Ae-Ae_block-92	0.6776		Ae03g31400.1	Ae03	29984075	29988144		Ae05g10320.1	Ae05	7287988	7292703
Ae-Ae_block-92	0.6732		Ae03g31420.1	Ae03	29994196	29998444		Ae05g10340.1	Ae05	7308608	7316893
Ae-Ae_block-92	0.7588		Ae03g31440.1	Ae03	30003496	30005899		Ae05g10360.1	Ae05	7324771	7326648
Ae-Ae_block-92	0.4653		Ae03g31510.1	Ae03	30037194	30040257		Ae05g10470.1	Ae05	7386051	7389672
Ae-Ae_block-92	1.2823		Ae03g31530.1	Ae03	30055780	30056691		Ae05g10510.1	Ae05	7403577	7404128
Ae-Ae_block-92	1.065		Ae03g31540.1	Ae03	30058966	30060919		Ae05g10520.1	Ae05	7406056	7408094
Ae-Ae_block-96	0.4694		Ae03g31830.1	Ae03	30206121	30208166		Ae05g32330.1	Ae05	32181331	32183406
Ae-Ae_block-96	1.2602		Ae03g31890.1	Ae03	30253613	30262266		Ae05g32460.1	Ae05	32312453	32316621
Ae-Ae_block-96	0.6818		Ae03g31900.1	Ae03	30262876	30275117		Ae05g32480.1	Ae05	32321382	32326927
Ae-Ae_block-96	0.664		Ae03g31950.1	Ae03	30297769	30300129		Ae05g32520.1	Ae05	32366795	32369968
Ae-Ae_block-96	0.5413		Ae03g32000.1	Ae03	30327670	30328749		Ae05g32560.1	Ae05	32410973	32412653
Ae-Ae_block-96	1.0246		Ae03g32030.1	Ae03	30338067	30340809		Ae05g32630.1	Ae05	32443101	32445546
Ae-Ae_block-96	0.5155		Ae03g32080.1	Ae03	30377782	30380896		Ae05g32710.1	Ae05	32496189	32502043
Ae-Ae_block-96	1.2012		Ae03g32100.1	Ae03	30395123	30396822		Ae05g32750.1	Ae05	32522636	32524424
Ae-Ae_block-96	0.7886		Ae03g32110.1	Ae03	30404807	30406168		Ae05g32760.1	Ae05	32532668	32533799
Ae-Ae_block-96	0.9828		Ae03g32160.1	Ae03	30438246	30439405		Ae05g32810.1	Ae05	32551020	32551903
Ae-Ae_block-96	0.9183		Ae03g32180.1	Ae03	30443530	30446701		Ae05g32830.1	Ae05	32555013	32557628
Ae-Ae_block-96	0.6833		Ae03g32190.1	Ae03	30449143	30457613		Ae05g32840.1	Ae05	32558646	32560437
Ae-Ae_block-96	1.1058		Ae03g32200.1	Ae03	30463226	30464528		Ae05g32870.1	Ae05	32587368	32588474
Ae-Ae_block-96	0.4678		Ae03g32250.1	Ae03	30513408	30514117		Ae05g32890.1	Ae05	32613774	32615570
Ae-Ae_block-96	1.1384		Ae03g32260.1	Ae03	30515056	30517720		Ae05g32900.1	Ae05	32617254	32620900
Ae-Ae_block-96	0.9613		Ae03g32280.1	Ae03	30532301	30536118		Ae05g32920.1	Ae05	32636550	32641012
Ae-Ae_block-96	0.7808		Ae03g32290.1	Ae03	30539912	30544602		Ae05g32930.1	Ae05	32647159	32648895
Ae-Ae_block-96	0.8358		Ae03g32300.1	Ae03	30547482	30548732		Ae05g32950.1	Ae05	32658912	32660177
Ae-Ae_block-96	1.1501		Ae03g32310.1	Ae03	30551357	30554041		Ae05g32970.1	Ae05	32664039	32666492
Ae-Ae_block-96	0.7863		Ae03g32350.1	Ae03	30573594	30576230		Ae05g32990.1	Ae05	32676843	32679253
Ae-Ae_block-96	0.7194		Ae03g32360.1	Ae03	30580767	30581455		Ae05g33000.1	Ae05	32680982	32687785
Ae-Ae_block-96	0.4935		Ae03g32370.1	Ae03	30584648	30592447		Ae05g33030.1	Ae05	32700162	32707155
Ae-Ae_block-96	0.9111		Ae03g32380.1	Ae03	30594120	30597551		Ae05g33050.1	Ae05	32719543	32722526
Ae-Ae_block-96	1.0586		Ae03g32390.1	Ae03	30599211	30604557		Ae05g33060.1	Ae05	32725721	32727687
Ae-Ae_block-96	0.5868		Ae03g32410.1	Ae03	30629721	30633346		Ae05g33090.1	Ae05	32771914	32775393
Ae-Ae_block-96	0.4871		Ae03g32430.1	Ae03	30638570	30643879		Ae05g33140.1	Ae05	32825555	32830369
Ae-Ae_block-96	0.6102		Ae03g32440.1	Ae03	30644979	30646621		Ae05g33160.1	Ae05	32835066	32837630
Ae-Ae_block-96	0.8668		Ae03g32490.1	Ae03	30668316	30671734		Ae05g33200.1	Ae05	32865228	32873689
Ae-Ae_block-96	0.6835		Ae03g32500.1	Ae03	30672120	30679452		Ae05g33210.1	Ae05	32874637	32879246
Ae-Ae_block-96	0.6635		Ae03g32540.1	Ae03	30693066	30696407		Ae05g33270.1	Ae05	32933860	32938608
Ae-Ae_block-96	1.1818		Ae03g32550.1	Ae03	30715925	30716767		Ae05g33280.1	Ae05	32965129	32965863
Ae-Ae_block-96	0.7946		Ae03g32590.1	Ae03	30740538	30743535		Ae05g33300.1	Ae05	32972359	32975341
Ae-Ae_block-96	0.6983		Ae03g32630.1	Ae03	30755252	30758477		Ae05g33350.1	Ae05	33007136	33009991
Ae-Ae_block-96	0.5425		Ae03g32660.1	Ae03	30767335	30770533		Ae05g33370.1	Ae05	33027350	33030886
Ae-Ae_block-96	1.057		Ae03g32670.1	Ae03	30772235	30774379		Ae05g33380.1	Ae05	33033348	33041805
Ae-Ae_block-96	0.6466		Ae03g32710.1	Ae03	30788133	30791737		Ae05g33400.1	Ae05	33065918	33070350
Ae-Ae_block-96	0.6439		Ae03g32720.1	Ae03	30792594	30795185		Ae05g33440.1	Ae05	33090297	33092914
Ae-Ae_block-96	0.6035		Ae03g32740.1	Ae03	30808820	30814562		Ae05g33470.1	Ae05	33141300	33147819
Ae-Ae_block-96	1.3863		Ae03g32760.1	Ae03	30819125	30821021		Ae05g33500.1	Ae05	33163381	33164906
Ae-Ae_block-96	0.5775		Ae03g32780.1	Ae03	30828655	30833009		Ae05g33520.1	Ae05	33175311	33180981
Ae-Ae_block-96	0.5542		Ae03g32790.1	Ae03	30834167	30843145		Ae05g33550.1	Ae05	33194305	33197082
Ae-Ae_block-96	0.4747		Ae03g32800.1	Ae03	30843940	30844317		Ae05g33580.1	Ae05	33214900	33215254
Ae-Ae_block-96	0.5322		Ae03g32810.1	Ae03	30847997	30850950		Ae05g33590.1	Ae05	33217767	33220985
Ae-Ae_block-96	0.8914		Ae03g32860.1	Ae03	30870137	30873299		Ae05g33620.1	Ae05	33243143	33246742
Ae-Ae_block-96	0.7092		Ae03g32890.1	Ae03	30894872	30895564		Ae05g33670.1	Ae05	33280990	33281688
Ae-Ae_block-96	1.1536		Ae03g32900.1	Ae03	30904607	30906917		Ae05g33680.1	Ae05	33293087	33295866
Ae-Ae_block-96	0.5898		Ae03g32920.1	Ae03	30916394	30918109		Ae05g33740.1	Ae05	33346700	33349421
Ae-Ae_block-96	1.0384		Ae03g32940.1	Ae03	30920754	30921020		Ae05g33760.1	Ae05	33360565	33360819
Ae-Ae_block-96	0.8759		Ae03g32970.1	Ae03	30931218	30934777		Ae05g33860.1	Ae05	33436721	33443552
Ae-Ae_block-96	0.7906		Ae03g33000.1	Ae03	30952718	30956469		Ae05g33900.1	Ae05	33478134	33481006
Ae-Ae_block-96	0.6922		Ae03g33010.1	Ae03	30957290	30962788		Ae05g33910.1	Ae05	33482697	33487984
Ae-Ae_block-96	0.9112		Ae03g33020.1	Ae03	30969528	30970459		Ae05g33920.1	Ae05	33495748	33497069
Ae-Ae_block-96	0.6892		Ae03g33030.1	Ae03	30976999	30983236		Ae05g33940.1	Ae05	33505515	33512373
Ae-Ae_block-96	1.2499		Ae03g33100.1	Ae03	31018526	31019947		Ae05g34020.1	Ae05	33563682	33565142
Ae-Ae_block-96	0.5681		Ae03g33120.1	Ae03	31026246	31034205		Ae05g34030.1	Ae05	33569595	33578986
Ae-Ae_block-96	0.755		Ae03g33170.1	Ae03	31067365	31069794		Ae05g34130.1	Ae05	33635084	33639700
Ae-Ae_block-96	1.2172		Ae03g33210.1	Ae03	31102372	31103781		Ae05g34220.1	Ae05	33692289	33693942
Ae-Ae_block-96	0.9677		Ae03g33230.1	Ae03	31110321	31115748		Ae05g34250.1	Ae05	33706075	33712550
Ae-Ae_block-96	0.7696		Ae03g33240.1	Ae03	31118191	31118989		Ae05g34260.1	Ae05	33716360	33717424
Ae-Ae_block-96	0.8163		Ae03g33260.1	Ae03	31127560	31129773		Ae05g34270.1	Ae05	33723516	33727184
Ae-Ae_block-96	1.2387		Ae03g33280.1	Ae03	31135991	31139385		Ae05g34300.1	Ae05	33746311	33751121
Ae-Ae_block-96	0.7668		Ae03g33290.1	Ae03	31139858	31144436		Ae05g34310.1	Ae05	33752274	33758672
Ae-Ae_block-96	0.51		Ae03g33310.1	Ae03	31154918	31156445		Ae05g34340.1	Ae05	33777277	33778744
Ae-Ae_block-96	0.9139		Ae03g33320.1	Ae03	31164093	31168645		Ae05g34350.1	Ae05	33789544	33794544
Ae-Ae_block-96	0.6548		Ae03g33350.1	Ae03	31178716	31183105		Ae05g34370.1	Ae05	33806551	33811442
Ae-Ae_block-96	1.2514		Ae03g33360.1	Ae03	31186991	31187722		Ae05g34380.1	Ae05	33819184	33828948
Ae-Ae_block-96	0.5522		Ae03g33380.1	Ae03	31193937	31201420		Ae05g34390.1	Ae05	33830847	33838736
Ae-Ae_block-96	1.1426		Ae03g33400.1	Ae03	31213069	31215752		Ae05g34400.1	Ae05	33851234	33858480
Ae-Ae_block-100	0.769		Ae03g34000.1	Ae03	31586493	31590017		Ae05g34690.1	Ae05	34027668	34030525
Ae-Ae_block-100	1.0607		Ae03g34020.1	Ae03	31595740	31597795		Ae05g34720.1	Ae05	34037590	34040062
Ae-Ae_block-100	0.5917		Ae03g34040.1	Ae03	31618372	31622286		Ae05g34800.1	Ae05	34097168	34102215
Ae-Ae_block-100	1.0387		Ae03g34050.1	Ae03	31624143	31625226		Ae05g34810.1	Ae05	34104595	34106525
Ae-Ae_block-100	0.7706		Ae03g34060.1	Ae03	31626822	31631746		Ae05g34820.1	Ae05	34109112	34112665
Ae-Ae_block-100	0.4825		Ae03g34070.1	Ae03	31634849	31636744		Ae05g34830.1	Ae05	34113674	34121521
Ae-Ae_block-100	0.6381		Ae03g34150.1	Ae03	31667072	31669988		Ae05g34880.1	Ae05	34158666	34168421
Ae-Ae_block-100	0.939		Ae03g34160.1	Ae03	31671486	31674107		Ae05g34900.1	Ae05	34173837	34176389
Ae-Ae_block-100	0.655		Ae03g34180.1	Ae03	31677910	31685931		Ae05g34910.1	Ae05	34178538	34184602
Ae-Ae_block-100	0.7307		Ae03g34230.1	Ae03	31719613	31722037		Ae05g34970.1	Ae05	34221706	34223991
Ae-Ae_block-100	0.5695		Ae03g34260.1	Ae03	31728930	31732892		Ae05g35000.1	Ae05	34239061	34242859
Ae-Ae_block-100	0.64		Ae03g34280.1	Ae03	31743645	31745986		Ae05g35020.1	Ae05	34263459	34271768
Ae-Ae_block-100	0.8955		Ae03g34430.1	Ae03	31805914	31809921		Ae05g35090.1	Ae05	34316086	34319439
Ae-Ae_block-100	1.3743		Ae03g34540.1	Ae03	31873972	31876536		Ae05g35230.1	Ae05	34442060	34444435
Ae-Ae_block-100	0.9505		Ae03g34580.1	Ae03	31892298	31899160		Ae05g35360.1	Ae05	34549586	34552552
Ae-Ae_block-100	0.7969		Ae03g34590.1	Ae03	31905598	31909081		Ae05g35420.1	Ae05	34601559	34603722
Ae-Ae_block-100	1.3889		Ae03g34600.1	Ae03	31917616	31919648		Ae05g35540.1	Ae05	34706333	34708975
Ae-Ae_block-101	1.13		Ae04g00230.1	Ae04	175123	190760		Ae01g31500.1	Ae01	32475877	32481936
Ae-Ae_block-101	0.6998		Ae04g00380.1	Ae04	276388	281176		Ae01g31490.1	Ae01	32455629	32472119
Ae-Ae_block-101	0.601		Ae04g00480.1	Ae04	331086	334258		Ae01g31480.1	Ae01	32451491	32454792
Ae-Ae_block-101	0.7149		Ae04g00560.1	Ae04	384125	386962		Ae01g31430.1	Ae01	32419066	32421456
Ae-Ae_block-101	0.5816		Ae04g00580.1	Ae04	397634	401960		Ae01g31420.1	Ae01	32400651	32411343
Ae-Ae_block-101	0.698		Ae04g00620.1	Ae04	426250	428819		Ae01g31400.1	Ae01	32392427	32394954
Ae-Ae_block-101	0.4773		Ae04g00640.1	Ae04	440512	443750		Ae01g31370.1	Ae01	32380988	32384198
Ae-Ae_block-101	1.2631		Ae04g00670.1	Ae04	449855	452277		Ae01g31360.1	Ae01	32378104	32380159
Ae-Ae_block-101	0.7375		Ae04g00710.1	Ae04	468133	481345		Ae01g31350.1	Ae01	32358294	32375425
Ae-Ae_block-101	0.5147		Ae04g00800.1	Ae04	530396	532937		Ae01g31290.1	Ae01	32330380	32332321
Ae-Ae_block-101	1.1842		Ae04g00810.1	Ae04	535260	539236		Ae01g31270.1	Ae01	32314646	32317173
Ae-Ae_block-101	1.32		Ae04g00820.1	Ae04	542997	544033		Ae01g31260.1	Ae01	32309871	32311015
Ae-Ae_block-101	0.6953		Ae04g00840.1	Ae04	551577	553739		Ae01g31250.1	Ae01	32303519	32305648
Ae-Ae_block-101	0.7636		Ae04g00860.1	Ae04	556073	559154		Ae01g31240.1	Ae01	32299834	32303023
Ae-Ae_block-101	1.2798		Ae04g00930.1	Ae04	597621	599546		Ae01g31210.1	Ae01	32284332	32288307
Ae-Ae_block-101	0.9454		Ae04g00950.1	Ae04	604070	610397		Ae01g31180.1	Ae01	32277638	32279327
Ae-Ae_block-101	0.906		Ae04g00990.1	Ae04	634793	636439		Ae01g31140.1	Ae01	32259479	32261068
Ae-Ae_block-101	0.8684		Ae04g01030.1	Ae04	665547	668586		Ae01g31100.1	Ae01	32241993	32244198
Ae-Ae_block-101	0.9894		Ae04g01040.1	Ae04	670576	672387		Ae01g31090.1	Ae01	32238966	32240391
Ae-Ae_block-101	0.9825		Ae04g01050.1	Ae04	688979	690558		Ae01g31070.1	Ae01	32221609	32222974
Ae-Ae_block-101	0.5927		Ae04g01070.1	Ae04	697419	704952		Ae01g31060.1	Ae01	32213564	32218653
Ae-Ae_block-101	0.8635		Ae04g01140.1	Ae04	733522	738194		Ae01g31020.1	Ae01	32195665	32202046
Ae-Ae_block-101	0.5762		Ae04g01170.1	Ae04	751493	753648		Ae01g30980.1	Ae01	32176390	32179706
Ae-Ae_block-101	0.7411		Ae04g01220.1	Ae04	767514	772425		Ae01g30960.1	Ae01	32167814	32171977
Ae-Ae_block-101	0.5795		Ae04g01250.1	Ae04	794836	796183		Ae01g30940.1	Ae01	32164407	32165591
Ae-Ae_block-101	0.8687		Ae04g01310.1	Ae04	827512	830724		Ae01g30890.1	Ae01	32144660	32147145
Ae-Ae_block-101	0.5723		Ae04g01340.1	Ae04	846523	848364		Ae01g30880.1	Ae01	32140999	32142617
Ae-Ae_block-101	0.7287		Ae04g01350.1	Ae04	849740	856177		Ae01g30870.1	Ae01	32135940	32139907
Ae-Ae_block-101	0.7498		Ae04g01380.1	Ae04	868571	870335		Ae01g30860.1	Ae01	32130469	32133914
Ae-Ae_block-101	0.8278		Ae04g01390.1	Ae04	873182	874434		Ae01g30840.1	Ae01	32123031	32124162
Ae-Ae_block-101	1.4151		Ae04g01400.1	Ae04	888078	888782		Ae01g30830.1	Ae01	32117917	32118591
Ae-Ae_block-101	0.4694		Ae04g01420.1	Ae04	898814	903764		Ae01g30800.1	Ae01	32105792	32112229
Ae-Ae_block-101	0.4576		Ae04g01460.1	Ae04	922774	925070		Ae01g30790.1	Ae01	32088688	32091954
Ae-Ae_block-101	0.9312		Ae04g01470.1	Ae04	936287	941537		Ae01g30780.1	Ae01	32079204	32082854
Ae-Ae_block-101	0.8024		Ae04g01520.1	Ae04	981605	985083		Ae01g30740.1	Ae01	32047720	32052305
Ae-Ae_block-101	0.7668		Ae04g01620.1	Ae04	1016394	1017601		Ae01g30700.1	Ae01	32032025	32033238
Ae-Ae_block-101	0.5951		Ae04g01640.1	Ae04	1032264	1039368		Ae01g30680.1	Ae01	32023824	32027200
Ae-Ae_block-101	0.8344		Ae04g01660.1	Ae04	1045845	1047241		Ae01g30650.1	Ae01	32016468	32017501
Ae-Ae_block-101	0.6037		Ae04g01810.1	Ae04	1101354	1104824		Ae01g30580.1	Ae01	31988292	31992068
Ae-Ae_block-101	0.6318		Ae04g01830.1	Ae04	1112292	1114708		Ae01g30560.1	Ae01	31974923	31976929
Ae-Ae_block-101	0.6768		Ae04g01840.1	Ae04	1118569	1120545		Ae01g30550.1	Ae01	31968507	31970209
Ae-Ae_block-101	1.3511		Ae04g01850.1	Ae04	1121803	1125472		Ae01g30540.1	Ae01	31964056	31967927
Ae-Ae_block-101	1.1655		Ae04g01860.1	Ae04	1129050	1131098		Ae01g30530.1	Ae01	31956961	31960244
Ae-Ae_block-101	1.0687		Ae04g01870.1	Ae04	1133451	1135240		Ae01g30510.1	Ae01	31941886	31952034
Ae-Ae_block-101	0.6089		Ae04g01920.1	Ae04	1167250	1173896		Ae01g30500.1	Ae01	31929433	31940402
Ae-Ae_block-101	0.8319		Ae04g01950.1	Ae04	1189488	1192868		Ae01g30460.1	Ae01	31899441	31902148
Ae-Ae_block-101	1.1572		Ae04g01960.1	Ae04	1197572	1198201		Ae01g30450.1	Ae01	31893523	31894149
Ae-Ae_block-101	1.1991		Ae04g02030.1	Ae04	1246090	1249679		Ae01g30400.1	Ae01	31863225	31875832
Ae-Ae_block-101	0.6905		Ae04g02060.1	Ae04	1257594	1265432		Ae01g30390.1	Ae01	31860204	31862217
Ae-Ae_block-101	0.5594		Ae04g02080.1	Ae04	1271724	1280433		Ae01g30360.1	Ae01	31843493	31853865
Ae-Ae_block-101	0.6424		Ae04g02140.1	Ae04	1320564	1323929		Ae01g30350.1	Ae01	31838096	31841801
Ae-Ae_block-101	0.7855		Ae04g02150.1	Ae04	1325452	1328380		Ae01g30330.1	Ae01	31832085	31834231
Ae-Ae_block-101	0.788		Ae04g02170.1	Ae04	1339426	1339935		Ae01g30310.1	Ae01	31826868	31827389
Ae-Ae_block-101	0.5857		Ae04g02190.1	Ae04	1346269	1348552		Ae01g30300.1	Ae01	31822831	31824747
Ae-Ae_block-101	0.9059		Ae04g02200.1	Ae04	1349468	1353190		Ae01g30290.1	Ae01	31819634	31822089
Ae-Ae_block-101	0.5987		Ae04g02250.1	Ae04	1366093	1371201		Ae01g30280.1	Ae01	31816547	31818146
Ae-Ae_block-101	1.043		Ae04g02300.1	Ae04	1394547	1395848		Ae01g30270.1	Ae01	31807117	31808457
Ae-Ae_block-101	0.8392		Ae04g02360.1	Ae04	1441687	1444940		Ae01g30240.1	Ae01	31777073	31779285
Ae-Ae_block-101	0.6542		Ae04g02380.1	Ae04	1450462	1450953		Ae01g30230.1	Ae01	31775258	31775752
Ae-Ae_block-101	0.7507		Ae04g02390.1	Ae04	1454153	1458638		Ae01g30220.1	Ae01	31769182	31774402
Ae-Ae_block-101	1.3742		Ae04g02420.1	Ae04	1494846	1495977		Ae01g30200.1	Ae01	31749581	31750594
Ae-Ae_block-101	0.5515		Ae04g02430.1	Ae04	1507885	1512261		Ae01g30190.1	Ae01	31736824	31742768
Ae-Ae_block-101	0.4817		Ae04g02530.1	Ae04	1566945	1572481		Ae01g30130.1	Ae01	31700217	31703453
Ae-Ae_block-101	0.7255		Ae04g02540.1	Ae04	1575925	1578546		Ae01g30120.1	Ae01	31695150	31697775
Ae-Ae_block-101	0.5849		Ae04g02560.1	Ae04	1583614	1587989		Ae01g30110.1	Ae01	31688736	31694228
Ae-Ae_block-101	0.6067		Ae04g02720.1	Ae04	1667066	1671556		Ae01g30040.1	Ae01	31648864	31651969
Ae-Ae_block-101	1.2961		Ae04g02730.1	Ae04	1672599	1673654		Ae01g30020.1	Ae01	31642810	31643997
Ae-Ae_block-101	1.4844		Ae04g02810.1	Ae04	1722866	1723447		Ae01g29980.1	Ae01	31610472	31611038
Ae-Ae_block-101	0.4877		Ae04g02850.1	Ae04	1737709	1740693		Ae01g29960.1	Ae01	31601135	31603569
Ae-Ae_block-101	0.852		Ae04g02860.1	Ae04	1742935	1745219		Ae01g29950.1	Ae01	31597628	31600298
Ae-Ae_block-101	0.6504		Ae04g02870.1	Ae04	1745892	1747828		Ae01g29940.1	Ae01	31594666	31596936
Ae-Ae_block-101	0.3714		Ae04g02880.1	Ae04	1749832	1751573		Ae01g29930.1	Ae01	31592482	31593624
Ae-Ae_block-101	0.779		Ae04g02890.1	Ae04	1753438	1758117		Ae01g29920.1	Ae01	31575839	31591377
Ae-Ae_block-101	0.6738		Ae04g02900.1	Ae04	1761624	1765913		Ae01g29910.1	Ae01	31564021	31574696
Ae-Ae_block-101	0.7086		Ae04g02930.1	Ae04	1784700	1791134		Ae01g29900.1	Ae01	31559368	31562945
Ae-Ae_block-101	0.8492		Ae04g02940.1	Ae04	1799027	1803458		Ae01g29870.1	Ae01	31545328	31548911
Ae-Ae_block-101	0.7338		Ae04g03110.1	Ae04	1934784	1937033		Ae01g29850.1	Ae01	31535384	31537794
Ae-Ae_block-101	0.8092		Ae04g03200.1	Ae04	1984078	1985290		Ae01g29820.1	Ae01	31524845	31526229
Ae-Ae_block-101	0.6303		Ae04g03260.1	Ae04	2021112	2028626		Ae01g29760.1	Ae01	31499900	31506726
Ae-Ae_block-101	0.5524		Ae04g03270.1	Ae04	2031559	2035729		Ae01g29750.1	Ae01	31495778	31498720
Ae-Ae_block-101	1.4237		Ae04g03330.1	Ae04	2094918	2095982		Ae01g29680.1	Ae01	31457224	31458435
Ae-Ae_block-101	0.4756		Ae04g03340.1	Ae04	2099006	2108603		Ae01g29670.1	Ae01	31451337	31454995
Ae-Ae_block-104	0.7736		Ae04g03960.1	Ae04	2528325	2531234		Ae03g26640.1	Ae03	26936152	26938355
Ae-Ae_block-104	0.6653		Ae04g04040.1	Ae04	2585054	2591443		Ae03g26570.1	Ae03	26897957	26901907
Ae-Ae_block-104	0.7363		Ae04g04070.1	Ae04	2622246	2624835		Ae03g26550.1	Ae03	26887521	26890309
Ae-Ae_block-104	0.6772		Ae04g04080.1	Ae04	2625988	2629991		Ae03g26540.1	Ae03	26880708	26885048
Ae-Ae_block-104	1.1731		Ae04g04100.1	Ae04	2636155	2643373		Ae03g26520.1	Ae03	26870007	26877511
Ae-Ae_block-104	1.2896		Ae04g04150.1	Ae04	2659164	2662111		Ae03g26500.1	Ae03	26857582	26859565
Ae-Ae_block-104	0.8456		Ae04g04220.1	Ae04	2688997	2690309		Ae03g26460.1	Ae03	26838453	26839772
Ae-Ae_block-104	1.3888		Ae04g04240.1	Ae04	2697939	2699042		Ae03g26420.1	Ae03	26813029	26813970
Ae-Ae_block-104	1.0191		Ae04g04280.1	Ae04	2720464	2721876		Ae03g26340.1	Ae03	26788478	26789857
Ae-Ae_block-104	0.9058		Ae04g04340.1	Ae04	2755266	2755982		Ae03g26270.1	Ae03	26740814	26741536
Ae-Ae_block-104	0.9739		Ae04g04370.1	Ae04	2761571	2762734		Ae03g26240.1	Ae03	26730333	26731331
Ae-Ae_block-104	0.477		Ae04g04380.1	Ae04	2766620	2769184		Ae03g26230.1	Ae03	26725862	26727595
Ae-Ae_block-104	0.6217		Ae04g04430.1	Ae04	2788270	2792916		Ae03g26210.1	Ae03	26714771	26719681
Ae-Ae_block-104	0.7717		Ae04g04440.1	Ae04	2795583	2796899		Ae03g26200.1	Ae03	26709103	26710488
Ae-Ae_block-104	0.7517		Ae04g04450.1	Ae04	2803555	2806182		Ae03g26190.1	Ae03	26701481	26707053
Ae-Ae_block-104	0.7788		Ae04g04510.1	Ae04	2837072	2842504		Ae03g26180.1	Ae03	26695739	26698996
Ae-Ae_block-104	0.584		Ae04g04520.1	Ae04	2844040	2847386		Ae03g26160.1	Ae03	26687245	26690056
Ae-Ae_block-104	0.4468		Ae04g04530.1	Ae04	2848284	2851618		Ae03g26150.1	Ae03	26683476	26686714
Ae-Ae_block-104	1.2798		Ae04g04550.1	Ae04	2862497	2865150		Ae03g26140.1	Ae03	26676269	26678751
Ae-Ae_block-104	1.3496		Ae04g04570.1	Ae04	2873139	2874683		Ae03g26130.1	Ae03	26670299	26671810
Ae-Ae_block-104	0.7389		Ae04g04620.1	Ae04	2892831	2896513		Ae03g26120.1	Ae03	26662283	26665808
Ae-Ae_block-104	0.841		Ae04g04650.1	Ae04	2911399	2913735		Ae03g26100.1	Ae03	26649539	26651772
Ae-Ae_block-104	1.4504		Ae04g04740.1	Ae04	2971619	2973475		Ae03g26020.1	Ae03	26598492	26599022
Ae-Ae_block-104	1.3383		Ae04g04760.1	Ae04	2983953	2984548		Ae03g26010.1	Ae03	26595853	26596609
Ae-Ae_block-104	0.5561		Ae04g04780.1	Ae04	2989590	2992364		Ae03g26000.1	Ae03	26590964	26592980
Ae-Ae_block-104	0.513		Ae04g04790.1	Ae04	2993552	2996772		Ae03g25990.1	Ae03	26585469	26589178
Ae-Ae_block-106	0.8772		Ae04g04860.1	Ae04	3035803	3037934		Ae03g01750.1	Ae03	1409581	1412325
Ae-Ae_block-106	0.7433		Ae04g04870.1	Ae04	3042238	3045336		Ae03g01740.1	Ae03	1407195	1408836
Ae-Ae_block-106	0.7698		Ae04g04890.1	Ae04	3055247	3059726		Ae03g01700.1	Ae03	1390586	1392996
Ae-Ae_block-106	1.093		Ae04g04900.1	Ae04	3061875	3065085		Ae03g01670.1	Ae03	1379084	1382532
Ae-Ae_block-106	0.5235		Ae04g05050.1	Ae04	3128717	3130493		Ae03g01610.1	Ae03	1328445	1330417
Ae-Ae_block-106	0.5001		Ae04g05080.1	Ae04	3138449	3140615		Ae03g01590.1	Ae03	1322740	1324471
Ae-Ae_block-106	1.0218		Ae04g05120.1	Ae04	3164942	3173645		Ae03g01580.1	Ae03	1315420	1318734
Ae-Ae_block-106	0.5274		Ae04g05180.1	Ae04	3211863	3213780		Ae03g01520.1	Ae03	1283489	1285063
Ae-Ae_block-106	0.7205		Ae04g05200.1	Ae04	3231099	3232476		Ae03g01500.1	Ae03	1266567	1268580
Ae-Ae_block-106	0.6044		Ae04g05220.1	Ae04	3244131	3246620		Ae03g01470.1	Ae03	1257856	1259754
Ae-Ae_block-106	0.6985		Ae04g05290.1	Ae04	3275893	3280463		Ae03g01390.1	Ae03	1200946	1205608
Ae-Ae_block-106	0.6592		Ae04g05310.1	Ae04	3296823	3303019		Ae03g01370.1	Ae03	1187672	1194115
Ae-Ae_block-106	1.05		Ae04g05350.1	Ae04	3321647	3324818		Ae03g01340.1	Ae03	1159167	1162607
Ae-Ae_block-106	0.9692		Ae04g05360.1	Ae04	3338672	3339304		Ae03g01320.1	Ae03	1130632	1131252
Ae-Ae_block-106	0.5102		Ae04g05380.1	Ae04	3342101	3345802		Ae03g01310.1	Ae03	1121095	1126134
Ae-Ae_block-106	0.6453		Ae04g05390.1	Ae04	3348548	3357398		Ae03g01300.1	Ae03	1110458	1119267
Ae-Ae_block-106	0.634		Ae04g05460.1	Ae04	3391391	3393741		Ae03g01280.1	Ae03	1099421	1102593
Ae-Ae_block-106	0.8424		Ae04g05490.1	Ae04	3406935	3410774		Ae03g01270.1	Ae03	1093788	1098700
Ae-Ae_block-106	0.6527		Ae04g05530.1	Ae04	3437766	3442454		Ae03g01190.1	Ae03	1062504	1065614
Ae-Ae_block-106	0.6945		Ae04g05560.1	Ae04	3456256	3456657		Ae03g01170.1	Ae03	1055722	1056250
Ae-Ae_block-106	1.4871		Ae04g05590.1	Ae04	3483515	3484678		Ae03g01120.1	Ae03	1016307	1017684
Ae-Ae_block-106	0.7579		Ae04g05620.1	Ae04	3501456	3503235		Ae03g01090.1	Ae03	994706	996735
Ae-Ae_block-106	0.6149		Ae04g05660.1	Ae04	3519325	3522784		Ae03g01080.1	Ae03	989650	993106
Ae-Ae_block-106	0.7753		Ae04g05730.1	Ae04	3552035	3554346		Ae03g01030.1	Ae03	942992	946798
Ae-Ae_block-106	0.7488		Ae04g05770.1	Ae04	3583201	3586788		Ae03g01000.1	Ae03	915149	918552
Ae-Ae_block-106	0.6836		Ae04g05810.1	Ae04	3622189	3626011		Ae03g00960.1	Ae03	889971	893535
Ae-Ae_block-106	1.2059		Ae04g05980.1	Ae04	3693775	3696175		Ae03g00840.1	Ae03	843325	845004
Ae-Ae_block-106	1.0621		Ae04g06000.1	Ae04	3700764	3704011		Ae03g00800.1	Ae03	822209	824892
Ae-Ae_block-106	0.7102		Ae04g06040.1	Ae04	3727493	3728660		Ae03g00790.1	Ae03	811270	819850
Ae-Ae_block-106	0.5384		Ae04g06050.1	Ae04	3729701	3736949		Ae03g00770.1	Ae03	793318	804434
Ae-Ae_block-106	0.8616		Ae04g06060.1	Ae04	3741892	3744185		Ae03g00760.1	Ae03	783829	786667
Ae-Ae_block-106	0.7551		Ae04g06070.1	Ae04	3745261	3747656		Ae03g00750.1	Ae03	781117	782816
Ae-Ae_block-106	0.9593		Ae04g06080.1	Ae04	3749295	3752637		Ae03g00710.1	Ae03	745344	753580
Ae-Ae_block-106	0.9194		Ae04g06090.1	Ae04	3755467	3756792		Ae03g00660.1	Ae03	728933	730039
Ae-Ae_block-106	0.6685		Ae04g06120.1	Ae04	3776781	3777638		Ae03g00650.1	Ae03	721118	721900
Ae-Ae_block-106	0.8719		Ae04g06170.1	Ae04	3826147	3830105		Ae03g00580.1	Ae03	681465	684864
Ae-Ae_block-106	1.1128		Ae04g06190.1	Ae04	3844002	3845184		Ae03g00570.1	Ae03	672603	673466
Ae-Ae_block-106	0.665		Ae04g06220.1	Ae04	3861900	3865457		Ae03g00550.1	Ae03	655423	658593
Ae-Ae_block-106	0.703		Ae04g06230.1	Ae04	3878384	3886329		Ae03g00530.1	Ae03	636258	644479
Ae-Ae_block-106	0.8278		Ae04g06270.1	Ae04	3906794	3911097		Ae03g00510.1	Ae03	621061	624028
Ae-Ae_block-106	1.3144		Ae04g06280.1	Ae04	3914401	3915297		Ae03g00500.1	Ae03	618288	619079
Ae-Ae_block-106	0.5684		Ae04g06290.1	Ae04	3924130	3928875		Ae03g00490.1	Ae03	610927	617684
Ae-Ae_block-106	0.5053		Ae04g06300.1	Ae04	3932281	3939055		Ae03g00480.1	Ae03	601448	607979
Ae-Ae_block-106	1.0053		Ae04g06310.1	Ae04	3948867	3952500		Ae03g00470.1	Ae03	594037	596982
Ae-Ae_block-106	0.5854		Ae04g06320.1	Ae04	3958372	3962207		Ae03g00450.1	Ae03	579714	583608
Ae-Ae_block-106	0.6907		Ae04g06330.1	Ae04	3964513	3968709		Ae03g00440.1	Ae03	574268	577441
Ae-Ae_block-106	0.8704		Ae04g06340.1	Ae04	3970191	3970652		Ae03g00430.1	Ae03	573103	573507
Ae-Ae_block-106	0.579		Ae04g06350.1	Ae04	3974937	3978165		Ae03g00420.1	Ae03	569561	571845
Ae-Ae_block-108	0.654		Ae04g06480.1	Ae04	4038918	4039547		Ae03g20410.1	Ae03	23219085	23219342
Ae-Ae_block-108	1.2693		Ae04g06490.1	Ae04	4040837	4041757		Ae03g20420.1	Ae03	23221117	23222022
Ae-Ae_block-108	0.526		Ae04g06500.1	Ae04	4042576	4049659		Ae03g20430.1	Ae03	23223327	23230642
Ae-Ae_block-108	0.7001		Ae04g06510.1	Ae04	4059943	4063180		Ae03g20440.1	Ae03	23239042	23241932
Ae-Ae_block-108	0.5384		Ae04g06520.1	Ae04	4063877	4068016		Ae03g20460.1	Ae03	23246232	23249506
Ae-Ae_block-108	1.1969		Ae04g06560.1	Ae04	4087566	4088423		Ae03g20510.1	Ae03	23277814	23278653
Ae-Ae_block-108	0.6651		Ae04g06570.1	Ae04	4093250	4096968		Ae03g20530.1	Ae03	23284428	23288607
Ae-Ae_block-108	0.9851		Ae04g06580.1	Ae04	4101551	4103284		Ae03g20550.1	Ae03	23308644	23310392
Ae-Ae_block-108	1.2628		Ae04g06590.1	Ae04	4112770	4115740		Ae03g20560.1	Ae03	23325301	23327856
Ae-Ae_block-108	0.8127		Ae04g06600.1	Ae04	4116124	4118932		Ae03g20570.1	Ae03	23330934	23333991
Ae-Ae_block-108	0.4637		Ae04g06650.1	Ae04	4146958	4149802		Ae03g20600.1	Ae03	23353560	23359975
Ae-Ae_block-108	0.7627		Ae04g06660.1	Ae04	4150609	4156099		Ae03g20610.1	Ae03	23360957	23365663
Ae-Ae_block-108	0.5512		Ae04g06710.1	Ae04	4178190	4179467		Ae03g20640.1	Ae03	23379962	23381379
Ae-Ae_block-108	0.9942		Ae04g06720.1	Ae04	4181063	4183760		Ae03g20650.1	Ae03	23382940	23384825
Ae-Ae_block-108	0.7818		Ae04g06910.1	Ae04	4315920	4316797		Ae03g20710.1	Ae03	23418630	23421065
Ae-Ae_block-108	1.2905		Ae04g06930.1	Ae04	4322599	4325373		Ae03g20720.1	Ae03	23421530	23429365
Ae-Ae_block-108	1.1661		Ae04g06970.1	Ae04	4345671	4346097		Ae03g20740.1	Ae03	23438622	23439764
Ae-Ae_block-108	1.4009		Ae04g07040.1	Ae04	4381178	4383724		Ae03g20790.1	Ae03	23476277	23479463
Ae-Ae_block-108	0.7673		Ae04g07050.1	Ae04	4385015	4385461		Ae03g20830.1	Ae03	23490417	23494703
Ae-Ae_block-108	0.7064		Ae04g07070.1	Ae04	4391784	4392490		Ae03g20840.1	Ae03	23496747	23497481
Ae-Ae_block-108	0.7123		Ae04g07090.1	Ae04	4396152	4400937		Ae03g20850.1	Ae03	23498795	23503643
Ae-Ae_block-108	0.6105		Ae04g07120.1	Ae04	4406395	4408182		Ae03g20860.1	Ae03	23504577	23506573
Ae-Ae_block-108	1.3311		Ae04g07150.1	Ae04	4416714	4418700		Ae03g20920.1	Ae03	23531548	23533580
Ae-Ae_block-108	0.6238		Ae04g07220.1	Ae04	4449072	4451823		Ae03g20980.1	Ae03	23569901	23573560
Ae-Ae_block-108	0.7456		Ae04g07240.1	Ae04	4457057	4460442		Ae03g21000.1	Ae03	23583334	23586487
Ae-Ae_block-108	0.703		Ae04g07300.1	Ae04	4491848	4494377		Ae03g21040.1	Ae03	23606550	23607944
Ae-Ae_block-108	0.5929		Ae04g07310.1	Ae04	4498282	4503060		Ae03g21060.1	Ae03	23610261	23614903
Ae-Ae_block-108	0.4756		Ae04g07320.1	Ae04	4504179	4510741		Ae03g21070.1	Ae03	23616516	23623140
Ae-Ae_block-108	0.7227		Ae04g07330.1	Ae04	4514145	4515576		Ae03g21080.1	Ae03	23624919	23626833
Ae-Ae_block-108	0.4368		Ae04g07340.1	Ae04	4518214	4519371		Ae03g21100.1	Ae03	23633491	23634633
Ae-Ae_block-108	0.7045		Ae04g07360.1	Ae04	4521400	4525120		Ae03g21120.1	Ae03	23638237	23641563
Ae-Ae_block-108	1.1355		Ae04g07380.1	Ae04	4538462	4539940		Ae03g21130.1	Ae03	23645212	23646750
Ae-Ae_block-108	0.8721		Ae04g07450.1	Ae04	4592373	4598485		Ae03g21140.1	Ae03	23652684	23656706
Ae-Ae_block-108	0.9429		Ae04g07530.1	Ae04	4659250	4661677		Ae03g21260.1	Ae03	23720211	23722785
Ae-Ae_block-108	0.6196		Ae04g07550.1	Ae04	4673434	4679630		Ae03g21270.1	Ae03	23727199	23734148
Ae-Ae_block-108	0.7555		Ae04g07590.1	Ae04	4684855	4688350		Ae03g21280.1	Ae03	23734993	23738306
Ae-Ae_block-108	0.8621		Ae04g07600.1	Ae04	4688963	4689930		Ae03g21290.1	Ae03	23738985	23739568
Ae-Ae_block-108	0.7251		Ae04g07630.1	Ae04	4700777	4701938		Ae03g21380.1	Ae03	23771699	23772488
Ae-Ae_block-108	0.943		Ae04g07650.1	Ae04	4711796	4716188		Ae03g21410.1	Ae03	23779649	23784798
Ae-Ae_block-108	1.4444		Ae04g07670.1	Ae04	4733251	4734825		Ae03g21440.1	Ae03	23797265	23800071
Ae-Ae_block-108	0.5326		Ae04g07680.1	Ae04	4737786	4740401		Ae03g21450.1	Ae03	23801153	23803492
Ae-Ae_block-108	0.9605		Ae04g07740.1	Ae04	4759210	4760481		Ae03g21500.1	Ae03	23814269	23815456
Ae-Ae_block-108	0.7261		Ae04g07760.1	Ae04	4767430	4769104		Ae03g21510.1	Ae03	23820509	23821564
Ae-Ae_block-108	0.6006		Ae04g07770.1	Ae04	4771108	4773600		Ae03g21520.1	Ae03	23824237	23827240
Ae-Ae_block-108	0.6769		Ae04g07880.1	Ae04	4836351	4839577		Ae03g21590.1	Ae03	23855309	23860916
Ae-Ae_block-108	1.4135		Ae04g07930.1	Ae04	4862776	4866022		Ae03g21620.1	Ae03	23872634	23879087
Ae-Ae_block-108	0.4989		Ae04g07940.1	Ae04	4866793	4869430		Ae03g21700.1	Ae03	23951252	23955211
Ae-Ae_block-108	1.271		Ae04g08000.1	Ae04	4906613	4909325		Ae03g21750.1	Ae03	23982772	23984064
Ae-Ae_block-108	0.6632		Ae04g08020.1	Ae04	4919197	4929130		Ae03g21790.1	Ae03	24007284	24014649
Ae-Ae_block-108	0.6725		Ae04g08040.1	Ae04	4934241	4939202		Ae03g21830.1	Ae03	24035285	24040030
Ae-Ae_block-108	0.9149		Ae04g08070.1	Ae04	4951940	4954792		Ae03g21900.1	Ae03	24071338	24075257
Ae-Ae_block-108	0.6349		Ae04g08120.1	Ae04	4975274	4977030		Ae03g21960.1	Ae03	24104389	24105434
Ae-Ae_block-108	0.435		Ae04g08130.1	Ae04	4977753	4978707		Ae03g21970.1	Ae03	24105860	24106763
Ae-Ae_block-108	0.8859		Ae04g08150.1	Ae04	4985972	4987216		Ae03g21980.1	Ae03	24111260	24112968
Ae-Ae_block-108	0.6525		Ae04g08200.1	Ae04	5016161	5017579		Ae03g21990.1	Ae03	24120095	24121480
Ae-Ae_block-108	0.5838		Ae04g08230.1	Ae04	5033123	5037967		Ae03g22040.1	Ae03	24153851	24157463
Ae-Ae_block-108	0.709		Ae04g08250.1	Ae04	5048980	5052987		Ae03g22050.1	Ae03	24168247	24171799
Ae-Ae_block-108	0.6983		Ae04g08300.1	Ae04	5073979	5074741		Ae03g22110.1	Ae03	24207859	24208672
Ae-Ae_block-108	0.66		Ae04g08330.1	Ae04	5089824	5091761		Ae03g22160.1	Ae03	24229515	24231471
Ae-Ae_block-108	0.5896		Ae04g08400.1	Ae04	5135538	5137364		Ae03g22250.1	Ae03	24269164	24270917
Ae-Ae_block-108	1.4457		Ae04g08450.1	Ae04	5167431	5173286		Ae03g22270.1	Ae03	24279215	24281037
Ae-Ae_block-108	0.6234		Ae04g08490.1	Ae04	5191406	5194315		Ae03g22280.1	Ae03	24284580	24286539
Ae-Ae_block-108	0.6801		Ae04g08500.1	Ae04	5196541	5197719		Ae03g22290.1	Ae03	24288609	24289781
Ae-Ae_block-108	0.5268		Ae04g08510.1	Ae04	5198753	5203773		Ae03g22300.1	Ae03	24291025	24296386
Ae-Ae_block-108	0.8278		Ae04g08520.1	Ae04	5209575	5211533		Ae03g22310.1	Ae03	24304626	24306490
Ae-Ae_block-108	1.4827		Ae04g08590.1	Ae04	5236695	5239071		Ae03g22380.1	Ae03	24340264	24341780
Ae-Ae_block-108	1.0562		Ae04g08600.1	Ae04	5241205	5244359		Ae03g22390.1	Ae03	24344393	24347661
Ae-Ae_block-108	0.9187		Ae04g08620.1	Ae04	5255724	5256611		Ae03g22430.1	Ae03	24371082	24372143
Ae-Ae_block-113	0.9138		Ae04g10250.1	Ae04	6326132	6330793		Ae01g28290.1	Ae01	30639582	30643982
Ae-Ae_block-113	0.7583		Ae04g10290.1	Ae04	6362398	6364076		Ae01g28310.1	Ae01	30694449	30701509
Ae-Ae_block-113	0.7339		Ae04g10320.1	Ae04	6386432	6389325		Ae01g28350.1	Ae01	30714197	30716845
Ae-Ae_block-113	0.5266		Ae04g10340.1	Ae04	6398805	6412800		Ae01g28360.1	Ae01	30717656	30726837
Ae-Ae_block-113	1.1674		Ae04g10350.1	Ae04	6442319	6444373		Ae01g28370.1	Ae01	30746933	30748919
Ae-Ae_block-113	0.9335		Ae04g10370.1	Ae04	6467402	6475894		Ae01g28380.1	Ae01	30759853	30763561
Ae-Ae_block-113	0.8067		Ae04g10380.1	Ae04	6477169	6483143		Ae01g28390.1	Ae01	30764378	30769166
Ae-Ae_block-113	1.0499		Ae04g10420.1	Ae04	6529098	6531510		Ae01g28420.1	Ae01	30785005	30786480
Ae-Ae_block-113	1.144		Ae04g10450.1	Ae04	6546603	6547148		Ae01g28460.1	Ae01	30809891	30810382
Ae-Ae_block-113	0.9571		Ae04g10460.1	Ae04	6551743	6552081		Ae01g28470.1	Ae01	30813824	30814405
Ae-Ae_block-113	0.5781		Ae04g10470.1	Ae04	6553589	6556937		Ae01g28480.1	Ae01	30817405	30819056
Ae-Ae_block-113	0.5787		Ae04g10560.1	Ae04	6614989	6616171		Ae01g28560.1	Ae01	30892748	30893203
Ae-Ae_block-113	0.6981		Ae04g10570.1	Ae04	6617702	6625423		Ae01g28600.1	Ae01	30918385	30921336
Ae-Ae_block-113	0.2151		Ae04g10590.1	Ae04	6634888	6636282		Ae01g28640.1	Ae01	30937496	30938535
Ae-Ae_block-113	0.5505		Ae04g10600.1	Ae04	6639558	6641083		Ae01g28650.1	Ae01	30941541	30942187
Ae-Ae_block-113	0.6759		Ae04g10610.1	Ae04	6642802	6647900		Ae01g28660.1	Ae01	30943662	30948585
Ae-Ae_block-113	0.3802		Ae04g10640.1	Ae04	6664927	6670007		Ae01g28670.1	Ae01	30952636	30956782
Ae-Ae_block-113	0.5465		Ae04g10660.1	Ae04	6683804	6685089		Ae01g28680.1	Ae01	30965432	30966123
Ae-Ae_block-113	0.4373		Ae04g10690.1	Ae04	6708789	6714350		Ae01g28710.1	Ae01	30978564	30984113
Ae-Ae_block-113	0.5072		Ae04g10710.1	Ae04	6719850	6722085		Ae01g28730.1	Ae01	30987919	30989828
Ae-Ae_block-113	0.7093		Ae04g10900.1	Ae04	6832095	6834423		Ae01g28800.1	Ae01	31007347	31008091
Ae-Ae_block-113	0.82		Ae04g10920.1	Ae04	6839478	6842874		Ae01g28830.1	Ae01	31011945	31013449
Ae-Ae_block-113	0.5885		Ae04g10930.1	Ae04	6844713	6857992		Ae01g28840.1	Ae01	31015215	31025403
Ae-Ae_block-113	0.5529		Ae04g10940.1	Ae04	6859007	6864573		Ae01g28850.1	Ae01	31028239	31032471
Ae-Ae_block-113	0.5947		Ae04g10960.1	Ae04	6867505	6869469		Ae01g28870.1	Ae01	31035235	31036847
Ae-Ae_block-113	0.6099		Ae04g10980.1	Ae04	6874011	6880752		Ae01g28890.1	Ae01	31040263	31047449
Ae-Ae_block-113	0.7814		Ae04g11000.1	Ae04	6894472	6899332		Ae01g28900.1	Ae01	31048544	31051002
Ae-Ae_block-113	1.1861		Ae04g11040.1	Ae04	6945996	6949908		Ae01g28950.1	Ae01	31071990	31074721
Ae-Ae_block-113	0.6007		Ae04g11050.1	Ae04	6951855	6955624		Ae01g28960.1	Ae01	31075662	31079337
Ae-Ae_block-113	0.5779		Ae04g11200.1	Ae04	7042515	7045768		Ae01g28990.1	Ae01	31089720	31094962
Ae-Ae_block-113	1.1365		Ae04g11220.1	Ae04	7062475	7065494		Ae01g29030.1	Ae01	31117012	31119207
Ae-Ae_block-113	0.7163		Ae04g11230.1	Ae04	7067087	7070591		Ae01g29040.1	Ae01	31120773	31124196
Ae-Ae_block-113	0.9723		Ae04g11310.1	Ae04	7137537	7138732		Ae01g29100.1	Ae01	31151813	31152625
Ae-Ae_block-113	0.6531		Ae04g11320.1	Ae04	7140620	7142887		Ae01g29120.1	Ae01	31159359	31161786
Ae-Ae_block-113	0.5716		Ae04g11340.1	Ae04	7180440	7184811		Ae01g29150.1	Ae01	31179528	31182615
Ae-Ae_block-113	0.6248		Ae04g11360.1	Ae04	7193707	7204306		Ae01g29180.1	Ae01	31190649	31198082
Ae-Ae_block-113	1.3148		Ae04g11430.1	Ae04	7262196	7266266		Ae01g29230.1	Ae01	31223943	31226618
Ae-Ae_block-113	1.2319		Ae04g11540.1	Ae04	7331380	7332306		Ae01g29250.1	Ae01	31239665	31240483
Ae-Ae_block-113	1.2766		Ae04g11550.1	Ae04	7340556	7341178		Ae01g29260.1	Ae01	31241679	31242152
Ae-Ae_block-113	1.1963		Ae04g11560.1	Ae04	7356865	7359442		Ae01g29300.1	Ae01	31257116	31258975
Ae-Ae_block-113	0.5768		Ae04g11600.1	Ae04	7394391	7404787		Ae01g29320.1	Ae01	31267017	31272390
Ae-Ae_block-113	0.7519		Ae04g11750.1	Ae04	7486788	7493129		Ae01g29350.1	Ae01	31285421	31292284
Ae-Ae_block-113	0.5115		Ae04g11810.1	Ae04	7542753	7549302		Ae01g29390.1	Ae01	31313362	31318482
Ae-Ae_block-113	0.9913		Ae04g11840.1	Ae04	7560191	7561235		Ae01g29420.1	Ae01	31328317	31329315
Ae-Ae_block-113	0.7532		Ae04g11850.1	Ae04	7567687	7570938		Ae01g29450.1	Ae01	31336940	31338719
Ae-Ae_block-113	1.3654		Ae04g11860.1	Ae04	7573792	7575214		Ae01g29460.1	Ae01	31340676	31344381
Ae-Ae_block-113	0.5475		Ae04g11890.1	Ae04	7617561	7622694		Ae01g29520.1	Ae01	31369561	31371736
Ae-Ae_block-113	0.8236		Ae04g11900.1	Ae04	7624935	7626683		Ae01g29530.1	Ae01	31372423	31373313
Ae-Ae_block-113	0.5081		Ae04g11970.1	Ae04	7676244	7682245		Ae01g29610.1	Ae01	31410888	31416864
Ae-Ae_block-113	0.7851		Ae04g11980.1	Ae04	7690421	7693236		Ae01g29620.1	Ae01	31420534	31422118
Ae-Ae_block-115	0.7759		Ae04g12170.1	Ae04	7826010	7830354		Ae03g23550.1	Ae03	25028892	25032804
Ae-Ae_block-115	0.7572		Ae04g12180.1	Ae04	7832998	7835904		Ae03g23540.1	Ae03	25024037	25025635
Ae-Ae_block-115	0.9637		Ae04g12190.1	Ae04	7848535	7848891		Ae03g23530.1	Ae03	25022193	25022561
Ae-Ae_block-115	0.5988		Ae04g12460.1	Ae04	8085528	8092839		Ae03g23370.1	Ae03	24917960	24922850
Ae-Ae_block-115	1.2846		Ae04g12470.1	Ae04	8097079	8102211		Ae03g23360.1	Ae03	24914398	24916947
Ae-Ae_block-115	0.7019		Ae04g12550.1	Ae04	8147938	8153994		Ae03g23270.1	Ae03	24855730	24860458
Ae-Ae_block-115	1.2846		Ae04g12560.1	Ae04	8165170	8165577		Ae03g23260.1	Ae03	24851091	24851498
Ae-Ae_block-115	0.9509		Ae04g12600.1	Ae04	8214719	8221966		Ae03g23180.1	Ae03	24805245	24806284
Ae-Ae_block-115	0.7953		Ae04g12610.1	Ae04	8235601	8238712		Ae03g23150.1	Ae03	24785553	24788324
Ae-Ae_block-115	0.4994		Ae04g12640.1	Ae04	8257019	8262552		Ae03g23120.1	Ae03	24766846	24771391
Ae-Ae_block-115	0.4659		Ae04g12660.1	Ae04	8275115	8279435		Ae03g23070.1	Ae03	24708704	24726573
Ae-Ae_block-116	0.8194		Ae04g12760.1	Ae04	8365940	8370621		Ae01g26020.1	Ae01	29170851	29174524
Ae-Ae_block-116	0.4256		Ae04g12790.1	Ae04	8391543	8395851		Ae01g26050.1	Ae01	29189914	29193670
Ae-Ae_block-116	0.5461		Ae04g12840.1	Ae04	8456986	8465544		Ae01g26090.1	Ae01	29225665	29232163
Ae-Ae_block-116	1.205		Ae04g12910.1	Ae04	8536766	8538654		Ae01g26120.1	Ae01	29252515	29253637
Ae-Ae_block-116	0.8262		Ae04g12920.1	Ae04	8542067	8545426		Ae01g26130.1	Ae01	29254848	29256129
Ae-Ae_block-116	0.5551		Ae04g12930.1	Ae04	8551677	8556655		Ae01g26140.1	Ae01	29259574	29264458
Ae-Ae_block-116	0.5304		Ae04g12940.1	Ae04	8562535	8570531		Ae01g26160.1	Ae01	29267990	29274034
Ae-Ae_block-116	0.6849		Ae04g13050.1	Ae04	8679583	8683515		Ae01g26190.1	Ae01	29283260	29286357
Ae-Ae_block-116	0.5635		Ae04g13090.1	Ae04	8779842	8784559		Ae01g26220.1	Ae01	29317463	29323096
Ae-Ae_block-116	0.631		Ae04g13180.1	Ae04	8909271	8913820		Ae01g26260.1	Ae01	29349355	29352936
Ae-Ae_block-116	0.7371		Ae04g13210.1	Ae04	8936600	8944719		Ae01g26280.1	Ae01	29356806	29362023
Ae-Ae_block-116	0.9686		Ae04g13230.1	Ae04	8962556	8967010		Ae01g26290.1	Ae01	29365176	29369141
Ae-Ae_block-116	0.6138		Ae04g13260.1	Ae04	8977365	8983790		Ae01g26320.1	Ae01	29381820	29385049
Ae-Ae_block-116	0.8074		Ae04g13280.1	Ae04	8998836	9010201		Ae01g26370.1	Ae01	29403367	29406591
Ae-Ae_block-116	0.5883		Ae04g13380.1	Ae04	9174088	9195941		Ae01g26430.1	Ae01	29473142	29485714
Ae-Ae_block-116	1.1816		Ae04g13420.1	Ae04	9231407	9235758		Ae01g26470.1	Ae01	29499372	29503533
Ae-Ae_block-116	0.5533		Ae04g13440.1	Ae04	9247514	9251119		Ae01g26480.1	Ae01	29507647	29510869
Ae-Ae_block-116	1.155		Ae04g13450.1	Ae04	9253696	9260023		Ae01g26490.1	Ae01	29513911	29516288
Ae-Ae_block-116	1.3184		Ae04g13500.1	Ae04	9297764	9298096		Ae01g26510.1	Ae01	29529835	29530230
Ae-Ae_block-116	1.3119		Ae04g13560.1	Ae04	9335573	9336917		Ae01g26570.1	Ae01	29562408	29563413
Ae-Ae_block-116	0.8885		Ae04g13570.1	Ae04	9366988	9368350		Ae01g26610.1	Ae01	29589728	29591027
Ae-Ae_block-116	0.5256		Ae04g13610.1	Ae04	9441168	9446468		Ae01g26680.1	Ae01	29623785	29628724
Ae-Ae_block-116	0.6549		Ae04g13620.1	Ae04	9459102	9460895		Ae01g26690.1	Ae01	29635612	29637306
Ae-Ae_block-116	0.7557		Ae04g13630.1	Ae04	9472086	9481675		Ae01g26700.1	Ae01	29644727	29650029
Ae-Ae_block-116	1.1609		Ae04g13640.1	Ae04	9485524	9495220		Ae01g26710.1	Ae01	29651367	29668295
Ae-Ae_block-116	0.5776		Ae04g13740.1	Ae04	9612038	9616957		Ae01g26770.1	Ae01	29707162	29709623
Ae-Ae_block-116	1.0283		Ae04g13790.1	Ae04	9650960	9656611		Ae01g26780.1	Ae01	29715280	29718308
Ae-Ae_block-116	0.5614		Ae04g13810.1	Ae04	9668662	9672602		Ae01g26790.1	Ae01	29721185	29724758
Ae-Ae_block-116	0.9125		Ae04g13820.1	Ae04	9674907	9678050		Ae01g26800.1	Ae01	29725672	29728308
Ae-Ae_block-116	0.6541		Ae04g13830.1	Ae04	9685365	9686495		Ae01g26810.1	Ae01	29731249	29732941
Ae-Ae_block-116	1.283		Ae04g13850.1	Ae04	9699913	9702222		Ae01g26820.1	Ae01	29735191	29736707
Ae-Ae_block-116	0.8016		Ae04g13890.1	Ae04	9747122	9750063		Ae01g26830.1	Ae01	29743573	29746022
Ae-Ae_block-116	0.584		Ae04g13920.1	Ae04	9768351	9772351		Ae01g26840.1	Ae01	29747864	29751637
Ae-Ae_block-116	0.9324		Ae04g13940.1	Ae04	9775166	9785279		Ae01g26860.1	Ae01	29754841	29759807
Ae-Ae_block-116	0.5547		Ae04g13960.1	Ae04	9801718	9803960		Ae01g26870.1	Ae01	29761812	29763878
Ae-Ae_block-116	0.7737		Ae04g14050.1	Ae04	9861481	9864538		Ae01g26930.1	Ae01	29788828	29802082
Ae-Ae_block-116	1.2086		Ae04g14100.1	Ae04	9897126	9905838		Ae01g26960.1	Ae01	29812836	29813827
Ae-Ae_block-116	0.9208		Ae04g14160.1	Ae04	9951371	9955062		Ae01g27020.1	Ae01	29843772	29847419
Ae-Ae_block-116	0.8822		Ae04g14190.1	Ae04	9969863	9979459		Ae01g27050.1	Ae01	29865007	29868596
Ae-Ae_block-116	0.9176		Ae04g14210.1	Ae04	9984987	9992506		Ae01g27060.1	Ae01	29868707	29874943
Ae-Ae_block-116	0.6737		Ae04g14220.1	Ae04	9994649	9997738		Ae01g27080.1	Ae01	29882812	29884609
Ae-Ae_block-116	0.9512		Ae04g14230.1	Ae04	9999398	10000077		Ae01g27090.1	Ae01	29885933	29886511
Ae-Ae_block-116	0.4066		Ae04g14240.1	Ae04	10008954	10009316		Ae01g27100.1	Ae01	29888045	29888416
Ae-Ae_block-116	0.6679		Ae04g14250.1	Ae04	10009885	10011483		Ae01g27110.1	Ae01	29888958	29891500
Ae-Ae_block-116	1.1652		Ae04g14290.1	Ae04	10036177	10038337		Ae01g27130.1	Ae01	29895408	29897384
Ae-Ae_block-116	0.5918		Ae04g14310.1	Ae04	10053915	10054259		Ae01g27140.1	Ae01	29901549	29901893
Ae-Ae_block-116	1.183		Ae04g14320.1	Ae04	10058369	10059163		Ae01g27160.1	Ae01	29909724	29910533
Ae-Ae_block-116	0.8505		Ae04g14360.1	Ae04	10143065	10146377		Ae01g27200.1	Ae01	29944243	29945832
Ae-Ae_block-116	0.6221		Ae04g14370.1	Ae04	10164179	10174052		Ae01g27210.1	Ae01	29949164	29961648
Ae-Ae_block-116	1.2644		Ae04g14430.1	Ae04	10240652	10244519		Ae01g27240.1	Ae01	29975054	29979329
Ae-Ae_block-116	0.7004		Ae04g14440.1	Ae04	10245446	10248397		Ae01g27250.1	Ae01	29980352	29982221
Ae-Ae_block-116	1.2926		Ae04g14490.1	Ae04	10298820	10301786		Ae01g27310.1	Ae01	30005167	30007289
Ae-Ae_block-117	0.9809		Ae04g14690.1	Ae04	10484820	10486128		Ae01g18860.1	Ae01	23861284	23862577
Ae-Ae_block-117	1.3323		Ae04g14710.1	Ae04	10515641	10516903		Ae01g18910.1	Ae01	23936299	23937703
Ae-Ae_block-117	1.119		Ae04g14730.1	Ae04	10534911	10542232		Ae01g18950.1	Ae01	23971079	23975916
Ae-Ae_block-117	0.9789		Ae04g14760.1	Ae04	10553467	10555500		Ae01g18960.1	Ae01	23988898	23990949
Ae-Ae_block-117	0.7062		Ae04g14770.1	Ae04	10557788	10561355		Ae01g18970.1	Ae01	23992799	23997025
Ae-Ae_block-117	0.6094		Ae04g14790.1	Ae04	10576186	10584631		Ae01g19000.1	Ae01	24018393	24028031
Ae-Ae_block-117	0.6018		Ae04g14820.1	Ae04	10595088	10601573		Ae01g19060.1	Ae01	24062707	24069376
Ae-Ae_block-117	0.5929		Ae04g14880.1	Ae04	10636082	10638986		Ae01g19080.1	Ae01	24079897	24082908
Ae-Ae_block-117	0.6234		Ae04g14900.1	Ae04	10650113	10655657		Ae01g19100.1	Ae01	24089764	24093362
Ae-Ae_block-117	1.0499		Ae04g14930.1	Ae04	10723861	10724631		Ae01g19120.1	Ae01	24115538	24116428
Ae-Ae_block-117	0.595		Ae04g14960.1	Ae04	10754343	10756865		Ae01g19140.1	Ae01	24127330	24130171
Ae-Ae_block-117	0.5725		Ae04g14970.1	Ae04	10765750	10769273		Ae01g19260.1	Ae01	24208921	24211755
Ae-Ae_block-117	1.0915		Ae04g15060.1	Ae04	10843586	10847298		Ae01g19340.1	Ae01	24240864	24244494
Ae-Ae_block-117	0.9522		Ae04g15130.1	Ae04	10902249	10905362		Ae01g19380.1	Ae01	24260295	24263858
Ae-Ae_block-117	0.8911		Ae04g15140.1	Ae04	10925513	10929142		Ae01g19400.1	Ae01	24282139	24284422
Ae-Ae_block-117	1.3319		Ae04g15150.1	Ae04	10938158	10939333		Ae01g19430.1	Ae01	24321238	24325950
Ae-Ae_block-117	1.3816		Ae04g15180.1	Ae04	10946893	10948268		Ae01g19440.1	Ae01	24332281	24335260
Ae-Ae_block-117	0.6455		Ae04g15230.1	Ae04	10987115	10989396		Ae01g19470.1	Ae01	24361937	24363986
Ae-Ae_block-117	0.8786		Ae04g15240.1	Ae04	10990577	10992639		Ae01g19490.1	Ae01	24368445	24370678
Ae-Ae_block-117	0.9179		Ae04g15480.1	Ae04	11141099	11150208		Ae01g19570.1	Ae01	24411515	24412504
Ae-Ae_block-117	1.0831		Ae04g15490.1	Ae04	11151173	11152122		Ae01g19580.1	Ae01	24413639	24414770
Ae-Ae_block-117	0.8694		Ae04g15510.1	Ae04	11162216	11170898		Ae01g19600.1	Ae01	24425122	24426108
Ae-Ae_block-117	0.6094		Ae04g15530.1	Ae04	11185219	11188044		Ae01g19620.1	Ae01	24434797	24437402
Ae-Ae_block-117	0.6781		Ae04g15600.1	Ae04	11237740	11241027		Ae01g19680.1	Ae01	24466380	24469063
Ae-Ae_block-117	0.8354		Ae04g15630.1	Ae04	11256754	11257448		Ae01g19690.1	Ae01	24474975	24475695
Ae-Ae_block-117	0.5828		Ae04g15670.1	Ae04	11284770	11291034		Ae01g19760.1	Ae01	24512535	24518172
Ae-Ae_block-117	1.2646		Ae04g15690.1	Ae04	11311969	11313172		Ae01g19780.1	Ae01	24532801	24534166
Ae-Ae_block-117	0.851		Ae04g15720.1	Ae04	11357190	11360120		Ae01g19790.1	Ae01	24550580	24554275
Ae-Ae_block-117	0.7196		Ae04g15770.1	Ae04	11401057	11401671		Ae01g19820.1	Ae01	24580232	24580828
Ae-Ae_block-117	1.2866		Ae04g15780.1	Ae04	11415543	11426017		Ae01g19840.1	Ae01	24594560	24601533
Ae-Ae_block-117	0.6455		Ae04g15820.1	Ae04	11482837	11487860		Ae01g19860.1	Ae01	24630929	24634843
Ae-Ae_block-117	0.7603		Ae04g15850.1	Ae04	11501644	11511364		Ae01g19890.1	Ae01	24665940	24670803
Ae-Ae_block-117	0.7163		Ae04g15880.1	Ae04	11550618	11568558		Ae01g19960.1	Ae01	24732633	24746039
Ae-Ae_block-117	0.741		Ae04g15940.1	Ae04	11623274	11626342		Ae01g19990.1	Ae01	24761100	24764989
Ae-Ae_block-117	0.6343		Ae04g15960.1	Ae04	11638556	11640826		Ae01g20020.1	Ae01	24783160	24785745
Ae-Ae_block-117	0.7649		Ae04g15970.1	Ae04	11651209	11654619		Ae01g20040.1	Ae01	24794097	24797443
Ae-Ae_block-117	1.3058		Ae04g15980.1	Ae04	11657015	11659406		Ae01g20050.1	Ae01	24801384	24803336
Ae-Ae_block-117	0.6424		Ae04g15990.1	Ae04	11663074	11667034		Ae01g20080.1	Ae01	24814989	24818948
Ae-Ae_block-117	0.8565		Ae04g16000.1	Ae04	11681083	11683277		Ae01g20090.1	Ae01	24824978	24826659
Ae-Ae_block-117	0.6842		Ae04g16020.1	Ae04	11691303	11698967		Ae01g20120.1	Ae01	24838753	24846831
Ae-Ae_block-117	0.5618		Ae04g16080.1	Ae04	11799618	11803756		Ae01g20170.1	Ae01	24887989	24891733
Ae-Ae_block-117	1.1018		Ae04g16100.1	Ae04	11824544	11827301		Ae01g20180.1	Ae01	24895746	24899214
Ae-Ae_block-117	0.6221		Ae04g16150.1	Ae04	11870574	11875573		Ae01g20210.1	Ae01	24917547	24925037
Ae-Ae_block-117	0.4957		Ae04g16160.1	Ae04	11879721	11883235		Ae01g20220.1	Ae01	24926705	24929884
Ae-Ae_block-117	1.2201		Ae04g16180.1	Ae04	11913351	11915822		Ae01g20240.1	Ae01	24942110	24943461
Ae-Ae_block-117	0.7919		Ae04g16190.1	Ae04	11934375	11937718		Ae01g20250.1	Ae01	24958808	24962090
Ae-Ae_block-117	1.3164		Ae04g16210.1	Ae04	11949611	11951767		Ae01g20270.1	Ae01	24966950	24971110
Ae-Ae_block-117	1.4509		Ae04g16220.1	Ae04	11958959	11962976		Ae01g20280.1	Ae01	24979085	24984393
Ae-Ae_block-117	1.3722		Ae04g16300.1	Ae04	12027055	12033545		Ae01g20290.1	Ae01	24987476	24990622
Ae-Ae_block-117	1.1005		Ae04g16330.1	Ae04	12062784	12065202		Ae01g20350.1	Ae01	25013008	25015816
Ae-Ae_block-117	0.6012		Ae04g16340.1	Ae04	12072555	12076705		Ae01g20400.1	Ae01	25040025	25042518
Ae-Ae_block-117	0.7207		Ae04g16360.1	Ae04	12106239	12115239		Ae01g20410.1	Ae01	25054148	25059801
Ae-Ae_block-117	0.6682		Ae04g16380.1	Ae04	12134919	12137407		Ae01g20440.1	Ae01	25074195	25076194
Ae-Ae_block-117	1.1425		Ae04g16430.1	Ae04	12167444	12168688		Ae01g20500.1	Ae01	25132189	25133385
Ae-Ae_block-117	0.8257		Ae04g16470.1	Ae04	12204860	12205075		Ae01g20510.1	Ae01	25142492	25142764
Ae-Ae_block-118	0		Ae04g14550.1	Ae04	10365890	10367639		Ae08g24150.1	Ae08	23140678	23142427
Ae-Ae_block-118	0.1805		Ae04g14560.1	Ae04	10381984	10382970		Ae08g24140.1	Ae08	23125351	23126342
Ae-Ae_block-118	0		Ae04g14570.1	Ae04	10383438	10384220		Ae08g24130.1	Ae08	23124109	23124891
Ae-Ae_block-118	0		Ae04g14610.1	Ae04	10428726	10430980		Ae08g24070.1	Ae08	23077406	23079660
Ae-Ae_block-118	0		Ae04g14620.1	Ae04	10431991	10433675		Ae08g24060.1	Ae08	23074711	23076395
Ae-Ae_block-118	0		Ae04g14630.1	Ae04	10434675	10436877		Ae08g24050.1	Ae08	23071509	23073711
Ae-Ae_block-118	0.5591		Ae04g14640.1	Ae04	10439910	10443042		Ae08g24030.1	Ae08	23060723	23064231
Ae-Ae_block-118	0.0511		Ae04g14670.1	Ae04	10457666	10458768		Ae08g24010.1	Ae08	23049638	23050742
Ae-Ae_block-118	0.0436		Ae04g14680.1	Ae04	10482142	10483785		Ae08g24000.1	Ae08	23024711	23026715
Ae-Ae_block-118	0		Ae04g14690.1	Ae04	10484820	10486128		Ae08g23990.1	Ae08	23022368	23023676
Ae-Ae_block-118	0.0205		Ae04g14700.1	Ae04	10490884	10493769		Ae08g23980.1	Ae08	23014731	23017587
Ae-Ae_block-118	0.0156		Ae04g14720.1	Ae04	10522397	10524815		Ae08g23950.1	Ae08	22983695	22986111
Ae-Ae_block-118	0		Ae04g14730.1	Ae04	10534911	10542232		Ae08g23940.1	Ae08	22966292	22973615
Ae-Ae_block-118	0		Ae04g14740.1	Ae04	10542746	10545836		Ae08g23930.1	Ae08	22963013	22965698
Ae-Ae_block-118	0		Ae04g14750.1	Ae04	10546092	10547276		Ae08g23920.1	Ae08	22961251	22962434
Ae-Ae_block-118	0.0525		Ae04g14760.1	Ae04	10553467	10555500		Ae08g23910.1	Ae08	22953048	22955063
Ae-Ae_block-118	0.0833		Ae04g14770.1	Ae04	10557788	10561355		Ae08g23900.1	Ae08	22947175	22950743
Ae-Ae_block-118	0.0272		Ae04g14780.1	Ae04	10563483	10574860		Ae08g23890.1	Ae08	22938385	22945053
Ae-Ae_block-118	0.0166		Ae04g14790.1	Ae04	10576186	10584631		Ae08g23870.1	Ae08	22923967	22932401
Ae-Ae_block-118	0.0329		Ae04g14810.1	Ae04	10589889	10592789		Ae08g23860.1	Ae08	22915819	22918714
Ae-Ae_block-118	0		Ae04g14820.1	Ae04	10595088	10601573		Ae08g23850.1	Ae08	22907036	22913521
Ae-Ae_block-118	1.2119		Ae04g14840.1	Ae04	10607017	10611401		Ae08g23840.1	Ae08	22897244	22905752
Ae-Ae_block-118	0.0028		Ae04g14860.1	Ae04	10620215	10622945		Ae08g23820.1	Ae08	22885776	22888382
Ae-Ae_block-118	0.0073		Ae04g14870.1	Ae04	10623976	10628000		Ae08g23810.1	Ae08	22881844	22884745
Ae-Ae_block-118	0		Ae04g14880.1	Ae04	10636082	10638986		Ae08g23800.1	Ae08	22869748	22872651
Ae-Ae_block-118	0.2082		Ae04g14890.1	Ae04	10642338	10648119		Ae08g23790.1	Ae08	22860655	22865881
Ae-Ae_block-118	0		Ae04g14900.1	Ae04	10650113	10655657		Ae08g23780.1	Ae08	22853143	22858672
Ae-Ae_block-118	1.2362		Ae04g14920.1	Ae04	10685954	10703711		Ae08g23770.1	Ae08	22829059	22839419
Ae-Ae_block-118	0.0069		Ae04g14930.1	Ae04	10723861	10724631		Ae08g23730.1	Ae08	22784281	22785050
Ae-Ae_block-118	0		Ae04g14940.1	Ae04	10732488	10737306		Ae08g23720.1	Ae08	22771619	22776438
Ae-Ae_block-118	0.0448		Ae04g14950.1	Ae04	10738345	10751035		Ae08g23710.1	Ae08	22757890	22771601
Ae-Ae_block-118	0		Ae04g14960.1	Ae04	10754343	10756865		Ae08g23700.1	Ae08	22752061	22754582
Ae-Ae_block-118	0.0127		Ae04g14970.1	Ae04	10765750	10769273		Ae08g23690.1	Ae08	22739687	22743208
Ae-Ae_block-118	0		Ae04g15000.1	Ae04	10782765	10786706		Ae08g23660.1	Ae08	22722248	22726190
Ae-Ae_block-118	0		Ae04g15010.1	Ae04	10788252	10789900		Ae08g23650.1	Ae08	22719054	22721097
Ae-Ae_block-118	0.067		Ae04g15020.1	Ae04	10790732	10797941		Ae08g23640.1	Ae08	22711022	22718223
Ae-Ae_block-118	0.0276		Ae04g15030.1	Ae04	10805299	10806960		Ae08g23630.1	Ae08	22702012	22703670
Ae-Ae_block-118	0.0564		Ae04g15050.1	Ae04	10813115	10842290		Ae08g23600.1	Ae08	22666734	22695866
Ae-Ae_block-118	0.0167		Ae04g15060.1	Ae04	10843586	10847298		Ae08g23590.1	Ae08	22662833	22665437
Ae-Ae_block-118	0.1787		Ae04g15080.1	Ae04	10865824	10873298		Ae08g23580.1	Ae08	22647040	22653516
Ae-Ae_block-118	0.1032		Ae04g15090.1	Ae04	10879263	10884039		Ae08g23550.1	Ae08	22627306	22629835
Ae-Ae_block-118	0		Ae04g15100.1	Ae04	10886120	10889210		Ae08g23540.1	Ae08	22619971	22623055
Ae-Ae_block-118	0.0481		Ae04g15110.1	Ae04	10890330	10895253		Ae08g23530.1	Ae08	22613935	22618853
Ae-Ae_block-118	0		Ae04g15120.1	Ae04	10896302	10901502		Ae08g23520.1	Ae08	22607686	22612886
Ae-Ae_block-118	0.0252		Ae04g15130.1	Ae04	10902249	10905362		Ae08g23510.1	Ae08	22603827	22607087
Ae-Ae_block-118	0.0352		Ae04g15140.1	Ae04	10925513	10929142		Ae08g23480.1	Ae08	22580225	22583750
Ae-Ae_block-118	0		Ae04g15150.1	Ae04	10938158	10939333		Ae08g23470.1	Ae08	22569934	22571109
Ae-Ae_block-118	0		Ae04g15170.1	Ae04	10945153	10946470		Ae08g23460.1	Ae08	22562799	22564116
Ae-Ae_block-118	0.0052		Ae04g15180.1	Ae04	10946893	10948268		Ae08g23450.1	Ae08	22561003	22562376
Ae-Ae_block-118	0		Ae04g15190.1	Ae04	10951935	10955314		Ae08g23440.1	Ae08	22553957	22557334
Ae-Ae_block-118	0		Ae04g15200.1	Ae04	10961756	10965574		Ae08g23430.1	Ae08	22543705	22547523
Ae-Ae_block-118	0		Ae04g15210.1	Ae04	10969567	10971453		Ae08g23420.1	Ae08	22537828	22539714
Ae-Ae_block-118	0		Ae04g15230.1	Ae04	10987115	10989396		Ae08g23400.1	Ae08	22519914	22522196
Ae-Ae_block-118	0		Ae04g15240.1	Ae04	10990577	10992639		Ae08g23390.1	Ae08	22516677	22518737
Ae-Ae_block-118	0		Ae04g15250.1	Ae04	10995635	11001088		Ae08g23380.1	Ae08	22508240	22513688
Ae-Ae_block-118	0		Ae04g15280.1	Ae04	11015730	11017409		Ae08g23350.1	Ae08	22491925	22493604
Ae-Ae_block-118	0.0667		Ae04g15290.1	Ae04	11018591	11021742		Ae08g23340.1	Ae08	22487594	22490733
Ae-Ae_block-118	0		Ae04g15300.1	Ae04	11027460	11030020		Ae08g23330.1	Ae08	22479311	22481870
Ae-Ae_block-118	0		Ae04g15310.1	Ae04	11030983	11035060		Ae08g23320.1	Ae08	22474271	22478348
Ae-Ae_block-118	0		Ae04g15350.1	Ae04	11048282	11056350		Ae08g23290.1	Ae08	22453025	22461084
Ae-Ae_block-118	0		Ae04g15370.1	Ae04	11067890	11070938		Ae08g23280.1	Ae08	22438493	22441541
Ae-Ae_block-118	0.0067		Ae04g15410.1	Ae04	11089909	11092271		Ae08g23240.1	Ae08	22417166	22419526
Ae-Ae_block-118	0.1045		Ae04g15460.1	Ae04	11124662	11130245		Ae08g23190.1	Ae08	22379026	22384822
Ae-Ae_block-118	0.1105		Ae04g15470.1	Ae04	11132984	11137166		Ae08g23180.1	Ae08	22373113	22376528
Ae-Ae_block-118	0.1741		Ae04g15480.1	Ae04	11141099	11150208		Ae08g23150.1	Ae08	22359313	22366558
Ae-Ae_block-118	0		Ae04g15490.1	Ae04	11151173	11152122		Ae08g23140.1	Ae08	22357399	22358348
Ae-Ae_block-118	0.0131		Ae04g15500.1	Ae04	11156679	11157512		Ae08g23130.1	Ae08	22352007	22352672
Ae-Ae_block-118	0.0669		Ae04g15510.1	Ae04	11162216	11170898		Ae08g23120.1	Ae08	22338815	22347308
Ae-Ae_block-118	0.0481		Ae04g15520.1	Ae04	11176139	11183820		Ae08g23110.1	Ae08	22325742	22333421
Ae-Ae_block-118	0		Ae04g15530.1	Ae04	11185219	11188044		Ae08g23100.1	Ae08	22321517	22324342
Ae-Ae_block-118	0.0168		Ae04g15540.1	Ae04	11204223	11211385		Ae08g23090.1	Ae08	22291089	22305345
Ae-Ae_block-118	0.0585		Ae04g15580.1	Ae04	11228701	11231009		Ae08g23060.1	Ae08	22278529	22282510
Ae-Ae_block-118	0.049		Ae04g15590.1	Ae04	11231808	11234420		Ae08g23050.1	Ae08	22275851	22277807
Ae-Ae_block-118	0		Ae04g15620.1	Ae04	11251496	11252591		Ae08g23010.1	Ae08	22257038	22258133
Ae-Ae_block-118	0		Ae04g15630.1	Ae04	11256754	11257448		Ae08g23000.1	Ae08	22252182	22252876
Ae-Ae_block-118	0		Ae04g15640.1	Ae04	11261081	11261230		Ae08g22990.1	Ae08	22248397	22248546
Ae-Ae_block-118	0		Ae04g15650.1	Ae04	11274495	11274941		Ae08g22980.1	Ae08	22234683	22235129
Ae-Ae_block-118	0.003		Ae04g15670.1	Ae04	11284770	11291034		Ae08g22960.1	Ae08	22218598	22223233
Ae-Ae_block-118	0		Ae04g15680.1	Ae04	11299287	11299473		Ae08g22950.1	Ae08	22210174	22210360
Ae-Ae_block-118	0		Ae04g15690.1	Ae04	11311969	11313172		Ae08g22940.1	Ae08	22196484	22197687
Ae-Ae_block-118	0.0028		Ae04g15710.1	Ae04	11348491	11354473		Ae08g22920.1	Ae08	22155274	22161247
Ae-Ae_block-118	0.1711		Ae04g15720.1	Ae04	11357190	11360120		Ae08g22910.1	Ae08	22149625	22152555
Ae-Ae_block-118	0.0174		Ae04g15750.1	Ae04	11371463	11378378		Ae08g22880.1	Ae08	22131391	22138305
Ae-Ae_block-118	0		Ae04g15770.1	Ae04	11401057	11401671		Ae08g22860.1	Ae08	22108236	22108850
Ae-Ae_block-118	0.0214		Ae04g15780.1	Ae04	11415543	11426017		Ae08g22850.1	Ae08	22083917	22094361
Ae-Ae_block-118	0.2331		Ae04g15790.1	Ae04	11437223	11444103		Ae08g22840.1	Ae08	22067673	22072743
Ae-Ae_block-118	0.1077		Ae04g15800.1	Ae04	11449720	11453723		Ae08g22830.1	Ae08	22056195	22060262
Ae-Ae_block-118	0.0225		Ae04g15810.1	Ae04	11454033	11459689		Ae08g22820.1	Ae08	22050306	22055949
Ae-Ae_block-118	0		Ae04g15820.1	Ae04	11482837	11487860		Ae08g22810.1	Ae08	22021960	22027173
Ae-Ae_block-118	0.1005		Ae04g15830.1	Ae04	11488569	11493852		Ae08g22800.1	Ae08	22017503	22021254
Ae-Ae_block-118	0		Ae04g15840.1	Ae04	11495207	11498710		Ae08g22790.1	Ae08	22011127	22014633
Ae-Ae_block-118	0.1024		Ae04g15850.1	Ae04	11501644	11511364		Ae08g22780.1	Ae08	21998487	22008194
Ae-Ae_block-118	0.1705		Ae04g15860.1	Ae04	11522632	11527046		Ae08g22770.1	Ae08	21982774	21989228
Ae-Ae_block-118	0.0847		Ae04g15870.1	Ae04	11531967	11534888		Ae08g22760.1	Ae08	21974932	21977365
Ae-Ae_block-118	0		Ae04g15880.1	Ae04	11550618	11568558		Ae08g22750.1	Ae08	21932545	21959200
Ae-Ae_block-118	0		Ae04g15900.1	Ae04	11582523	11584506		Ae08g22720.1	Ae08	21925354	21927337
Ae-Ae_block-118	0		Ae04g15910.1	Ae04	11586671	11592856		Ae08g22710.1	Ae08	21917009	21923189
Ae-Ae_block-118	0.0774		Ae04g15920.1	Ae04	11605468	11612100		Ae08g22700.1	Ae08	21897802	21904388
Ae-Ae_block-118	0		Ae04g15930.1	Ae04	11613798	11616154		Ae08g22690.1	Ae08	21893751	21896106
Ae-Ae_block-118	0.0147		Ae04g15940.1	Ae04	11623274	11626342		Ae08g22680.1	Ae08	21883594	21886660
Ae-Ae_block-118	0.0159		Ae04g15950.1	Ae04	11632913	11637788		Ae08g22670.1	Ae08	21872154	21877024
Ae-Ae_block-118	0.0054		Ae04g15960.1	Ae04	11638556	11640826		Ae08g22660.1	Ae08	21869117	21871386
Ae-Ae_block-118	0		Ae04g15970.1	Ae04	11651209	11654619		Ae08g22650.1	Ae08	21855328	21858736
Ae-Ae_block-118	0.0127		Ae04g15980.1	Ae04	11657015	11659406		Ae08g22640.1	Ae08	21850555	21852944
Ae-Ae_block-118	0		Ae04g15990.1	Ae04	11663074	11667034		Ae08g22630.1	Ae08	21842930	21846890
Ae-Ae_block-118	0.0077		Ae04g16000.1	Ae04	11681083	11683277		Ae08g22620.1	Ae08	21826746	21828938
Ae-Ae_block-118	0		Ae04g16010.1	Ae04	11684286	11685317		Ae08g22610.1	Ae08	21824706	21825737
Ae-Ae_block-118	0		Ae04g16020.1	Ae04	11691303	11698967		Ae08g22600.1	Ae08	21811073	21818737
Ae-Ae_block-118	0.002		Ae04g16030.1	Ae04	11700653	11704374		Ae08g22590.1	Ae08	21805665	21808990
Ae-Ae_block-118	0.0153		Ae04g16050.1	Ae04	11725691	11764265		Ae08g22560.1	Ae08	21745863	21783476
Ae-Ae_block-118	0.6103		Ae04g16060.1	Ae04	11768513	11774353		Ae08g22550.1	Ae08	21735827	21741624
Ae-Ae_block-118	0.1106		Ae04g16080.1	Ae04	11799618	11803756		Ae08g22530.1	Ae08	21706721	21709755
Ae-Ae_block-118	0.1069		Ae04g16090.1	Ae04	11815757	11821465		Ae08g22520.1	Ae08	21688840	21694537
Ae-Ae_block-118	0		Ae04g16100.1	Ae04	11824544	11827301		Ae08g22510.1	Ae08	21683008	21685765
Ae-Ae_block-118	0.0375		Ae04g16110.1	Ae04	11838402	11844016		Ae08g22500.1	Ae08	21666294	21671900
Ae-Ae_block-118	0.0431		Ae04g16120.1	Ae04	11857886	11859908		Ae08g22490.1	Ae08	21646128	21662578
Ae-Ae_block-118	0.0031		Ae04g16150.1	Ae04	11870574	11875573		Ae08g22470.1	Ae08	21634781	21639778
Ae-Ae_block-118	0		Ae04g16160.1	Ae04	11879721	11883235		Ae08g22460.1	Ae08	21627120	21630633
Ae-Ae_block-118	0.2329		Ae04g16170.1	Ae04	11889580	11893856		Ae08g22450.1	Ae08	21616708	21617981
Ae-Ae_block-118	0		Ae04g16180.1	Ae04	11913351	11915822		Ae08g22440.1	Ae08	21594560	21597027
Ae-Ae_block-118	0.1073		Ae04g16190.1	Ae04	11934375	11937718		Ae08g22420.1	Ae08	21568076	21575491
Ae-Ae_block-118	1.1664		Ae04g16210.1	Ae04	11949611	11951767		Ae08g22410.1	Ae08	21558683	21565182
Ae-Ae_block-118	0.0227		Ae04g16220.1	Ae04	11958959	11962976		Ae08g22400.1	Ae08	21547496	21551511
Ae-Ae_block-118	0		Ae04g16230.1	Ae04	11965221	11980579		Ae08g22390.1	Ae08	21529900	21545247
Ae-Ae_block-118	0		Ae04g16240.1	Ae04	11981803	11985049		Ae08g22380.1	Ae08	21525428	21528676
Ae-Ae_block-118	0.0167		Ae04g16250.1	Ae04	11985874	11991587		Ae08g22370.1	Ae08	21518900	21524635
Ae-Ae_block-118	0.053		Ae04g16270.1	Ae04	12005259	12011453		Ae08g22350.1	Ae08	21499084	21505275
Ae-Ae_block-118	0		Ae04g16280.1	Ae04	12012547	12013236		Ae08g22340.1	Ae08	21497301	21497990
Ae-Ae_block-118	0		Ae04g16290.1	Ae04	12018937	12019098		Ae08g22330.1	Ae08	21491439	21491600
Ae-Ae_block-118	0		Ae04g16300.1	Ae04	12027055	12033545		Ae08g22320.1	Ae08	21477017	21486587
Ae-Ae_block-118	1.0671		Ae04g16310.1	Ae04	12051817	12054710		Ae08g22290.1	Ae08	21455993	21457806
Ae-Ae_block-118	0		Ae04g16320.1	Ae04	12058800	12059297		Ae08g22280.1	Ae08	21451380	21451877
Ae-Ae_block-118	0.0163		Ae04g16330.1	Ae04	12062784	12065202		Ae08g22270.1	Ae08	21445473	21447893
Ae-Ae_block-118	0		Ae04g16340.1	Ae04	12072555	12076705		Ae08g22260.1	Ae08	21433982	21438129
Ae-Ae_block-118	0.0646		Ae04g16360.1	Ae04	12106239	12115239		Ae08g22220.1	Ae08	21395545	21404508
Ae-Ae_block-118	0.0561		Ae04g16370.1	Ae04	12127825	12129894		Ae08g22210.1	Ae08	21381452	21382958
Ae-Ae_block-118	0		Ae04g16380.1	Ae04	12134919	12137407		Ae08g22200.1	Ae08	21373381	21375866
Ae-Ae_block-118	0		Ae04g16390.1	Ae04	12141070	12142064		Ae08g22190.1	Ae08	21368732	21369727
Ae-Ae_block-118	0		Ae04g16400.1	Ae04	12142901	12146357		Ae08g22180.1	Ae08	21364446	21367894
Ae-Ae_block-118	0.015		Ae04g16410.1	Ae04	12148951	12150594		Ae08g22170.1	Ae08	21360214	21361856
Ae-Ae_block-118	0		Ae04g16420.1	Ae04	12160589	12162911		Ae08g22160.1	Ae08	21347903	21350225
Ae-Ae_block-118	0.0056		Ae04g16430.1	Ae04	12167444	12168688		Ae08g22150.1	Ae08	21340058	21343372
Ae-Ae_block-118	0.1501		Ae04g16440.1	Ae04	12173848	12175395		Ae08g22140.1	Ae08	21335538	21336976
Ae-Ae_block-118	0		Ae04g16450.1	Ae04	12190732	12191832		Ae08g22130.1	Ae08	21319021	21320121
Ae-Ae_block-118	0.1475		Ae04g16460.1	Ae04	12194603	12202040		Ae08g22120.1	Ae08	21308814	21316359
Ae-Ae_block-118	0		Ae04g16470.1	Ae04	12204860	12205075		Ae08g22110.1	Ae08	21305780	21305995
Ae-Ae_block-118	0.0266		Ae04g16480.1	Ae04	12206563	12207198		Ae08g22100.1	Ae08	21303655	21304218
Ae-Ae_block-118	0.0981		Ae04g16490.1	Ae04	12209546	12213147		Ae08g22090.1	Ae08	21296494	21301310
Ae-Ae_block-118	0.468		Ae04g16520.1	Ae04	12229453	12239070		Ae08g22080.1	Ae08	21271860	21293398
Ae-Ae_block-120	0.5367		Ae04g17080.1	Ae04	13047408	13056563		Ae01g28110.1	Ae01	30518519	30521368
Ae-Ae_block-120	1.2481		Ae04g17190.1	Ae04	13175215	13175466		Ae01g27920.1	Ae01	30410364	30410600
Ae-Ae_block-120	0.5518		Ae04g17240.1	Ae04	13211886	13212821		Ae01g27910.1	Ae01	30404756	30405085
Ae-Ae_block-120	0.7886		Ae04g17310.1	Ae04	13265881	13269781		Ae01g27800.1	Ae01	30354969	30357594
Ae-Ae_block-120	0.7008		Ae04g17350.1	Ae04	13292258	13297208		Ae01g27770.1	Ae01	30325109	30330575
Ae-Ae_block-120	1.3035		Ae04g17480.1	Ae04	13483453	13484878		Ae01g27560.1	Ae01	30182424	30182824
Ae-Ae_block-120	0.5591		Ae04g17500.1	Ae04	13502852	13505145		Ae01g27550.1	Ae01	30177071	30181736
Ae-Ae_block-120	0.6618		Ae04g17510.1	Ae04	13505704	13506009		Ae01g27540.1	Ae01	30173218	30176609
Ae-Ae_block-120	1.2587		Ae04g17520.1	Ae04	13513329	13513880		Ae01g27530.1	Ae01	30159819	30160424
Ae-Ae_block-120	0.7659		Ae04g17570.1	Ae04	13548348	13553564		Ae01g27490.1	Ae01	30122694	30127909
Ae-Ae_block-121	0		Ae04g18740.1	Ae04	15453510	15457193		Ae01g09670.1	Ae01	9664094	9667312
Ae-Ae_block-121	0.4599		Ae04g18750.1	Ae04	15465886	15467591		Ae01g09660.1	Ae01	9654137	9655851
Ae-Ae_block-121	0		Ae04g18780.1	Ae04	15504304	15505742		Ae01g09630.1	Ae01	9615602	9617039
Ae-Ae_block-121	0.0826		Ae04g18790.1	Ae04	15509140	15513754		Ae01g09620.1	Ae01	9607592	9612209
Ae-Ae_block-121	0		Ae04g18800.1	Ae04	15516257	15517575		Ae01g09610.1	Ae01	9603774	9605092
Ae-Ae_block-121	0		Ae04g18810.1	Ae04	15552543	15556057		Ae01g09600.1	Ae01	9565308	9568822
Ae-Ae_block-121	0.0272		Ae04g18860.1	Ae04	15585367	15588527		Ae01g09580.1	Ae01	9531014	9536041
Ae-Ae_block-121	0.0612		Ae04g18870.1	Ae04	15600654	15603947		Ae01g09570.1	Ae01	9517644	9520723
Ae-Ae_block-121	0		Ae04g18880.1	Ae04	15614526	15634655		Ae01g09560.1	Ae01	9486743	9506850
Ae-Ae_block-121	0		Ae04g18900.1	Ae04	15679540	15684138		Ae01g09520.1	Ae01	9437294	9441836
Ae-Ae_block-121	0.0046		Ae04g18910.1	Ae04	15684935	15687859		Ae01g09510.1	Ae01	9433588	9436499
Ae-Ae_block-121	0.0225		Ae04g18920.1	Ae04	15689251	15691683		Ae01g09490.1	Ae01	9429771	9430674
Ae-Ae_block-121	0.0723		Ae04g18930.1	Ae04	15705997	15716180		Ae01g09470.1	Ae01	9402225	9415461
Ae-Ae_block-121	0.4277		Ae04g18940.1	Ae04	15724957	15730319		Ae01g09460.1	Ae01	9391135	9396513
Ae-Ae_block-121	0.3176		Ae04g18960.1	Ae04	15737669	15740772		Ae01g09440.1	Ae01	9378162	9383641
Ae-Ae_block-128	0.7377		Ae04g25190.1	Ae04	25006704	25024663		Ae10g20260.1	Ae10	21338628	21342851
Ae-Ae_block-128	0.6388		Ae04g25200.1	Ae04	25026288	25029875		Ae10g20250.1	Ae10	21335955	21338095
Ae-Ae_block-128	0.6532		Ae04g25210.1	Ae04	25042116	25042394		Ae10g20200.1	Ae10	21319280	21319552
Ae-Ae_block-128	0.7516		Ae04g25330.1	Ae04	25169880	25173386		Ae10g20120.1	Ae10	21282405	21284816
Ae-Ae_block-128	1.2799		Ae04g25340.1	Ae04	25176413	25182060		Ae10g20110.1	Ae10	21278608	21280905
Ae-Ae_block-128	0.6779		Ae04g25390.1	Ae04	25223617	25227503		Ae10g20080.1	Ae10	21270125	21271905
Ae-Ae_block-128	0.4866		Ae04g25430.1	Ae04	25240453	25255121		Ae10g20050.1	Ae10	21251112	21253387
Ae-Ae_block-128	0.6185		Ae04g25440.1	Ae04	25260055	25267093		Ae10g20040.1	Ae10	21244367	21249170
Ae-Ae_block-128	1.1407		Ae04g25580.1	Ae04	25325047	25326006		Ae10g20020.1	Ae10	21235590	21236450
Ae-Ae_block-128	0.9628		Ae04g25590.1	Ae04	25338369	25344882		Ae10g20010.1	Ae10	21227144	21232207
Ae-Ae_block-128	0.8267		Ae04g25690.1	Ae04	25445740	25450013		Ae10g19980.1	Ae10	21208110	21210501
Ae-Ae_block-129	0.8361		Ae04g25730.1	Ae04	25492953	25493306		Ae10g22280.1	Ae10	22509415	22509750
Ae-Ae_block-129	1.0776		Ae04g25740.1	Ae04	25495754	25502044		Ae10g22260.1	Ae10	22502549	22507172
Ae-Ae_block-129	0.5883		Ae04g25780.1	Ae04	25543267	25546264		Ae10g22240.1	Ae10	22484670	22488912
Ae-Ae_block-129	0.5691		Ae04g25810.1	Ae04	25557690	25560016		Ae10g22210.1	Ae10	22477412	22478343
Ae-Ae_block-129	0.7198		Ae04g25840.1	Ae04	25576369	25581811		Ae10g22200.1	Ae10	22473545	22475237
Ae-Ae_block-129	1.1522		Ae04g25860.1	Ae04	25600389	25613534		Ae10g22180.1	Ae10	22462664	22464543
Ae-Ae_block-129	0.6983		Ae04g25870.1	Ae04	25622754	25623473		Ae10g22170.1	Ae10	22459972	22460712
Ae-Ae_block-129	0.8424		Ae04g25940.1	Ae04	25669438	25672892		Ae10g22130.1	Ae10	22434684	22437162
Ae-Ae_block-129	0.6709		Ae04g25960.1	Ae04	25689136	25693560		Ae10g22100.1	Ae10	22416507	22419689
Ae-Ae_block-129	1.3854		Ae04g25970.1	Ae04	25708053	25708580		Ae10g22090.1	Ae10	22412121	22412492
Ae-Ae_block-129	0.6727		Ae04g26000.1	Ae04	25722676	25729730		Ae10g22080.1	Ae10	22405452	22409656
Ae-Ae_block-130	0.5602		Ae04g26530.1	Ae04	26285985	26290233		Ae10g20310.1	Ae10	21367805	21371004
Ae-Ae_block-130	0.707		Ae04g26550.1	Ae04	26304381	26307693		Ae10g20320.1	Ae10	21373071	21377945
Ae-Ae_block-130	0.7532		Ae04g26560.1	Ae04	26322053	26324565		Ae10g20330.1	Ae10	21382149	21383875
Ae-Ae_block-130	1.4915		Ae04g26610.1	Ae04	26405025	26406007		Ae10g20360.1	Ae10	21406882	21407751
Ae-Ae_block-130	0.5145		Ae04g26800.1	Ae04	26594399	26596438		Ae10g20520.1	Ae10	21499862	21500535
Ae-Ae_block-130	0.9693		Ae04g26900.1	Ae04	26715489	26722806		Ae10g20620.1	Ae10	21533837	21536105
Ae-Ae_block-130	1.1301		Ae04g26920.1	Ae04	26735036	26741174		Ae10g20640.1	Ae10	21541235	21545242
Ae-Ae_block-130	0.5032		Ae04g26930.1	Ae04	26745850	26754153		Ae10g20650.1	Ae10	21549717	21554791
Ae-Ae_block-130	0.583		Ae04g26940.1	Ae04	26758890	26762971		Ae10g20670.1	Ae10	21558147	21561151
Ae-Ae_block-130	0.8973		Ae04g26970.1	Ae04	26791558	26796454		Ae10g20690.1	Ae10	21572048	21573538
Ae-Ae_block-130	0.7675		Ae04g27000.1	Ae04	26829892	26832739		Ae10g20740.1	Ae10	21589820	21590333
Ae-Ae_block-130	0.9376		Ae04g27080.1	Ae04	26906413	26907978		Ae10g20770.1	Ae10	21612663	21613545
Ae-Ae_block-130	0.8175		Ae04g27100.1	Ae04	26911484	26914427		Ae10g20780.1	Ae10	21615444	21616740
Ae-Ae_block-130	1.0155		Ae04g27130.1	Ae04	26938039	26945485		Ae10g20790.1	Ae10	21627636	21632366
Ae-Ae_block-130	0.8017		Ae04g27150.1	Ae04	26955769	26963836		Ae10g20810.1	Ae10	21636673	21638512
Ae-Ae_block-130	1.3897		Ae04g27220.1	Ae04	27021148	27028596		Ae10g20840.1	Ae10	21652997	21656926
Ae-Ae_block-130	1.4511		Ae04g27250.1	Ae04	27065736	27066212		Ae10g20850.1	Ae10	21662736	21663179
Ae-Ae_block-130	0.6814		Ae04g27290.1	Ae04	27107357	27121542		Ae10g20900.1	Ae10	21687209	21690721
Ae-Ae_block-130	0.8148		Ae04g27330.1	Ae04	27165168	27165809		Ae10g20960.1	Ae10	21732797	21733516
Ae-Ae_block-130	0.675		Ae04g27340.1	Ae04	27178355	27186159		Ae10g20970.1	Ae10	21736321	21747784
Ae-Ae_block-130	1.2936		Ae04g27350.1	Ae04	27189515	27193269		Ae10g20980.1	Ae10	21749126	21750270
Ae-Ae_block-130	1.3869		Ae04g27600.1	Ae04	27431626	27436275		Ae10g21000.1	Ae10	21757852	21759348
Ae-Ae_block-130	1.2615		Ae04g27650.1	Ae04	27462242	27467179		Ae10g21010.1	Ae10	21768250	21770626
Ae-Ae_block-130	0.5462		Ae04g27660.1	Ae04	27495206	27499636		Ae10g21020.1	Ae10	21775427	21777202
Ae-Ae_block-130	1.0718		Ae04g27670.1	Ae04	27511671	27521321		Ae10g21030.1	Ae10	21778159	21783877
Ae-Ae_block-130	0.8018		Ae04g27680.1	Ae04	27522395	27524849		Ae10g21050.1	Ae10	21794467	21796438
Ae-Ae_block-130	1.056		Ae04g27730.1	Ae04	27587280	27590037		Ae10g21100.1	Ae10	21831239	21833150
Ae-Ae_block-130	0.5273		Ae04g27750.1	Ae04	27615107	27621708		Ae10g21120.1	Ae10	21842867	21850374
Ae-Ae_block-130	0.6417		Ae04g27760.1	Ae04	27630964	27639575		Ae10g21130.1	Ae10	21856173	21863837
Ae-Ae_block-130	0.8374		Ae04g27770.1	Ae04	27642064	27644010		Ae10g21140.1	Ae10	21866186	21867775
Ae-Ae_block-130	0.5798		Ae04g27840.1	Ae04	27681181	27685771		Ae10g21160.1	Ae10	21875460	21878678
Ae-Ae_block-130	0.757		Ae04g27860.1	Ae04	27698418	27702506		Ae10g21200.1	Ae10	21894418	21897478
Ae-Ae_block-130	0.545		Ae04g27870.1	Ae04	27705227	27717874		Ae10g21210.1	Ae10	21899827	21908349
Ae-Ae_block-130	0.5328		Ae04g27900.1	Ae04	27733159	27737096		Ae10g21220.1	Ae10	21910332	21916669
Ae-Ae_block-130	0.7955		Ae04g27990.1	Ae04	27852962	27858839		Ae10g21310.1	Ae10	21994067	21999345
Ae-Ae_block-130	0.7062		Ae04g28010.1	Ae04	27893397	27896695		Ae10g21320.1	Ae10	22008198	22016155
Ae-Ae_block-130	0.6208		Ae04g28040.1	Ae04	27920971	27926972		Ae10g21360.1	Ae10	22025575	22030695
Ae-Ae_block-130	0.5296		Ae04g28100.1	Ae04	27951469	27965503		Ae10g21400.1	Ae10	22048099	22052351
Ae-Ae_block-130	1.3406		Ae04g28260.1	Ae04	28022601	28026224		Ae10g21440.1	Ae10	22074643	22076438
Ae-Ae_block-130	1.0145		Ae04g28280.1	Ae04	28035410	28038151		Ae10g21450.1	Ae10	22078582	22083454
Ae-Ae_block-130	1.2216		Ae04g28340.1	Ae04	28108815	28110841		Ae10g21530.1	Ae10	22114868	22115794
Ae-Ae_block-130	0.6478		Ae04g28350.1	Ae04	28112482	28125867		Ae10g21540.1	Ae10	22116683	22120539
Ae-Ae_block-130	1.1563		Ae04g28360.1	Ae04	28131153	28134178		Ae10g21570.1	Ae10	22124493	22125469
Ae-Ae_block-130	0.8304		Ae04g28370.1	Ae04	28150112	28151133		Ae10g21580.1	Ae10	22127730	22128371
Ae-Ae_block-130	0.8431		Ae04g28380.1	Ae04	28160960	28161583		Ae10g21600.1	Ae10	22133188	22133805
Ae-Ae_block-130	0.8381		Ae04g28410.1	Ae04	28181983	28184225		Ae10g21620.1	Ae10	22136225	22137338
Ae-Ae_block-130	0.8081		Ae04g28460.1	Ae04	28209368	28211739		Ae10g21670.1	Ae10	22155174	22156774
Ae-Ae_block-130	0.8687		Ae04g28490.1	Ae04	28223999	28227283		Ae10g21700.1	Ae10	22169959	22172123
[truncated: 2,162 more rows]

## Sheet: Fig. 1b,d
Raw data for Fig. 1b,d
Synteny blocks between Aeschynomene evenia and Arachis duranensis
# block	Ks		A. evenia - Gene 1					A. duranensis - Gene 2
			gene-ID	chr	start	end		gene_ID	chr	start	end
Ae-Ad_block-1	0.4738		Ae01g05820.1	Ae01	5367999	5379231		Aradu.7K5LY.1	Ad01	98861	106505
Ae-Ad_block-1	0.638		Ae01g05830.1	Ae01	5381935	5384251		Aradu.H82Z7.1	Ad01	123524	127453
Ae-Ad_block-1	0.6215		Ae01g05900.1	Ae01	5439759	5445605		Aradu.0B4KA.1	Ad01	229112	233319
Ae-Ad_block-1	0.5621		Ae01g05960.1	Ae01	5479332	5482967		Aradu.RL3UB.1	Ad01	253244	255932
Ae-Ad_block-1	0.4116		Ae01g05980.1	Ae01	5528314	5533147		Aradu.Q3HYR.1	Ad01	293320	298314
Ae-Ad_block-1	0.8923		Ae01g06000.1	Ae01	5543674	5548738		Aradu.W5WIK.1	Ad01	325370	329347
Ae-Ad_block-1	1.3314		Ae01g06010.1	Ae01	5551256	5558159		Aradu.L5WLB.1	Ad01	342039	343893
Ae-Ad_block-1	0.4697		Ae01g06180.1	Ae01	5682162	5686057		Aradu.KWL81.1	Ad01	531689	537068
Ae-Ad_block-1	0.668		Ae01g06190.1	Ae01	5688787	5692266		Aradu.20JKI.1	Ad01	543197	547704
Ae-Ad_block-1	0.5995		Ae01g06220.1	Ae01	5710991	5714809		Aradu.X828R.1	Ad01	643435	647426
Ae-Ad_block-1	0.5885		Ae01g06240.1	Ae01	5725815	5732577		Aradu.PP8B2.1	Ad01	696017	701476
Ae-Ad_block-1	0.5919		Ae01g06280.1	Ae01	5755152	5788459		Aradu.JM2X4.1	Ad01	729344	750554
Ae-Ad_block-1	0.3819		Ae01g06310.1	Ae01	5799193	5801101		Aradu.23HHW.1	Ad01	774281	776363
Ae-Ad_block-1	0.6705		Ae01g06320.1	Ae01	5812041	5814479		Aradu.H3XI7.1	Ad01	794210	796548
Ae-Ad_block-1	0.7432		Ae01g06330.1	Ae01	5817048	5820104		Aradu.TVJ0J.1	Ad01	819999	822406
Ae-Ad_block-1	0.5228		Ae01g06350.1	Ae01	5832410	5838560		Aradu.FZ1B7.1	Ad01	1083337	1087720
Ae-Ad_block-1	0.4828		Ae01g06520.1	Ae01	5983306	5988328		Aradu.0H9WK.1	Ad01	1196845	1201599
Ae-Ad_block-2	0.7685		Ae05g06280.1	Ae05	4342477	4345910		Aradu.H82Z7.1	Ad01	123524	127453
Ae-Ad_block-2	0.7154		Ae05g06220.1	Ae05	4286602	4290018		Aradu.0B4KA.1	Ad01	229112	233319
Ae-Ad_block-2	0.8364		Ae05g06200.1	Ae05	4271130	4272393		Aradu.RL3UB.1	Ad01	253244	255932
Ae-Ad_block-2	0.7594		Ae05g06180.1	Ae05	4262214	4266650		Aradu.XA4Z5.1	Ad01	279471	287472
Ae-Ad_block-2	1.2338		Ae05g06030.1	Ae05	4155527	4156812		Aradu.20JKI.1	Ad01	543197	547704
Ae-Ad_block-2	1.1367		Ae05g05980.1	Ae05	4134197	4139491		Aradu.X828R.1	Ad01	643435	647426
Ae-Ad_block-2	0.7504		Ae05g05960.1	Ae05	4118906	4121701		Aradu.RAJ1T.1	Ad01	664173	667283
Ae-Ad_block-2	0.8999		Ae05g05920.1	Ae05	4104116	4108710		Aradu.PP8B2.1	Ad01	696017	701476
Ae-Ad_block-2	0.983		Ae05g05880.1	Ae05	4086648	4090629		Aradu.FII5X.1	Ad01	768535	773449
Ae-Ad_block-2	1.1797		Ae05g05520.1	Ae05	3827960	3828667		Aradu.W9CXN.1	Ad01	824755	825471
Ae-Ad_block-2	0.781		Ae05g05540.1	Ae05	3842681	3847174		Aradu.D5E95.1	Ad01	868230	878338
Ae-Ad_block-2	1.0571		Ae05g05570.1	Ae05	3864317	3866248		Aradu.DE5X6.1	Ad01	901497	903416
Ae-Ad_block-2	0.6511		Ae05g05670.1	Ae05	3937584	3940246		Aradu.CA14N.1	Ad01	904383	911537
Ae-Ad_block-2	1.4832		Ae05g05700.1	Ae05	3968851	3975995		Aradu.2D5HC.1	Ad01	928919	942018
Ae-Ad_block-2	0.8744		Ae05g05710.1	Ae05	3986417	3990258		Aradu.6EI5D.1	Ad01	989565	992847
Ae-Ad_block-2	0.6666		Ae05g05720.1	Ae05	3999467	4007139		Aradu.0UC7C.1	Ad01	1039402	1047258
Ae-Ad_block-2	0.8104		Ae05g05730.1	Ae05	4010114	4023932		Aradu.FZ1B7.1	Ad01	1083337	1087720
Ae-Ad_block-4	0.7413		Ae07g02590.1	Ae07	1469822	1472143		Aradu.LQD9I.1	Ad01	1916931	1922063
Ae-Ad_block-4	0.9259		Ae07g02520.1	Ae07	1419740	1422952		Aradu.JL8Y8.1	Ad01	2008949	2010871
Ae-Ad_block-4	0.7924		Ae07g02380.1	Ae07	1330373	1335547		Aradu.9NP68.1	Ad01	2171261	2176567
Ae-Ad_block-4	1.0093		Ae07g02370.1	Ae07	1317139	1320067		Aradu.QP7DQ.1	Ad01	2240332	2244552
Ae-Ad_block-4	0.5902		Ae07g02340.1	Ae07	1301203	1306267		Aradu.GLL4T.1	Ad01	2271367	2278502
Ae-Ad_block-4	1.2214		Ae07g02290.1	Ae07	1280208	1284284		Aradu.M53H2.1	Ad01	2295608	2301352
Ae-Ad_block-4	1.1803		Ae07g02250.1	Ae07	1260499	1262694		Aradu.1XB3Y.1	Ad01	2316107	2318143
Ae-Ad_block-4	0.7138		Ae07g02210.1	Ae07	1228343	1231059		Aradu.AV3ET.1	Ad01	2388298	2395166
Ae-Ad_block-4	1.038		Ae07g02100.1	Ae07	1164849	1165751		Aradu.S2WCJ.1	Ad01	2783899	2784804
Ae-Ad_block-4	0.5755		Ae07g01980.1	Ae07	1118642	1121610		Aradu.W4N8R.1	Ad01	2812980	2816744
Ae-Ad_block-4	0.7179		Ae07g01940.1	Ae07	1099936	1104284		Aradu.I2ZW9.1	Ad01	2817441	2823569
Ae-Ad_block-4	0.7728		Ae07g01920.1	Ae07	1084293	1086770		Aradu.QKN8V.1	Ad01	2851683	2857480
Ae-Ad_block-4	0.5418		Ae07g01900.1	Ae07	1076771	1078043		Aradu.MG98U.1	Ad01	2871549	2873401
Ae-Ad_block-4	0.8274		Ae07g01830.1	Ae07	1040798	1044992		Aradu.212BQ.1	Ad01	3067659	3075532
Ae-Ad_block-4	0.9581		Ae07g01790.1	Ae07	1014935	1020445		Aradu.T2VBJ.1	Ad01	3127741	3133726
Ae-Ad_block-4	0.8785		Ae07g01780.1	Ae07	1006489	1007769		Aradu.ILS7A.1	Ad01	3167448	3168611
Ae-Ad_block-4	0.5818		Ae07g01770.1	Ae07	998534	1000889		Aradu.AXH5G.1	Ad01	3187110	3189920
Ae-Ad_block-4	1.3365		Ae07g01760.1	Ae07	987757	989549		Aradu.C4J7U.1	Ad01	3241140	3242436
Ae-Ad_block-4	0.613		Ae07g01740.1	Ae07	970987	975180		Aradu.AW21H.1	Ad01	3330244	3335481
Ae-Ad_block-4	0.812		Ae07g01720.1	Ae07	964711	966318		Aradu.G5P3T.1	Ad01	3339091	3340627
Ae-Ad_block-4	0.7651		Ae07g01490.1	Ae07	841712	844396		Aradu.KMW4A.1	Ad01	3602020	3607440
Ae-Ad_block-4	1.0242		Ae07g01300.1	Ae07	761934	766152		Aradu.BZH82.1	Ad01	3831910	3845491
Ae-Ad_block-4	0.9782		Ae07g01250.1	Ae07	744921	747307		Aradu.B9V6Z.1	Ad01	3908403	3911945
Ae-Ad_block-4	0.6387		Ae07g01240.1	Ae07	741483	744323		Aradu.9P6VM.1	Ad01	3915804	3919111
Ae-Ad_block-4	0.8297		Ae07g01170.1	Ae07	708083	711448		Aradu.F5B1R.1	Ad01	3933705	3939687
Ae-Ad_block-4	1.0704		Ae07g01160.1	Ae07	704102	706769		Aradu.F4PXC.1	Ad01	3946248	3948899
Ae-Ad_block-4	1.1449		Ae07g01150.1	Ae07	695238	697119		Aradu.TL4NT.1	Ad01	3968428	3971121
Ae-Ad_block-4	1.1402		Ae07g01110.1	Ae07	678147	680386		Aradu.YKT20.1	Ad01	4052924	4057135
Ae-Ad_block-4	0.8307		Ae07g01100.1	Ae07	665994	669448		Aradu.CR9NG.1	Ad01	4090829	4094839
Ae-Ad_block-4	0.7259		Ae07g01070.1	Ae07	638432	647435		Aradu.UHZ65.1	Ad01	4138942	4144670
Ae-Ad_block-4	0.8916		Ae07g01050.1	Ae07	632578	633315		Aradu.1H7JT.1	Ad01	4146615	4147385
Ae-Ad_block-4	0.9194		Ae07g00950.1	Ae07	577946	579744		Aradu.SCK30.1	Ad01	4671429	4675730
Ae-Ad_block-4	0.5646		Ae07g00940.1	Ae07	573538	576624		Aradu.5UB5J.1	Ad01	4678053	4682562
Ae-Ad_block-4	0.6597		Ae07g00920.1	Ae07	560780	565127		Aradu.8X20T.1	Ad01	4692135	4697171
Ae-Ad_block-6	0.4881		Ae01g08030.1	Ae01	7803708	7815087		Aradu.13ZJE.1	Ad01	2733088	2737115
Ae-Ad_block-6	0.4474		Ae01g07990.1	Ae01	7707823	7708728		Aradu.S2WCJ.1	Ad01	2783899	2784804
Ae-Ad_block-6	0.7647		Ae01g07960.1	Ae01	7673345	7676374		Aradu.VBQ6T.1	Ad01	2802278	2804101
Ae-Ad_block-6	0.3856		Ae01g07910.1	Ae01	7629079	7636505		Aradu.W4N8R.1	Ad01	2812980	2816744
Ae-Ad_block-6	0.6935		Ae01g07900.1	Ae01	7606851	7614995		Aradu.I2ZW9.1	Ad01	2817441	2823569
Ae-Ad_block-6	0.5628		Ae01g07890.1	Ae01	7578563	7599874		Aradu.QKN8V.1	Ad01	2851683	2857480
Ae-Ad_block-6	0.8509		Ae01g07790.1	Ae01	7441225	7483329		Aradu.XN73Q.1	Ad01	2896295	2906707
Ae-Ad_block-6	0.4732		Ae01g07770.1	Ae01	7416002	7421796		Aradu.K48ZV.1	Ad01	3016922	3021389
Ae-Ad_block-6	0.6101		Ae01g07760.1	Ae01	7403089	7413676		Aradu.LY749.1	Ad01	3026944	3029365
Ae-Ad_block-6	0.5219		Ae01g07750.1	Ae01	7383520	7389581		Aradu.212BQ.1	Ad01	3067659	3075532
Ae-Ad_block-6	0.6881		Ae01g07740.1	Ae01	7363072	7371637		Aradu.K9UV7.1	Ad01	3097177	3102520
Ae-Ad_block-6	0.5753		Ae01g07710.1	Ae01	7343671	7349957		Aradu.67K0P.1	Ad01	3106892	3110004
Ae-Ad_block-6	0.4498		Ae01g07700.1	Ae01	7339396	7341342		Aradu.NND2F.1	Ad01	3110714	3112537
Ae-Ad_block-6	0.5909		Ae01g07680.1	Ae01	7317975	7319246		Aradu.ILS7A.1	Ad01	3167448	3168611
Ae-Ad_block-6	0.5483		Ae01g07670.1	Ae01	7311873	7317263		Aradu.D0E4W.1	Ad01	3169396	3174804
Ae-Ad_block-6	0.4339		Ae01g07630.1	Ae01	7254363	7260322		Aradu.AW21H.1	Ad01	3330244	3335481
Ae-Ad_block-6	0.5754		Ae01g08720.1	Ae01	8505471	8513014		Aradu.ZDV93.1	Ad01	4018984	4024275
Ae-Ad_block-6	1.3742		Ae01g08620.1	Ae01	8444333	8447311		Aradu.K62H7.1	Ad01	4042592	4045364
Ae-Ad_block-6	0.5175		Ae01g08610.1	Ae01	8423909	8431178		Aradu.D71FL.1	Ad01	4047407	4050630
Ae-Ad_block-6	0.6462		Ae01g08560.1	Ae01	8357259	8361448		Aradu.CR9NG.1	Ad01	4090829	4094839
Ae-Ad_block-6	0.875		Ae01g08500.1	Ae01	8306351	8321531		Aradu.33RZ4.1	Ad01	4099235	4111444
Ae-Ad_block-6	0.4563		Ae01g08370.1	Ae01	8214164	8227576		Aradu.UHZ65.1	Ad01	4138942	4144670
Ae-Ad_block-6	0.6936		Ae01g08360.1	Ae01	8211055	8211810		Aradu.1H7JT.1	Ad01	4146615	4147385
Ae-Ad_block-6	0.6088		Ae01g08300.1	Ae01	8114463	8118245		Aradu.647P3.1	Ad01	4179725	4182773
Ae-Ad_block-6	0.6746		Ae01g08290.1	Ae01	8106195	8109217		Aradu.03X06.1	Ad01	4269452	4271385
Ae-Ad_block-6	0.7792		Ae01g08260.1	Ae01	8077724	8078374		Aradu.CL1UZ.1	Ad01	4290503	4292285
Ae-Ad_block-6	0.5303		Ae01g08250.1	Ae01	8069182	8075617		Aradu.59NCV.1	Ad01	4293151	4298800
Ae-Ad_block-6	0.5808		Ae01g08220.1	Ae01	8015741	8024848		Aradu.FTI95.1	Ad01	4301277	4329747
Ae-Ad_block-6	0.8993		Ae01g08200.1	Ae01	8000723	8001154		Aradu.P8KI1.1	Ad01	4331575	4332033
Ae-Ad_block-6	0.5975		Ae01g08190.1	Ae01	7983857	7994943		Aradu.Y2IEM.1	Ad01	4389648	4393979
Ae-Ad_block-6	0.7026		Ae01g08100.1	Ae01	7903102	7909872		Aradu.ULT0F.1	Ad01	4452416	4456683
Ae-Ad_block-6	1.1044		Ae01g08090.1	Ae01	7897858	7900134		Aradu.QAZ4U.1	Ad01	4460133	4461357
Ae-Ad_block-6	0.3324		Ae01g08080.1	Ae01	7869239	7897649		Aradu.NAJ8T.1	Ad01	4461556	4477320
Ae-Ad_block-7	1.1396		Ae07g21030.1	Ae07	22168624	22173971		Aradu.8FP0P.1	Ad01	5549079	5551836
Ae-Ad_block-7	1.3253		Ae07g21060.1	Ae07	22194721	22196549		Aradu.16YSS.1	Ad01	5589150	5590463
Ae-Ad_block-7	0.9297		Ae07g21070.1	Ae07	22202640	22206818		Aradu.5N10F.1	Ad01	5597045	5600082
Ae-Ad_block-7	1.1242		Ae07g21080.1	Ae07	22226868	22234085		Aradu.BUA5R.1	Ad01	5681154	5685553
Ae-Ad_block-7	1.3009		Ae07g21100.1	Ae07	22254449	22260582		Aradu.T8J0L.1	Ad01	5696568	5700263
Ae-Ad_block-7	0.8581		Ae07g21130.1	Ae07	22308436	22314529		Aradu.Q350M.1	Ad01	5851982	5856116
Ae-Ad_block-7	0.6455		Ae07g21210.1	Ae07	22412767	22421201		Aradu.HL6TS.1	Ad01	5933633	5942716
Ae-Ad_block-7	1.3066		Ae07g21220.1	Ae07	22426525	22427385		Aradu.10CJJ.1	Ad01	5954774	5955679
Ae-Ad_block-7	1.2077		Ae07g21240.1	Ae07	22448048	22450966		Aradu.ZN9Y3.1	Ad01	5972322	5974028
Ae-Ad_block-7	1.0139		Ae07g21250.1	Ae07	22457573	22459351		Aradu.0AD0I.1	Ad01	5999436	6001293
Ae-Ad_block-7	0.927		Ae07g21300.1	Ae07	22497496	22500998		Aradu.1659P.1	Ad01	6197769	6201430
Ae-Ad_block-7	0.6434		Ae07g21360.1	Ae07	22555129	22564068		Aradu.00Z8E.1	Ad01	6336453	6338610
Ae-Ad_block-7	0.9282		Ae07g21480.1	Ae07	22650486	22654690		Aradu.CX05K.1	Ad01	6687467	6689747
Ae-Ad_block-7	0.9609		Ae07g21720.1	Ae07	22844480	22846738		Aradu.5S6SR.1	Ad01	6934303	6936389
Ae-Ad_block-7	1.4649		Ae07g21770.1	Ae07	22887248	22893213		Aradu.X9PNA.1	Ad01	7077701	7093964
Ae-Ad_block-7	0.6792		Ae07g21810.1	Ae07	22923702	22926641		Aradu.15MGK.1	Ad01	7146390	7150364
Ae-Ad_block-7	0.771		Ae07g21950.1	Ae07	23035807	23037153		Aradu.T9I4Q.1	Ad01	7205153	7206893
Ae-Ad_block-7	1.2791		Ae07g21980.1	Ae07	23050615	23055575		Aradu.NIR19.1	Ad01	7217305	7220377
Ae-Ad_block-7	0.8794		Ae07g22010.1	Ae07	23075583	23078477		Aradu.G235T.1	Ad01	7243263	7246084
Ae-Ad_block-7	0.7092		Ae07g22100.1	Ae07	23129048	23132373		Aradu.VA5ME.1	Ad01	7401538	7404097
Ae-Ad_block-7	1.4781		Ae07g22110.1	Ae07	23135147	23139301		Aradu.10WEW.1	Ad01	7640952	7646354
Ae-Ad_block-7	0.6421		Ae07g22140.1	Ae07	23161211	23165282		Aradu.LCC7T.1	Ad01	7698230	7701124
Ae-Ad_block-7	0.898		Ae07g22160.1	Ae07	23186642	23189575		Aradu.5358D.1	Ad01	7743282	7745793
Ae-Ad_block-7	0.8347		Ae07g22170.1	Ae07	23191053	23193244		Aradu.2F99R.1	Ad01	7779480	7782536
Ae-Ad_block-7	1.3312		Ae07g22180.1	Ae07	23201903	23204010		Aradu.K4MWL.1	Ad01	7801469	7803579
Ae-Ad_block-7	0.8719		Ae07g22190.1	Ae07	23219678	23231571		Aradu.L7WEK.1	Ad01	7838990	7844562
Ae-Ad_block-7	0.7094		Ae07g22210.1	Ae07	23256141	23263303		Aradu.KM6HL.1	Ad01	7888507	7891099
Ae-Ad_block-7	1.0818		Ae07g22250.1	Ae07	23312217	23314430		Aradu.QH3G4.1	Ad01	8079262	8080976
Ae-Ad_block-7	0.6643		Ae07g22270.1	Ae07	23319842	23328905		Aradu.FBB2P.1	Ad01	8095206	8098669
Ae-Ad_block-9	0.5744		Ae01g11420.1	Ae01	11957012	11959740		Aradu.A6V6U.1	Ad01	7314423	7317177
Ae-Ad_block-9	0.6124		Ae01g11410.1	Ae01	11945293	11948059		Aradu.VA5ME.1	Ad01	7401538	7404097
Ae-Ad_block-9	1.307		Ae01g11360.1	Ae01	11876713	11890292		Aradu.6896W.1	Ad01	7411317	7416208
Ae-Ad_block-9	0.4971		Ae01g11180.1	Ae01	11690784	11697744		Aradu.F9SP6.1	Ad01	7592809	7599113
Ae-Ad_block-9	0.4089		Ae01g11170.1	Ae01	11666626	11676057		Aradu.1YP1S.1	Ad01	7608094	7615560
Ae-Ad_block-9	0.4777		Ae01g11160.1	Ae01	11663101	11664983		Aradu.45WUM.1	Ad01	7617753	7618820
Ae-Ad_block-9	0.3804		Ae01g11150.1	Ae01	11648256	11657040		Aradu.9Z1LJ.1	Ad01	7671539	7678368
Ae-Ad_block-9	0.4388		Ae01g11120.1	Ae01	11601468	11626387		Aradu.LCC7T.1	Ad01	7698230	7701124
Ae-Ad_block-9	0.3724		Ae01g11110.1	Ae01	11585117	11591992		Aradu.5358D.1	Ad01	7743282	7745793
Ae-Ad_block-9	0.8352		Ae01g11060.1	Ae01	11549615	11551611		Aradu.3V0DC.1	Ad01	7777000	7778760
Ae-Ad_block-9	0.5657		Ae01g11050.1	Ae01	11546241	11548608		Aradu.2F99R.1	Ad01	7779480	7782536
Ae-Ad_block-9	0.6155		Ae01g11000.1	Ae01	11504779	11506925		Aradu.K4MWL.1	Ad01	7801469	7803579
Ae-Ad_block-9	0.5124		Ae01g10980.1	Ae01	11455813	11464628		Aradu.L7WEK.1	Ad01	7838990	7844562
Ae-Ad_block-9	1.2283		Ae01g10970.1	Ae01	11451438	11454077		Aradu.B561I.1	Ad01	7848699	7850582
Ae-Ad_block-9	0.5121		Ae01g10960.1	Ae01	11443442	11448354		Aradu.MX2L0.1	Ad01	7864204	7868423
Ae-Ad_block-9	0.886		Ae01g10950.1	Ae01	11433829	11435184		Aradu.M713F.1	Ad01	7884277	7887072
Ae-Ad_block-9	0.4377		Ae01g10940.1	Ae01	11425770	11430915		Aradu.KM6HL.1	Ad01	7888507	7891099
Ae-Ad_block-9	0.6758		Ae01g10930.1	Ae01	11410881	11411873		Aradu.IG775.1	Ad01	7982011	7982997
Ae-Ad_block-10	0.8636		Ae01g00040.1	Ae01	51642	54863		Aradu.P0IKP.1	Ad01	8064478	8066576
Ae-Ad_block-10	0.4363		Ae01g00050.1	Ae01	57192	63033		Aradu.D2IBT.1	Ad01	8068296	8074092
Ae-Ad_block-10	0.6134		Ae01g00060.1	Ae01	65007	70205		Aradu.LEG7J.1	Ad01	8075945	8077857
Ae-Ad_block-10	0.4134		Ae01g00070.1	Ae01	71010	72968		Aradu.QH3G4.1	Ad01	8079262	8080976
Ae-Ad_block-10	0.5673		Ae01g00140.1	Ae01	127652	130481		Aradu.LA0XT.1	Ad01	8176250	8178892
Ae-Ad_block-10	0.41		Ae01g00200.1	Ae01	161200	169386		Aradu.CV6TX.1	Ad01	8188547	8192962
Ae-Ad_block-10	0.8495		Ae01g00250.1	Ae01	221265	221891		Aradu.GS29Q.1	Ad01	8220589	8223847
Ae-Ad_block-10	1.0684		Ae01g00260.1	Ae01	229227	230023		Aradu.UT9A3.1	Ad01	8231785	8232436
Ae-Ad_block-10	1.0944		Ae01g00630.1	Ae01	572541	573644		Aradu.3L8EK.1	Ad01	8287200	8288218
Ae-Ad_block-10	0.4122		Ae01g00310.1	Ae01	284563	289996		Aradu.S5ZUF.1	Ad01	8289402	8291455
Ae-Ad_block-10	0.6599		Ae01g00370.1	Ae01	327570	331623		Aradu.VKM3T.1	Ad01	8335385	8337267
Ae-Ad_block-10	0.4068		Ae01g00390.1	Ae01	344862	351388		Aradu.8MI05.1	Ad01	8341665	8348125
Ae-Ad_block-10	0.4899		Ae01g00400.1	Ae01	353259	356735		Aradu.B24NU.1	Ad01	8357475	8360588
Ae-Ad_block-10	1.2128		Ae01g00680.1	Ae01	592244	595947		Aradu.56GAP.1	Ad01	8416146	8418187
Ae-Ad_block-10	0.7581		Ae01g00730.1	Ae01	618915	621652		Aradu.847IN.1	Ad01	8444962	8458165
Ae-Ad_block-10	0.484		Ae01g00750.1	Ae01	626267	631336		Aradu.JM0ZT.1	Ad01	8482761	8485262
Ae-Ad_block-10	0.8133		Ae01g00790.1	Ae01	651043	658168		Aradu.R84PZ.1	Ad01	8575819	8582950
Ae-Ad_block-10	0.4796		Ae01g00800.1	Ae01	661001	669683		Aradu.29YG3.1	Ad01	8589878	8592144
Ae-Ad_block-10	0.6427		Ae01g00830.1	Ae01	683838	686296		Aradu.EF37G.1	Ad01	8598651	8600781
Ae-Ad_block-10	0.3983		Ae01g00840.1	Ae01	705892	710066		Aradu.QU5N8.1	Ad01	8653749	8658415
Ae-Ad_block-10	1.4674		Ae01g00850.1	Ae01	710930	712548		Aradu.QPB15.1	Ad01	8661808	8663483
Ae-Ad_block-10	0.5743		Ae01g00870.1	Ae01	717287	726719		Aradu.1235N.1	Ad01	8699810	8702271
Ae-Ad_block-10	0.2683		Ae01g00880.1	Ae01	728785	731198		Aradu.2Y4H2.1	Ad01	8704392	8706567
Ae-Ad_block-10	0.45		Ae01g00890.1	Ae01	737368	744256		Aradu.ZFX80.1	Ad01	8715377	8719919
Ae-Ad_block-10	0.4071		Ae01g00900.1	Ae01	744844	749073		Aradu.38T8A.1	Ad01	8720576	8725118
Ae-Ad_block-10	0.5832		Ae01g00910.1	Ae01	755907	759128		Aradu.UR9Q8.1	Ad01	8888147	8895463
Ae-Ad_block-10	0.5305		Ae01g00940.1	Ae01	799098	803144		Aradu.THX61.1	Ad01	8958622	8961562
Ae-Ad_block-10	0.675		Ae01g00960.1	Ae01	811473	812636		Aradu.DQ8RC.1	Ad01	8968413	8971336
Ae-Ad_block-10	1.0485		Ae01g00970.1	Ae01	815519	818980		Aradu.H88LD.1	Ad01	8978338	8981254
Ae-Ad_block-10	1.3222		Ae01g01010.1	Ae01	850296	850937		Aradu.N1G41.1	Ad01	9058839	9059507
Ae-Ad_block-10	0.5974		Ae01g01020.1	Ae01	855981	861126		Aradu.27DYI.1	Ad01	9074241	9079481
Ae-Ad_block-10	0.7775		Ae01g01040.1	Ae01	871911	877660		Aradu.ZJ2W7.1	Ad01	9092953	9097564
Ae-Ad_block-10	1.181		Ae01g01080.1	Ae01	893242	897801		Aradu.R5NFR.1	Ad01	9154071	9161449
Ae-Ad_block-10	0.9691		Ae01g01100.1	Ae01	911159	913369		Aradu.0Z7KI.1	Ad01	9251533	9254892
Ae-Ad_block-10	1.1084		Ae01g01120.1	Ae01	917633	920003		Aradu.4D0SU.1	Ad01	9255587	9258392
Ae-Ad_block-10	0.5027		Ae01g01130.1	Ae01	923867	932741		Aradu.1HI9W.1	Ad01	9263866	9275523
Ae-Ad_block-10	0.5634		Ae01g01140.1	Ae01	933816	934986		Aradu.H9L9T.1	Ad01	9296831	9297957
Ae-Ad_block-10	0.5408		Ae01g01160.1	Ae01	947373	950761		Aradu.32F23.1	Ad01	9308929	9312953
Ae-Ad_block-10	0.8482		Ae01g01190.1	Ae01	967486	971987		Aradu.UW0DX.1	Ad01	9316284	9319549
Ae-Ad_block-10	0.5213		Ae01g01200.1	Ae01	973297	988665		Aradu.G099S.1	Ad01	9323316	9327415
Ae-Ad_block-10	0.3933		Ae01g01220.1	Ae01	994896	999171		Aradu.JKI99.1	Ad01	9386580	9390342
Ae-Ad_block-10	0.6274		Ae01g01230.1	Ae01	1019351	1022388		Aradu.H7NCN.1	Ad01	9433421	9436445
Ae-Ad_block-10	0.6787		Ae01g01240.1	Ae01	1024073	1027335		Aradu.51DJW.1	Ad01	9437430	9440137
Ae-Ad_block-10	0.7971		Ae01g01250.1	Ae01	1030861	1033655		Aradu.SR3CA.1	Ad01	9450911	9453469
Ae-Ad_block-10	1.076		Ae01g01260.1	Ae01	1035394	1037950		Aradu.R403Z.1	Ad01	9459385	9461584
Ae-Ad_block-10	1.4856		Ae01g01290.1	Ae01	1052052	1054117		Aradu.A2QA1.1	Ad01	9483590	9488632
Ae-Ad_block-10	0.8748		Ae01g01320.1	Ae01	1074178	1075137		Aradu.X971L.1	Ad01	9574283	9586995
Ae-Ad_block-10	0.6806		Ae01g01330.1	Ae01	1077164	1079671		Aradu.XH3ZX.1	Ad01	9589822	9591875
Ae-Ad_block-10	0.9982		Ae01g01340.1	Ae01	1080413	1084512		Aradu.5D88D.1	Ad01	9594974	9602683
Ae-Ad_block-10	0.8397		Ae01g01360.1	Ae01	1093311	1094480		Aradu.CX1PI.1	Ad01	9631745	9632881
Ae-Ad_block-10	0.8308		Ae01g01720.1	Ae01	1345996	1357998		Aradu.RAX6G.1	Ad01	9779133	9782428
Ae-Ad_block-10	0.9859		Ae01g01710.1	Ae01	1340972	1343925		Aradu.2F17T.1	Ad01	9793053	9795461
Ae-Ad_block-10	0.4821		Ae01g01650.1	Ae01	1311552	1314938		Aradu.JA2PJ.1	Ad01	9828119	9831141
Ae-Ad_block-10	0.4257		Ae01g01640.1	Ae01	1291467	1295502		Aradu.9W6CT.1	Ad01	9844684	9848990
Ae-Ad_block-10	0.4628		Ae01g01630.1	Ae01	1282830	1284536		Aradu.Z9N24.1	Ad01	9869413	9871046
Ae-Ad_block-10	0.6938		Ae01g01590.1	Ae01	1250974	1254430		Aradu.0D9S1.1	Ad01	10018745	10022622
Ae-Ad_block-10	0.4077		Ae01g01580.1	Ae01	1242864	1245360		Aradu.Z62YJ.1	Ad01	10026767	10029335
Ae-Ad_block-10	0.443		Ae01g01570.1	Ae01	1232659	1237876		Aradu.ME6XP.1	Ad01	10030788	10034645
Ae-Ad_block-10	0.6126		Ae01g01540.1	Ae01	1211565	1213849		Aradu.22DVL.1	Ad01	10035283	10037287
Ae-Ad_block-10	0.5234		Ae01g01530.1	Ae01	1208882	1210270		Aradu.XQH63.1	Ad01	10038824	10040235
Ae-Ad_block-10	0.4257		Ae01g01520.1	Ae01	1204818	1207535		Aradu.MQ2DW.1	Ad01	10041061	10043540
Ae-Ad_block-10	0.4608		Ae01g01740.1	Ae01	1384163	1388338		Aradu.RT222.1	Ad01	10091588	10095608
Ae-Ad_block-10	0.7639		Ae01g01760.1	Ae01	1400845	1405565		Aradu.6UV16.1	Ad01	10192300	10195640
Ae-Ad_block-10	0.5648		Ae01g01810.1	Ae01	1428038	1434053		Aradu.EG6FJ.1	Ad01	10357775	10364761
Ae-Ad_block-10	0.5725		Ae01g01820.1	Ae01	1436565	1442050		Aradu.92FHF.1	Ad01	10388087	10392349
Ae-Ad_block-10	0.4877		Ae01g01920.1	Ae01	1499085	1510069		Aradu.X7Z8C.1	Ad01	10398794	10406812
Ae-Ad_block-10	0.5247		Ae01g01930.1	Ae01	1513729	1522393		Aradu.D15YQ.1	Ad01	10430124	10436106
Ae-Ad_block-10	0.6574		Ae01g01940.1	Ae01	1527727	1528957		Aradu.SZ9LD.1	Ad01	10438701	10439793
Ae-Ad_block-10	0.5298		Ae01g01960.1	Ae01	1550156	1554468		Aradu.3A2M2.1	Ad01	10482508	10486521
Ae-Ad_block-10	0.5098		Ae01g01970.1	Ae01	1555461	1562087		Aradu.8P3R8.1	Ad01	10505168	10508712
Ae-Ad_block-10	0.4324		Ae01g01980.1	Ae01	1565006	1569451		Aradu.H4I9D.1	Ad01	10512188	10515866
Ae-Ad_block-10	0.5868		Ae01g02000.1	Ae01	1580318	1582046		Aradu.BS3NC.1	Ad01	10532133	10533802
Ae-Ad_block-10	0.67		Ae01g02010.1	Ae01	1585370	1587238		Aradu.XG6T6.1	Ad01	10540627	10542126
Ae-Ad_block-10	0.4039		Ae01g02020.1	Ae01	1590084	1598022		Aradu.1N2NV.1	Ad01	10589820	10598528
Ae-Ad_block-10	0.458		Ae01g02040.1	Ae01	1612209	1620587		Aradu.G6YSY.1	Ad01	10624276	10633317
Ae-Ad_block-10	0.4787		Ae01g02050.1	Ae01	1622377	1627441		Aradu.LI9R7.1	Ad01	10645848	10650720
Ae-Ad_block-10	0.4898		Ae01g02060.1	Ae01	1657016	1660970		Aradu.6T1KT.1	Ad01	10700955	10705393
Ae-Ad_block-10	0.4676		Ae01g02100.1	Ae01	1709926	1714068		Aradu.R9PSM.1	Ad01	10729097	10734500
Ae-Ad_block-10	0.5916		Ae01g02110.1	Ae01	1718512	1720965		Aradu.I1GFZ.1	Ad01	10736111	10738458
Ae-Ad_block-10	0.4145		Ae01g02120.1	Ae01	1723005	1728020		Aradu.H7IC3.1	Ad01	10740292	10743161
Ae-Ad_block-10	1.0815		Ae01g02130.1	Ae01	1729874	1732786		Aradu.4Q4DJ.1	Ad01	10745988	10749430
Ae-Ad_block-10	0.4043		Ae01g02170.1	Ae01	1752058	1757516		Aradu.G4U2S.1	Ad01	10772729	10777403
Ae-Ad_block-10	1.0585		Ae01g02190.1	Ae01	1768682	1771066		Aradu.0YT1E.1	Ad01	10811022	10816500
Ae-Ad_block-10	0.6994		Ae01g02220.1	Ae01	1798074	1803369		Aradu.0RW41.1	Ad01	10837228	10841064
Ae-Ad_block-10	0.5757		Ae01g02240.1	Ae01	1828351	1835578		Aradu.81HAH.1	Ad01	10868506	10876088
Ae-Ad_block-10	0.5755		Ae01g02260.1	Ae01	1846562	1852993		Aradu.073NL.1	Ad01	10936121	10941294
Ae-Ad_block-10	0.6012		Ae01g02290.1	Ae01	1866605	1868978		Aradu.S3I3Q.1	Ad01	10950539	10951492
Ae-Ad_block-10	0.4145		Ae01g02300.1	Ae01	1870593	1877924		Aradu.TB51Z.1	Ad01	10952934	10957633
Ae-Ad_block-10	0.9389		Ae01g02310.1	Ae01	1879879	1883476		Aradu.U2ZD5.1	Ad01	10976857	10984572
Ae-Ad_block-10	0.533		Ae01g02320.1	Ae01	1893709	1895209		Aradu.A5HRL.1	Ad01	11062518	11063585
Ae-Ad_block-10	0.6739		Ae01g02340.1	Ae01	1906549	1912421		Aradu.5S2PY.1	Ad01	11064085	11069524
Ae-Ad_block-10	0.3528		Ae01g02350.1	Ae01	1914312	1917789		Aradu.AMA0U.1	Ad01	11072250	11075970
Ae-Ad_block-10	0.4482		Ae01g02390.1	Ae01	1943846	1958479		Aradu.XEB03.1	Ad01	11111262	11124599
Ae-Ad_block-10	0.6375		Ae01g02400.1	Ae01	1975508	1978520		Aradu.573UI.1	Ad01	11181911	11184301
Ae-Ad_block-10	0.562		Ae01g02460.1	Ae01	1996685	1999841		Aradu.HFY72.1	Ad01	11194211	11196880
Ae-Ad_block-10	0.4175		Ae01g02470.1	Ae01	2002376	2010402		Aradu.NLX2J.1	Ad01	11198410	11205150
Ae-Ad_block-10	1.0227		Ae01g02500.1	Ae01	2028205	2031519		Aradu.K0Y9B.1	Ad01	11239339	11243055
Ae-Ad_block-10	0.4791		Ae01g02530.1	Ae01	2046402	2054608		Aradu.WRK9I.1	Ad01	11283725	11285786
Ae-Ad_block-10	0.3955		Ae01g02540.1	Ae01	2057202	2061464		Aradu.G2D0X.1	Ad01	11304589	11308448
Ae-Ad_block-10	0.5977		Ae01g02630.1	Ae01	2111011	2114144		Aradu.YTQ00.1	Ad01	11401661	11404449
Ae-Ad_block-11	0.5156		Ae05g02100.1	Ae05	1593111	1596128		Aradu.S5ZUF.1	Ad01	8289402	8291455
Ae-Ad_block-11	0.7228		Ae05g02190.1	Ae05	1646126	1648760		Aradu.53IP4.1	Ad01	8313875	8318561
Ae-Ad_block-11	0.9738		Ae05g02260.1	Ae05	1686366	1691936		Aradu.VKM3T.1	Ad01	8335385	8337267
Ae-Ad_block-11	1.3574		Ae05g02530.1	Ae05	1844796	1848690		Aradu.56GAP.1	Ad01	8416146	8418187
Ae-Ad_block-11	1.0239		Ae05g02590.1	Ae05	1889913	1894192		Aradu.847IN.1	Ad01	8444962	8458165
Ae-Ad_block-11	0.6804		Ae05g02650.1	Ae05	1919249	1924657		Aradu.JM0ZT.1	Ad01	8482761	8485262
Ae-Ad_block-11	1.4188		Ae05g02730.1	Ae05	1992056	1999190		Aradu.R84PZ.1	Ad01	8575819	8582950
Ae-Ad_block-11	0.9785		Ae05g02780.1	Ae05	2037039	2039366		Aradu.EF37G.1	Ad01	8598651	8600781
Ae-Ad_block-11	0.6915		Ae05g02930.1	Ae05	2156681	2164365		Aradu.ZFX80.1	Ad01	8715377	8719919
Ae-Ad_block-11	0.8193		Ae05g03000.1	Ae05	2196998	2204454		Aradu.38T8A.1	Ad01	8720576	8725118
Ae-Ad_block-11	0.7935		Ae05g03020.1	Ae05	2207508	2210453		Aradu.84QF4.1	Ad01	8940939	8944721
Ae-Ad_block-11	0.8658		Ae05g03170.1	Ae05	2304548	2306733		Aradu.1IX3W.1	Ad01	9053502	9055495
Ae-Ad_block-11	0.8697		Ae05g03190.1	Ae05	2318434	2322490		Aradu.27DYI.1	Ad01	9074241	9079481
Ae-Ad_block-11	0.8364		Ae05g03210.1	Ae05	2333438	2335953		Aradu.ZJ2W7.1	Ad01	9092953	9097564
Ae-Ad_block-11	1.0057		Ae05g03220.1	Ae05	2337581	2341870		Aradu.IJ1L1.1	Ad01	9108897	9113672
Ae-Ad_block-11	1.3471		Ae05g03280.1	Ae05	2368630	2372245		Aradu.0Z7KI.1	Ad01	9251533	9254892
Ae-Ad_block-11	0.811		Ae05g03330.1	Ae05	2403139	2411477		Aradu.1HI9W.1	Ad01	9263866	9275523
Ae-Ad_block-11	1.2835		Ae05g03340.1	Ae05	2413987	2414963		Aradu.H9L9T.1	Ad01	9296831	9297957
Ae-Ad_block-11	0.8984		Ae05g03350.1	Ae05	2417884	2419760		Aradu.3P5DT.1	Ad01	9298923	9302108
Ae-Ad_block-11	0.7416		Ae05g03380.1	Ae05	2429597	2432783		Aradu.32F23.1	Ad01	9308929	9312953
Ae-Ad_block-11	1.3482		Ae05g03400.1	Ae05	2444012	2445070		Aradu.03TSH.1	Ad01	9321097	9322831
Ae-Ad_block-11	0.7444		Ae05g03440.1	Ae05	2461418	2471260		Aradu.G099S.1	Ad01	9323316	9327415
Ae-Ad_block-11	0.6312		Ae05g03470.1	Ae05	2479377	2485896		Aradu.JKI99.1	Ad01	9386580	9390342
Ae-Ad_block-11	0.7679		Ae05g03490.1	Ae05	2498694	2501399		Aradu.H7NCN.1	Ad01	9433421	9436445
Ae-Ad_block-11	1.3276		Ae05g03520.1	Ae05	2516863	2520928		Aradu.51DJW.1	Ad01	9437430	9440137
Ae-Ad_block-11	1.2351		Ae05g03530.1	Ae05	2527661	2530654		Aradu.SR3CA.1	Ad01	9450911	9453469
Ae-Ad_block-11	0.8492		Ae05g03750.1	Ae05	2627807	2629034		Aradu.R57YU.1	Ad01	9663668	9666185
Ae-Ad_block-11	0.9377		Ae05g03900.1	Ae05	2718788	2725308		Aradu.RZM1H.1	Ad01	9763219	9778138
Ae-Ad_block-11	1.114		Ae05g03930.1	Ae05	2733617	2736783		Aradu.2F17T.1	Ad01	9793053	9795461
Ae-Ad_block-11	0.8264		Ae05g04000.1	Ae05	2772540	2776011		Aradu.JA2PJ.1	Ad01	9828119	9831141
Ae-Ad_block-11	0.9707		Ae05g04010.1	Ae05	2782727	2785304		Aradu.0D9S1.1	Ad01	10018745	10022622
Ae-Ad_block-11	0.6814		Ae05g04040.1	Ae05	2798901	2800822		Aradu.Z62YJ.1	Ad01	10026767	10029335
Ae-Ad_block-11	0.7934		Ae05g04120.1	Ae05	2834948	2842297		Aradu.DL1I6.1	Ad01	10079438	10089597
Ae-Ad_block-11	0.5435		Ae05g04140.1	Ae05	2848900	2849967		Aradu.M2I9A.1	Ad01	10100318	10101989
Ae-Ad_block-11	1.2301		Ae05g04170.1	Ae05	2875104	2876577		Aradu.T1ZRM.1	Ad01	10255790	10258080
Ae-Ad_block-11	0.6546		Ae05g04190.1	Ae05	2881008	2883375		Aradu.5G5Y2.1	Ad01	10270316	10273431
Ae-Ad_block-11	0.9254		Ae05g04230.1	Ae05	2912231	2916744		Aradu.3A2M2.1	Ad01	10482508	10486521
Ae-Ad_block-12	0.6193		Ae01g18430.1	Ae01	23426777	23430154		Aradu.DF4RH.1	Ad01	11499146	11501580
Ae-Ad_block-12	0.7928		Ae01g18390.1	Ae01	23403509	23404141		Aradu.E1B6G.1	Ad01	11583919	11585440
Ae-Ad_block-12	0.8951		Ae01g18380.1	Ae01	23393260	23394526		Aradu.R2E4D.1	Ad01	11602771	11604004
Ae-Ad_block-12	0.6581		Ae01g18340.1	Ae01	23352918	23356712		Aradu.A32RI.1	Ad01	11606402	11608583
Ae-Ad_block-12	0.4483		Ae01g18330.1	Ae01	23343981	23350844		Aradu.G96LR.1	Ad01	11614158	11620549
Ae-Ad_block-12	0.4655		Ae01g18320.1	Ae01	23337837	23342215		Aradu.CMZ2S.1	Ad01	11622061	11626098
Ae-Ad_block-12	0.5279		Ae01g18310.1	Ae01	23327218	23333677		Aradu.DE2YB.1	Ad01	11627647	11633606
Ae-Ad_block-12	0.522		Ae01g18300.1	Ae01	23319119	23321420		Aradu.Y8PUZ.1	Ad01	11667291	11669773
Ae-Ad_block-12	0.5947		Ae01g18290.1	Ae01	23302387	23306262		Aradu.SL05Q.1	Ad01	11687295	11690739
Ae-Ad_block-12	0.5015		Ae01g18260.1	Ae01	23280521	23284098		Aradu.PIJ3J.1	Ad01	11753065	11756712
Ae-Ad_block-12	0.5515		Ae01g18250.1	Ae01	23273133	23276892		Aradu.K44L7.1	Ad01	11759568	11761780
Ae-Ad_block-12	0.3644		Ae01g18240.1	Ae01	23262556	23267668		Aradu.IT4YX.1	Ad01	11765527	11771711
Ae-Ad_block-12	0.7072		Ae01g18230.1	Ae01	23253143	23260235		Aradu.CXH1W.1	Ad01	11791720	11797480
Ae-Ad_block-12	0.6022		Ae01g18190.1	Ae01	23228950	23233067		Aradu.DGG35.1	Ad01	11845660	11850526
Ae-Ad_block-12	0.4176		Ae01g18180.1	Ae01	23218374	23225447		Aradu.A9F8B.1	Ad01	11859854	11866732
Ae-Ad_block-12	0.4932		Ae01g18090.1	Ae01	23128493	23131647		Aradu.UV59G.1	Ad01	11923386	11925294
Ae-Ad_block-12	0.4442		Ae01g18080.1	Ae01	23123036	23125521		Aradu.P8YMU.1	Ad01	11934024	11936284
Ae-Ad_block-12	0.8589		Ae01g18030.1	Ae01	23070471	23072841		Aradu.54URP.1	Ad01	12004999	12006515
Ae-Ad_block-12	0.5098		Ae01g18010.1	Ae01	23056063	23061846		Aradu.271A7.1	Ad01	12009265	12012337
Ae-Ad_block-12	0.4364		Ae01g17990.1	Ae01	23018642	23023866		Aradu.6G002.1	Ad01	12020871	12026511
Ae-Ad_block-13	0.8219		Ae07g02650.1	Ae07	1496771	1503256		Aradu.G96LR.1	Ad01	11614158	11620549
Ae-Ad_block-13	1.23		Ae07g02670.1	Ae07	1508579	1509085		Aradu.N89H5.1	Ad01	11636127	11638194
Ae-Ad_block-13	1.4221		Ae07g02690.1	Ae07	1517084	1519330		Aradu.SL05Q.1	Ad01	11687295	11690739
Ae-Ad_block-13	0.547		Ae07g02710.1	Ae07	1525846	1529299		Aradu.K44L7.1	Ad01	11759568	11761780
Ae-Ad_block-13	0.5676		Ae07g02750.1	Ae07	1536580	1539218		Aradu.IT4YX.1	Ad01	11765527	11771711
Ae-Ad_block-13	0.7382		Ae07g02810.1	Ae07	1587482	1591598		Aradu.AMI7N.1	Ad01	11803264	11806752
Ae-Ad_block-13	0.5712		Ae07g02840.1	Ae07	1596727	1600092		Aradu.A9F8B.1	Ad01	11859854	11866732
Ae-Ad_block-13	1.0348		Ae07g02860.1	Ae07	1618074	1625505		Aradu.IBE4R.1	Ad01	11920034	11922925
Ae-Ad_block-13	0.7233		Ae07g02870.1	Ae07	1627333	1628477		Aradu.UV59G.1	Ad01	11923386	11925294
Ae-Ad_block-13	0.9181		Ae07g02880.1	Ae07	1629688	1631565		Aradu.P8YMU.1	Ad01	11934024	11936284
Ae-Ad_block-13	0.8649		Ae07g02920.1	Ae07	1670332	1674275		Aradu.IE0YS.1	Ad01	11969752	11974964
Ae-Ad_block-13	0.7827		Ae07g03000.1	Ae07	1714059	1718197		Aradu.271A7.1	Ad01	12009265	12012337
Ae-Ad_block-13	0.7155		Ae07g03010.1	Ae07	1723290	1727555		Aradu.6G002.1	Ad01	12020871	12026511
Ae-Ad_block-14	0.7303		Ae05g06320.1	Ae05	4380203	4383451		Aradu.R25G5.1	Ad01	12606655	12610938
Ae-Ad_block-14	0.7841		Ae05g06370.1	Ae05	4406443	4423867		Aradu.7VK04.1	Ad01	12916277	12925282
Ae-Ad_block-14	0.6368		Ae05g06440.1	Ae05	4469700	4475391		Aradu.45QUK.1	Ad01	13070234	13075330
Ae-Ad_block-14	1.045		Ae05g06450.1	Ae05	4478941	4480829		Aradu.BZN6F.1	Ad01	13096581	13100178
Ae-Ad_block-14	0.8997		Ae05g06520.1	Ae05	4522548	4525127		Aradu.K7I1H.1	Ad01	13507514	13509826
Ae-Ad_block-14	0.587		Ae05g06540.1	Ae05	4538318	4544216		Aradu.GA4QJ.1	Ad01	13511710	13523565
Ae-Ad_block-14	0.8779		Ae05g06570.1	Ae05	4563876	4565217		Aradu.CLF8Y.1	Ad01	13791855	13795515
Ae-Ad_block-14	0.8793		Ae05g06640.1	Ae05	4608070	4611724		Aradu.42W7I.1	Ad01	13999499	14004751
Ae-Ad_block-14	1.078		Ae05g06650.1	Ae05	4624190	4627340		Aradu.RG31X.1	Ad01	14325166	14328962
Ae-Ad_block-14	0.6788		Ae05g06700.1	Ae05	4661983	4668472		Aradu.RBV6Z.1	Ad01	14504899	14508600
Ae-Ad_block-14	1.3802		Ae05g06710.1	Ae05	4671333	4672685		Aradu.PK283.1	Ad01	14954393	14955796
Ae-Ad_block-14	0.644		Ae05g06750.1	Ae05	4688330	4689863		Aradu.Z12H4.1	Ad01	15055495	15057336
Ae-Ad_block-14	1.3806		Ae05g06790.1	Ae05	4715218	4716568		Aradu.465JP.1	Ad01	15196749	15198245
Ae-Ad_block-14	1.0009		Ae05g06800.1	Ae05	4718802	4721134		Aradu.H802Y.1	Ad01	15263160	15265115
Ae-Ad_block-14	1.2625		Ae05g06860.1	Ae05	4762369	4764752		Aradu.N5R7X.1	Ad01	16240729	16242842
Ae-Ad_block-14	1.4671		Ae05g06880.1	Ae05	4800506	4802518		Aradu.C19BK.1	Ad01	16406858	16409741
Ae-Ad_block-14	0.9057		Ae05g06900.1	Ae05	4808445	4810684		Aradu.GB4V7.1	Ad01	16513088	16516691
Ae-Ad_block-14	0.7048		Ae05g06920.1	Ae05	4819281	4823577		Aradu.45B71.1	Ad01	16663153	16669250
Ae-Ad_block-14	1.1657		Ae05g07060.1	Ae05	4893215	4905797		Aradu.E4FV3.1	Ad01	17445089	17449442
Ae-Ad_block-14	1.0981		Ae05g07090.1	Ae05	4915060	4915944		Aradu.7SY4G.1	Ad01	17564405	17565394
Ae-Ad_block-14	0.9354		Ae05g07110.1	Ae05	4921770	4925194		Aradu.HX175.1	Ad01	17584169	17588187
Ae-Ad_block-14	1.2757		Ae05g07140.1	Ae05	4943830	4947583		Aradu.2BI47.1	Ad01	18056703	18059994
Ae-Ad_block-14	1.1284		Ae05g07190.1	Ae05	5001472	5003078		Aradu.YC13W.1	Ad01	18615092	18616638
Ae-Ad_block-14	1.0532		Ae05g07200.1	Ae05	5009419	5012768		Aradu.KGX8R.1	Ad01	18636704	18640147
Ae-Ad_block-14	1.1842		Ae05g07220.1	Ae05	5047793	5052006		Aradu.DZY4R.1	Ad01	19084733	19089379
Ae-Ad_block-14	0.9353		Ae05g07260.1	Ae05	5074269	5078677		Aradu.HY9UB.1	Ad01	19201826	19208472
Ae-Ad_block-14	1.0125		Ae05g07300.1	Ae05	5094098	5096994		Aradu.L99VF.1	Ad01	19280565	19285042
Ae-Ad_block-14	0.8188		Ae05g07320.1	Ae05	5111292	5114543		Aradu.7ZE4W.1	Ad01	19508765	19511446
Ae-Ad_block-14	0.6611		Ae05g07480.1	Ae05	5196772	5197181		Aradu.IFC7W.1	Ad01	20288303	20289167
Ae-Ad_block-14	1.4324		Ae05g07530.1	Ae05	5247064	5248805		Aradu.Z0LGY.1	Ad01	21223749	21225383
Ae-Ad_block-14	0.908		Ae05g07580.1	Ae05	5313904	5315097		Aradu.750CN.1	Ad01	22157341	22159316
Ae-Ad_block-14	0.794		Ae05g07590.1	Ae05	5318943	5319541		Aradu.I76UL.1	Ad01	22363843	22365084
Ae-Ad_block-14	0.9425		Ae05g07620.1	Ae05	5329670	5331480		Aradu.1K45L.1	Ad01	22843802	22845956
Ae-Ad_block-14	1.128		Ae05g07670.1	Ae05	5358366	5362055		Aradu.P72BL.1	Ad01	23332102	23335625
Ae-Ad_block-14	0.9209		Ae05g07830.1	Ae05	5489065	5492185		Aradu.A7NHU.1	Ad01	27202173	27211496
Ae-Ad_block-14	1.0458		Ae05g07840.1	Ae05	5494187	5496018		Aradu.L3QY1.1	Ad01	27307106	27309330
Ae-Ad_block-14	0.7788		Ae05g07900.1	Ae05	5545457	5550843		Aradu.L2RSA.1	Ad01	28148491	28150421
Ae-Ad_block-14	0.9474		Ae05g07960.1	Ae05	5568168	5571892		Aradu.LCZ1F.1	Ad01	28186742	28192215
Ae-Ad_block-14	0.738		Ae05g07970.1	Ae05	5580800	5582913		Aradu.PXG7F.1	Ad01	28278624	28281935
Ae-Ad_block-14	0.9504		Ae05g07980.1	Ae05	5591534	5598387		Aradu.ZN6CN.1	Ad01	28381321	28386277
Ae-Ad_block-14	0.5247		Ae05g08120.1	Ae05	5671087	5678034		Aradu.1NV6M.1	Ad01	29416308	29423660
Ae-Ad_block-14	0.9148		Ae05g08180.1	Ae05	5767618	5770555		Aradu.690FP.1	Ad01	30359514	30361893
Ae-Ad_block-14	1.2101		Ae05g08190.1	Ae05	5771843	5774332		Aradu.YXX50.1	Ad01	30389282	30391863
Ae-Ad_block-14	1.2978		Ae05g08200.1	Ae05	5776692	5778914		Aradu.BN23V.1	Ad01	30477672	30482492
Ae-Ad_block-14	0.7305		Ae05g08250.1	Ae05	5805914	5808788		Aradu.ZM9CR.1	Ad01	31447725	31450964
Ae-Ad_block-14	0.7661		Ae05g08290.1	Ae05	5828333	5831302		Aradu.4N3TL.1	Ad01	32001728	32009065
Ae-Ad_block-14	0.7159		Ae05g08310.1	Ae05	5840563	5842122		Aradu.ZX52Y.1	Ad01	32463893	32465970
Ae-Ad_block-14	0.8778		Ae05g08360.1	Ae05	5872600	5874065		Aradu.Z88A2.1	Ad01	33673019	33675374
Ae-Ad_block-14	1.4204		Ae05g08380.1	Ae05	5878423	5880395		Aradu.QK77V.1	Ad01	34783654	34786296
Ae-Ad_block-14	0.7912		Ae05g08450.1	Ae05	5922007	5923864		Aradu.66GZ6.1	Ad01	35364632	35367497
Ae-Ad_block-14	0.8451		Ae05g08560.1	Ae05	5999988	6002377		Aradu.413T7.1	Ad01	36126141	36130451
Ae-Ad_block-14	0.6253		Ae05g08570.1	Ae05	6004492	6008688		Aradu.CPH08.1	Ad01	36141082	36150221
Ae-Ad_block-14	0.7153		Ae05g08600.1	Ae05	6035864	6038345		Aradu.AC0Z7.1	Ad01	36465438	36467140
Ae-Ad_block-14	0.7529		Ae05g08630.1	Ae05	6058100	6059909		Aradu.RA9CS.1	Ad01	36574743	36577433
Ae-Ad_block-14	0.7078		Ae05g08640.1	Ae05	6060235	6062702		Aradu.VDX8A.1	Ad01	36634981	36637864
Ae-Ad_block-14	0.7989		Ae05g08680.1	Ae05	6093024	6096322		Aradu.DB459.1	Ad01	36777845	36781352
Ae-Ad_block-14	0.9285		Ae05g08710.1	Ae05	6109237	6112740		Aradu.JCT7W.1	Ad01	36894444	36901905
Ae-Ad_block-14	0.8526		Ae05g08740.1	Ae05	6132538	6136050		Aradu.1XJ5E.1	Ad01	37718878	37727073
Ae-Ad_block-14	1.108		Ae05g08850.1	Ae05	6220462	6228091		Aradu.HA41X.1	Ad01	40531582	40542583
Ae-Ad_block-14	1.0025		Ae05g08960.1	Ae05	6346718	6349044		Aradu.FSC6M.1	Ad01	42712369	42718346
Ae-Ad_block-14	0.9248		Ae05g08970.1	Ae05	6350198	6355058		Aradu.73KGG.1	Ad01	42895885	42899476
Ae-Ad_block-14	0.686		Ae05g09180.1	Ae05	6488541	6490835		Aradu.VHJ4V.1	Ad01	43191811	43194292
Ae-Ad_block-15	0.4129		Ae01g05810.1	Ae01	5361624	5365608		Aradu.R25G5.1	Ad01	12606655	12610938
Ae-Ad_block-15	0.7771		Ae01g05760.1	Ae01	5309746	5313550		Aradu.BZN6F.1	Ad01	13096581	13100178
Ae-Ad_block-15	1.0006		Ae01g05750.1	Ae01	5297030	5306597		Aradu.8LS3T.1	Ad01	13151395	13160662
Ae-Ad_block-15	0.7543		Ae01g05690.1	Ae01	5246905	5249569		Aradu.9H6TR.1	Ad01	13482675	13484104
Ae-Ad_block-15	0.6567		Ae01g05600.1	Ae01	5090838	5099144		Aradu.R4P73.1	Ad01	13495478	13504886
Ae-Ad_block-15	0.724		Ae01g05590.1	Ae01	5086385	5088990		Aradu.K7I1H.1	Ad01	13507514	13509826
Ae-Ad_block-15	0.4329		Ae01g05580.1	Ae01	5071007	5082511		Aradu.GA4QJ.1	Ad01	13511710	13523565
Ae-Ad_block-15	0.7529		Ae01g05540.1	Ae01	5049683	5056436		Aradu.CLF8Y.1	Ad01	13791855	13795515
Ae-Ad_block-15	0.3634		Ae01g05500.1	Ae01	5020948	5026935		Aradu.42W7I.1	Ad01	13999499	14004751
Ae-Ad_block-15	0.6375		Ae01g05480.1	Ae01	4986655	4991790		Aradu.RG31X.1	Ad01	14325166	14328962
Ae-Ad_block-15	0.3237		Ae01g05470.1	Ae01	4952045	4963431		Aradu.L50L9.1	Ad01	14645624	14654303
Ae-Ad_block-15	0.7337		Ae01g05450.1	Ae01	4920363	4924929		Aradu.E31KW.1	Ad01	14655430	14659476
Ae-Ad_block-15	1.258		Ae01g05430.1	Ae01	4903731	4904696		Aradu.Q4J8J.1	Ad01	14876844	14878895
Ae-Ad_block-15	0.6132		Ae01g05410.1	Ae01	4879728	4882132		Aradu.HVG4L.1	Ad01	14897416	14899814
Ae-Ad_block-15	0.9629		Ae01g05400.1	Ae01	4873983	4877062		Aradu.PK283.1	Ad01	14954393	14955796
Ae-Ad_block-15	0.8729		Ae01g05380.1	Ae01	4854161	4857956		Aradu.8KW68.1	Ad01	15035262	15038144
Ae-Ad_block-15	0.7146		Ae01g05360.1	Ae01	4837938	4839438		Aradu.465JP.1	Ad01	15196749	15198245
Ae-Ad_block-15	0.4979		Ae01g05350.1	Ae01	4811046	4826801		Aradu.Z7NGU.1	Ad01	15252927	15260690
Ae-Ad_block-15	0.6222		Ae01g05340.1	Ae01	4797699	4799743		Aradu.S0XAG.1	Ad01	15427710	15429919
Ae-Ad_block-15	0.4398		Ae01g05320.1	Ae01	4763049	4771671		Aradu.8K5HG.1	Ad01	15527466	15536674
Ae-Ad_block-15	0.3791		Ae01g05310.1	Ae01	4755325	4761474		Aradu.2E34B.1	Ad01	15572357	15577544
Ae-Ad_block-15	1.0106		Ae01g05220.1	Ae01	4698885	4701300		Aradu.C19BK.1	Ad01	16406858	16409741
Ae-Ad_block-15	0.4881		Ae01g05210.1	Ae01	4692450	4696112		Aradu.GB4V7.1	Ad01	16513088	16516691
Ae-Ad_block-15	0.5184		Ae01g05200.1	Ae01	4680822	4687668		Aradu.45B71.1	Ad01	16663153	16669250
Ae-Ad_block-15	0.5102		Ae01g05110.1	Ae01	4592245	4601285		Aradu.E4FV3.1	Ad01	17445089	17449442
Ae-Ad_block-15	0.5304		Ae01g05100.1	Ae01	4589249	4590942		Aradu.7SY4G.1	Ad01	17564405	17565394
Ae-Ad_block-15	0.4643		Ae01g05090.1	Ae01	4583465	4587221		Aradu.WE6GV.1	Ad01	17571305	17575426
Ae-Ad_block-15	0.6499		Ae01g05080.1	Ae01	4576772	4579886		Aradu.HX175.1	Ad01	17584169	17588187
Ae-Ad_block-15	0.7469		Ae01g05070.1	Ae01	4562421	4567225		Aradu.H9NK1.1	Ad01	17633377	17636584
Ae-Ad_block-15	0.6844		Ae01g05030.1	Ae01	4527746	4531207		Aradu.2BI47.1	Ad01	18056703	18059994
Ae-Ad_block-15	0.6729		Ae01g04990.1	Ae01	4505890	4510757		Aradu.L99VF.1	Ad01	19280565	19285042
Ae-Ad_block-15	0.9277		Ae01g04950.1	Ae01	4479165	4483065		Aradu.YMD6U.1	Ad01	19447290	19449327
Ae-Ad_block-15	0.5819		Ae01g04940.1	Ae01	4468009	4471356		Aradu.7ZE4W.1	Ad01	19508765	19511446
Ae-Ad_block-15	0.7994		Ae01g04900.1	Ae01	4433240	4435295		Aradu.12SP2.1	Ad01	19595117	19595677
Ae-Ad_block-15	0.6074		Ae01g04880.1	Ae01	4403904	4406514		Aradu.37VA0.1	Ad01	19819646	19821328
Ae-Ad_block-15	0.8725		Ae01g04840.1	Ae01	4374072	4377238		Aradu.KG76E.1	Ad01	20274919	20277577
Ae-Ad_block-15	0.379		Ae01g04770.1	Ae01	4301120	4302965		Aradu.6H8YD.1	Ad01	20830556	20833451
Ae-Ad_block-15	1.1851		Ae01g04730.1	Ae01	4249674	4251645		Aradu.Z0LGY.1	Ad01	21223749	21225383
Ae-Ad_block-15	0.5503		Ae01g04720.1	Ae01	4230462	4235989		Aradu.KX3YY.1	Ad01	21308198	21312987
Ae-Ad_block-15	1.2007		Ae01g04700.1	Ae01	4184797	4187247		Aradu.DQ52V.1	Ad01	21737351	21739559
Ae-Ad_block-15	0.6228		Ae01g04690.1	Ae01	4172297	4174598		Aradu.750CN.1	Ad01	22157341	22159316
Ae-Ad_block-15	0.6946		Ae01g04670.1	Ae01	4157070	4157943		Aradu.I76UL.1	Ad01	22363843	22365084
Ae-Ad_block-15	0.5606		Ae01g04650.1	Ae01	4141008	4143041		Aradu.1K45L.1	Ad01	22843802	22845956
Ae-Ad_block-15	0.869		Ae01g04630.1	Ae01	4120686	4124479		Aradu.P72BL.1	Ad01	23332102	23335625
Ae-Ad_block-15	0.4219		Ae01g04550.1	Ae01	3971222	3977303		Aradu.WE986.1	Ad01	25720519	25725569
Ae-Ad_block-15	0.938		Ae01g04530.1	Ae01	3957073	3959300		Aradu.R9YEA.1	Ad01	26324163	26324890
Ae-Ad_block-15	0.9785		Ae01g04510.1	Ae01	3932928	3935887		Aradu.IXX3X.1	Ad01	26760005	26770651
Ae-Ad_block-15	1.0442		Ae01g04500.1	Ae01	3919614	3924725		Aradu.02JIK.1	Ad01	27133106	27136414
Ae-Ad_block-15	0.7725		Ae01g04490.1	Ae01	3912679	3916620		Aradu.A7NHU.1	Ad01	27202173	27211496
Ae-Ad_block-15	0.7989		Ae01g04470.1	Ae01	3901800	3903580		Aradu.GQ817.1	Ad01	27246984	27248067
Ae-Ad_block-15	0.686		Ae01g04460.1	Ae01	3894540	3898449		Aradu.L3QY1.1	Ad01	27307106	27309330
Ae-Ad_block-15	0.6334		Ae01g04440.1	Ae01	3872608	3877777		Aradu.TYG98.1	Ad01	27741199	27745523
Ae-Ad_block-15	0.5533		Ae01g04420.1	Ae01	3847584	3852685		Aradu.G3ADH.1	Ad01	27921944	27926863
Ae-Ad_block-15	0.5947		Ae01g04360.1	Ae01	3792277	3799337		Aradu.L2RSA.1	Ad01	28148491	28150421
Ae-Ad_block-15	0.7168		Ae01g04330.1	Ae01	3737401	3742925		Aradu.LCZ1F.1	Ad01	28186742	28192215
Ae-Ad_block-15	0.471		Ae01g04320.1	Ae01	3717539	3721425		Aradu.PXG7F.1	Ad01	28278624	28281935
Ae-Ad_block-15	0.631		Ae01g04310.1	Ae01	3706229	3712100		Aradu.ZN6CN.1	Ad01	28381321	28386277
Ae-Ad_block-15	1.0568		Ae01g04260.1	Ae01	3651696	3652793		Aradu.T7TUD.1	Ad01	28796567	28798415
Ae-Ad_block-15	0.4921		Ae01g04250.1	Ae01	3640846	3646667		Aradu.T6NV2.1	Ad01	28957424	28962358
Ae-Ad_block-15	0.5414		Ae01g04230.1	Ae01	3630289	3636685		Aradu.R17B3.1	Ad01	28974303	28978354
Ae-Ad_block-15	0.3959		Ae01g04200.1	Ae01	3589598	3599789		Aradu.1NV6M.1	Ad01	29416308	29423660
Ae-Ad_block-15	1.3381		Ae01g04190.1	Ae01	3577328	3578448		Aradu.X5SR9.1	Ad01	29734869	29735478
Ae-Ad_block-15	0.7868		Ae01g04160.1	Ae01	3510052	3514498		Aradu.5GH6D.1	Ad01	30345929	30349551
Ae-Ad_block-15	0.4332		Ae01g04150.1	Ae01	3488170	3491051		Aradu.690FP.1	Ad01	30359514	30361893
Ae-Ad_block-15	0.7268		Ae01g04140.1	Ae01	3479949	3482447		Aradu.YXX50.1	Ad01	30389282	30391863
Ae-Ad_block-15	0.7303		Ae01g04130.1	Ae01	3469960	3473978		Aradu.BN23V.1	Ad01	30477672	30482492
Ae-Ad_block-15	0.4483		Ae01g04110.1	Ae01	3462018	3463398		Aradu.KII6U.1	Ad01	30835777	30837339
Ae-Ad_block-15	1.3945		Ae01g04100.1	Ae01	3454828	3457863		Aradu.XD1PV.1	Ad01	31288119	31291366
Ae-Ad_block-15	0.5479		Ae01g04070.1	Ae01	3430346	3433565		Aradu.ZM9CR.1	Ad01	31447725	31450964
Ae-Ad_block-15	0.5188		Ae01g04050.1	Ae01	3416830	3420493		Aradu.9J097.1	Ad01	31724176	31727689
Ae-Ad_block-15	0.6507		Ae01g04030.1	Ae01	3405519	3410478		Aradu.4N3TL.1	Ad01	32001728	32009065
Ae-Ad_block-15	0.432		Ae01g04020.1	Ae01	3389252	3394990		Aradu.IXS5D.1	Ad01	32181041	32185360
Ae-Ad_block-15	0.3571		Ae01g04010.1	Ae01	3368842	3388469		Aradu.P778G.1	Ad01	32379202	32401371
Ae-Ad_block-15	0.8417		Ae01g03990.1	Ae01	3356056	3360486		Aradu.QXP3X.1	Ad01	32459328	32462137
Ae-Ad_block-15	0.5702		Ae01g03980.1	Ae01	3350726	3353073		Aradu.ZX52Y.1	Ad01	32463893	32465970
Ae-Ad_block-15	0.3353		Ae01g03960.1	Ae01	3340866	3344768		Aradu.E5SUC.1	Ad01	32556765	32562822
Ae-Ad_block-15	0.7914		Ae01g03840.1	Ae01	3241921	3244384		Aradu.Z88A2.1	Ad01	33673019	33675374
Ae-Ad_block-15	1.1358		Ae01g03830.1	Ae01	3234593	3239719		Aradu.QK77V.1	Ad01	34783654	34786296
Ae-Ad_block-15	0.7394		Ae01g03790.1	Ae01	3220241	3222712		Aradu.1W3A3.1	Ad01	34825385	34828736
Ae-Ad_block-15	0.5853		Ae01g03760.1	Ae01	3183528	3186644		Aradu.66GZ6.1	Ad01	35364632	35367497
Ae-Ad_block-15	0.4631		Ae01g03720.1	Ae01	3147570	3150941		Aradu.U9SCT.1	Ad01	35578801	35581182
Ae-Ad_block-15	0.6643		Ae01g03700.1	Ae01	3139413	3141712		Aradu.TH5IF.1	Ad01	35594916	35597903
Ae-Ad_block-15	0.4384		Ae01g03690.1	Ae01	3121194	3124580		Aradu.N3E1R.1	Ad01	35641330	35644271
Ae-Ad_block-15	0.8229		Ae01g03670.1	Ae01	3106637	3109115		Aradu.J4FX0.1	Ad01	35768496	35769702
Ae-Ad_block-15	0.4431		Ae01g03660.1	Ae01	3093749	3101343		Aradu.TV7UN.1	Ad01	35996179	36001000
Ae-Ad_block-15	0.5451		Ae01g03650.1	Ae01	3082471	3086193		Aradu.413T7.1	Ad01	36126141	36130451
Ae-Ad_block-15	0.4137		Ae01g03640.1	Ae01	3071158	3077301		Aradu.CPH08.1	Ad01	36141082	36150221
Ae-Ad_block-15	0.5914		Ae01g03620.1	Ae01	3039734	3044464		Aradu.X6RS3.1	Ad01	36347134	36351659
Ae-Ad_block-15	0.7484		Ae01g03610.1	Ae01	3035829	3038172		Aradu.JK51Z.1	Ad01	36409346	36410747
Ae-Ad_block-15	0.3831		Ae01g03600.1	Ae01	3031986	3035347		Aradu.4B9ZF.1	Ad01	36412205	36415293
Ae-Ad_block-15	0.7568		Ae01g03570.1	Ae01	3012163	3013531		Aradu.AC0Z7.1	Ad01	36465438	36467140
Ae-Ad_block-15	0.4792		Ae01g03560.1	Ae01	3007651	3011285		Aradu.F6CTF.1	Ad01	36468078	36471629
Ae-Ad_block-15	0.7594		Ae01g03540.1	Ae01	2983644	2987301		Aradu.RA9CS.1	Ad01	36574743	36577433
Ae-Ad_block-15	0.4893		Ae01g03520.1	Ae01	2955195	2958996		Aradu.DB459.1	Ad01	36777845	36781352
Ae-Ad_block-15	0.3789		Ae01g03510.1	Ae01	2952998	2953434		Aradu.JUJ81.1	Ad01	36854418	36854840
Ae-Ad_block-15	0.7847		Ae01g03500.1	Ae01	2942284	2947204		Aradu.JCT7W.1	Ad01	36894444	36901905
Ae-Ad_block-15	0.5662		Ae01g03440.1	Ae01	2892344	2895102		Aradu.Q75S4.1	Ad01	37247951	37248468
Ae-Ad_block-15	0.5686		Ae01g03430.1	Ae01	2882984	2889777		Aradu.8N1HX.1	Ad01	37250630	37256651
Ae-Ad_block-15	0.7393		Ae01g03420.1	Ae01	2878591	2882031		Aradu.3UV94.1	Ad01	37285504	37285821
Ae-Ad_block-15	0.7481		Ae01g03400.1	Ae01	2857519	2864050		Aradu.1XJ5E.1	Ad01	37718878	37727073
Ae-Ad_block-15	0.6313		Ae01g03390.1	Ae01	2839469	2843281		Aradu.WLU86.1	Ad01	37850901	37854700
Ae-Ad_block-15	0.4691		Ae01g03290.1	Ae01	2754662	2758639		Aradu.H9GLR.1	Ad01	37964953	37971727
Ae-Ad_block-15	1.0406		Ae01g03280.1	Ae01	2749807	2752104		Aradu.U1NA9.1	Ad01	38127056	38130701
Ae-Ad_block-15	0.37		Ae01g03270.1	Ae01	2743925	2746719		Aradu.4B7GY.1	Ad01	38134355	38136618
Ae-Ad_block-15	0.8035		Ae01g03260.1	Ae01	2740413	2742237		Aradu.YN426.1	Ad01	38139453	38141316
Ae-Ad_block-15	0.8078		Ae01g03250.1	Ae01	2736001	2738539		Aradu.J7JER.1	Ad01	38189135	38191063
Ae-Ad_block-15	0.4048		Ae01g03240.1	Ae01	2731840	2734801		Aradu.NQY7S.1	Ad01	38212352	38217476
Ae-Ad_block-15	0.6011		Ae01g03110.1	Ae01	2617906	2629929		Aradu.HA41X.1	Ad01	40531582	40542583
Ae-Ad_block-15	1.0288		Ae01g03080.1	Ae01	2575450	2576352		Aradu.W4R41.1	Ad01	41602322	41603444
Ae-Ad_block-15	0.5371		Ae01g03050.1	Ae01	2532195	2536281		Aradu.HK7DN.1	Ad01	41878301	41881823
Ae-Ad_block-15	1.2521		Ae01g03040.1	Ae01	2518853	2524450		Aradu.1B80H.1	Ad01	41923640	41929976
Ae-Ad_block-15	0.4393		Ae01g03030.1	Ae01	2510439	2513914		Aradu.5IY1Y.1	Ad01	42213065	42217314
Ae-Ad_block-15	0.6674		Ae01g03020.1	Ae01	2499401	2503726		Aradu.IAV7G.1	Ad01	42503993	42506871
Ae-Ad_block-15	0.652		Ae01g03000.1	Ae01	2449788	2461660		Aradu.FSC6M.1	Ad01	42712369	42718346
Ae-Ad_block-15	0.6942		Ae01g02990.1	Ae01	2443926	2446973		Aradu.73KGG.1	Ad01	42895885	42899476
Ae-Ad_block-15	0.6006		Ae01g02980.1	Ae01	2433614	2442851		Aradu.1I2B8.1	Ad01	42900663	42904100
Ae-Ad_block-15	1.2061		Ae01g02970.1	Ae01	2422353	2425355		Aradu.Q6596.1	Ad01	43621112	43622824
Ae-Ad_block-15	0.4583		Ae01g02960.1	Ae01	2418742	2421484		Aradu.64C9K.1	Ad01	43625639	43628800
Ae-Ad_block-15	0.5295		Ae01g02950.1	Ae01	2414683	2417941		Aradu.KQM6K.1	Ad01	43630005	43634358
Ae-Ad_block-15	0.926		Ae01g02940.1	Ae01	2409835	2410902		Aradu.7QE0L.1	Ad01	43689309	43690506
Ae-Ad_block-15	0.6839		Ae01g02930.1	Ae01	2405726	2406497		Aradu.CVT5N.1	Ad01	43722189	43723043
Ae-Ad_block-15	0.9949		Ae01g02920.1	Ae01	2396361	2399714		Aradu.VW946.1	Ad01	44108344	44110835
Ae-Ad_block-15	0.4159		Ae01g02910.1	Ae01	2390183	2395731		Aradu.J2IBJ.1	Ad01	44257247	44262148
Ae-Ad_block-15	0.6358		Ae01g02840.1	Ae01	2339136	2341657		Aradu.JMD12.1	Ad01	44583510	44586042
Ae-Ad_block-15	0.5001		Ae01g02780.1	Ae01	2256458	2258903		Aradu.ZK8BL.1	Ad01	44799563	44804397
Ae-Ad_block-15	0.2691		Ae01g02770.1	Ae01	2253050	2255285		Aradu.JQ4B3.1	Ad01	44807760	44809915
Ae-Ad_block-15	0.7997		Ae01g02760.1	Ae01	2250770	2251882		Aradu.BG5HU.1	Ad01	44987756	44988987
Ae-Ad_block-15	1.2004		Ae01g02750.1	Ae01	2239265	2244603		Aradu.BZ12G.1	Ad01	45669904	45671300
Ae-Ad_block-15	0.4185		Ae01g02730.1	Ae01	2198003	2208550		Aradu.76UYG.1	Ad01	45766845	45776537
Ae-Ad_block-15	0.9641		Ae01g02720.1	Ae01	2192090	2195032		Aradu.096TH.1	Ad01	46621170	46622899
Ae-Ad_block-15	0.5351		Ae01g02710.1	Ae01	2189015	2190715		Aradu.AIF82.1	Ad01	46856401	46857573
Ae-Ad_block-15	0.7319		Ae01g02700.1	Ae01	2183708	2186382		Aradu.2X2L9.1	Ad01	46920451	46922377
Ae-Ad_block-15	0.7025		Ae01g02680.1	Ae01	2166575	2170642		Aradu.HX3NM.1	Ad01	47253873	47257384
Ae-Ad_block-15	0.481		Ae01g02670.1	Ae01	2161275	2162678		Aradu.79MUY.1	Ad01	47452520	47453993
Ae-Ad_block-15	0.4357		Ae01g02660.1	Ae01	2138327	2160120		Aradu.BV2ZB.1	Ad01	47459870	47464444
Ae-Ad_block-16	0.8211		Ae01g19510.1	Ae01	24378186	24383534		Aradu.3K2DH.1	Ad01	50291700	50295702
Ae-Ad_block-16	0.9349		Ae01g19490.1	Ae01	24368445	24370678		Aradu.BD641.1	Ad01	50377413	50380639
Ae-Ad_block-16	0.473		Ae01g19470.1	Ae01	24361937	24363986		Aradu.RN1V3.1	Ad01	50381761	50383379
Ae-Ad_block-16	1.4856		Ae01g19460.1	Ae01	24355060	24360927		Aradu.76ZD5.1	Ad01	50388737	50390220
Ae-Ad_block-16	0.4386		Ae01g19450.1	Ae01	24341718	24344070		Aradu.0IN20.1	Ad01	50802613	50804903
Ae-Ad_block-16	0.7445		Ae01g19440.1	Ae01	24332281	24335260		Aradu.KXE48.1	Ad01	50943480	50945824
Ae-Ad_block-16	0.6207		Ae01g19430.1	Ae01	24321238	24325950		Aradu.599LW.1	Ad01	51070133	51072232
Ae-Ad_block-16	0.856		Ae01g19400.1	Ae01	24282139	24284422		Aradu.G3DHZ.1	Ad01	51355433	51357209
Ae-Ad_block-16	0.5219		Ae01g19380.1	Ae01	24260295	24263858		Aradu.5M48C.1	Ad01	51816895	51820387
Ae-Ad_block-16	0.4749		Ae01g19370.1	Ae01	24250394	24253511		Aradu.7A2KY.1	Ad01	51862240	51865651
Ae-Ad_block-16	0.5351		Ae01g18600.1	Ae01	23601423	23606583		Aradu.66PTX.1	Ad01	54776237	54781779
Ae-Ad_block-16	0.3536		Ae01g18820.1	Ae01	23829467	23834998		Aradu.45B0T.1	Ad01	55515984	55522474
Ae-Ad_block-16	0.786		Ae01g18830.1	Ae01	23839884	23848450		Aradu.7WI6W.1	Ad01	55838325	55845487
Ae-Ad_block-16	0.546		Ae01g18840.1	Ae01	23850005	23852313		Aradu.BWX16.1	Ad01	55922868	55925878
Ae-Ad_block-16	0.6263		Ae01g18850.1	Ae01	23854400	23858963		Aradu.KAM7V.1	Ad01	56710751	56714245
Ae-Ad_block-16	0.7113		Ae01g18910.1	Ae01	23936299	23937703		Aradu.BT56C.1	Ad01	56951598	56952897
Ae-Ad_block-16	0.5958		Ae01g18950.1	Ae01	23971079	23975916		Aradu.4J3R3.1	Ad01	57449586	57454663
Ae-Ad_block-16	0.5094		Ae01g18970.1	Ae01	23992799	23997025		Aradu.EMM34.1	Ad01	57497220	57500009
Ae-Ad_block-16	0.6687		Ae01g18990.1	Ae01	24010695	24012684		Aradu.71DP5.1	Ad01	57585695	57587974
Ae-Ad_block-16	0.408		Ae01g19010.1	Ae01	24030135	24035935		Aradu.EIA1E.1	Ad01	57957019	57961831
Ae-Ad_block-16	0.4637		Ae01g19020.1	Ae01	24040230	24044982		Aradu.J4JB7.1	Ad01	57984145	57987156
Ae-Ad_block-16	0.5982		Ae01g19040.1	Ae01	24052071	24054248		Aradu.N09J7.1	Ad01	58664662	58667237
Ae-Ad_block-16	0.3881		Ae01g19070.1	Ae01	24074471	24076945		Aradu.E2C31.1	Ad01	59386294	59388657
Ae-Ad_block-16	0.6154		Ae01g19080.1	Ae01	24079897	24082908		Aradu.X9KQ5.1	Ad01	59462181	59465850
Ae-Ad_block-16	0.4542		Ae01g19090.1	Ae01	24083942	24086089		Aradu.JWM4N.1	Ad01	59505290	59507531
Ae-Ad_block-16	0.4082		Ae01g19100.1	Ae01	24089764	24093362		Aradu.BNJ3E.1	Ad01	59573670	59578895
Ae-Ad_block-16	0.5757		Ae01g19110.1	Ae01	24093889	24096936		Aradu.97TKQ.1	Ad01	59610840	59613997
Ae-Ad_block-16	0.7972		Ae01g19190.1	Ae01	24159766	24161719		Aradu.EGV3U.1	Ad01	62309784	62312545
Ae-Ad_block-16	0.6057		Ae01g19220.1	Ae01	24181385	24186675		Aradu.Y7J6S.1	Ad01	62664734	62669906
Ae-Ad_block-16	0.4415		Ae01g19260.1	Ae01	24208921	24211755		Aradu.P02U9.1	Ad01	62679404	62682601
Ae-Ad_block-16	0.5594		Ae01g19280.1	Ae01	24217092	24219925		Aradu.72WPB.1	Ad01	62740056	62743392
Ae-Ad_block-16	0.9611		Ae01g19300.1	Ae01	24226132	24227945		Aradu.M970R.1	Ad01	62948438	62951200
Ae-Ad_block-16	0.8993		Ae01g19330.1	Ae01	24237243	24238950		Aradu.FY7RL.1	Ad01	62955290	62955816
Ae-Ad_block-16	0.9819		Ae01g19340.1	Ae01	24240864	24244494		Aradu.10XQ1.1	Ad01	62958065	62961477
Ae-Ad_block-17	0.6193		Ae01g19890.1	Ae01	24665940	24670803		Aradu.J1T4C.1	Ad01	63445124	63448402
Ae-Ad_block-17	0.4565		Ae01g20070.1	Ae01	24808972	24811876		Aradu.4Q75D.1	Ad01	66110493	66113960
Ae-Ad_block-17	0.883		Ae01g20140.1	Ae01	24858900	24861522		Aradu.AKG36.1	Ad01	66132413	66134850
Ae-Ad_block-17	0.4104		Ae01g20160.1	Ae01	24873930	24877845		Aradu.VM6LR.1	Ad01	67369351	67373100
Ae-Ad_block-17	0.4592		Ae01g20170.1	Ae01	24887989	24891733		Aradu.TIE6F.1	Ad01	67877216	67880875
Ae-Ad_block-17	0.9192		Ae01g20180.1	Ae01	24895746	24899214		Aradu.11Q08.1	Ad01	68707941	68710675
Ae-Ad_block-17	0.8706		Ae01g20190.1	Ae01	24899847	24903002		Aradu.DP0L6.1	Ad01	69100468	69104947
Ae-Ad_block-17	0.5149		Ae01g20230.1	Ae01	24933015	24935305		Aradu.4T64T.1	Ad01	69530514	69532174
Ae-Ad_block-17	0.6738		Ae01g20280.1	Ae01	24979085	24984393		Aradu.F2VIG.1	Ad01	69960170	69964977
Ae-Ad_block-17	0.6968		Ae01g20300.1	Ae01	24991188	24994100		Aradu.5V20C.1	Ad01	70129795	70132264
Ae-Ad_block-17	0.8886		Ae01g20310.1	Ae01	24996486	24997802		Aradu.4D9C8.1	Ad01	70251068	70251861
Ae-Ad_block-17	0.4804		Ae01g20330.1	Ae01	25003093	25007955		Aradu.0K8SM.1	Ad01	70282828	70286893
Ae-Ad_block-17	1.0281		Ae01g20350.1	Ae01	25013008	25015816		Aradu.WLZ4Q.1	Ad01	70468122	70471290
Ae-Ad_block-17	0.5229		Ae01g20360.1	Ae01	25016912	25019799		Aradu.Q5Q2B.1	Ad01	70504484	70507735
Ae-Ad_block-17	0.5142		Ae01g20370.1	Ae01	25022554	25024512		Aradu.7EM5N.1	Ad01	70556032	70557309
Ae-Ad_block-17	0.5373		Ae01g20380.1	Ae01	25026942	25028994		Aradu.DTW5Z.1	Ad01	70840102	70841765
Ae-Ad_block-17	0.4763		Ae01g20390.1	Ae01	25029609	25034126		Aradu.SKC35.1	Ad01	70842074	70846757
Ae-Ad_block-17	0.5999		Ae01g20400.1	Ae01	25040025	25042518		Aradu.W9Q7M.1	Ad01	71040273	71042830
Ae-Ad_block-17	0.5315		Ae01g20410.1	Ae01	25054148	25059801		Aradu.HFC9Y.1	Ad01	71091675	71096426
Ae-Ad_block-17	0.5036		Ae01g20440.1	Ae01	25074195	25076194		Aradu.NX1MD.1	Ad01	71942761	71943799
Ae-Ad_block-17	0.4446		Ae01g20450.1	Ae01	25080584	25085507		Aradu.8L345.1	Ad01	72063117	72066888
Ae-Ad_block-17	0.6868		Ae01g20460.1	Ae01	25098065	25099378		Aradu.CYG6N.1	Ad01	72344290	72344559
Ae-Ad_block-17	0.7921		Ae01g20480.1	Ae01	25111355	25113462		Aradu.2PP17.1	Ad01	72620895	72624721
Ae-Ad_block-17	0.8181		Ae01g20570.1	Ae01	25178522	25180990		Aradu.764WC.1	Ad01	74509935	74510462
Ae-Ad_block-17	0.6872		Ae01g20580.1	Ae01	25184543	25186681		Aradu.BI5MM.1	Ad01	74753025	74754381
Ae-Ad_block-17	0.547		Ae01g20590.1	Ae01	25188497	25190669		Aradu.6N6VF.1	Ad01	74756950	74759262
Ae-Ad_block-17	0.7343		Ae01g20610.1	Ae01	25194797	25196117		Aradu.H0TGX.1	Ad01	74761530	74768863
Ae-Ad_block-17	0.4155		Ae01g20620.1	Ae01	25204360	25206800		Aradu.96YCY.1	Ad01	75247678	75250192
Ae-Ad_block-17	1.1306		Ae01g20630.1	Ae01	25211553	25215656		Aradu.ML40F.1	Ad01	75379655	75384722
Ae-Ad_block-17	0.6123		Ae01g20640.1	Ae01	25220870	25224569		Aradu.GWQ57.1	Ad01	75548073	75551973
Ae-Ad_block-17	0.7518		Ae01g20650.1	Ae01	25235304	25236812		Aradu.P3ULI.1	Ad01	75707016	75708363
Ae-Ad_block-17	0.5958		Ae01g20670.1	Ae01	25248765	25251437		Aradu.ME9L4.1	Ad01	76035049	76037960
Ae-Ad_block-17	0.9596		Ae01g20690.1	Ae01	25267574	25269497		Aradu.RD99A.1	Ad01	76352717	76354996
Ae-Ad_block-17	0.8705		Ae01g20700.1	Ae01	25278449	25280108		Aradu.KSK2P.1	Ad01	76672904	76674053
Ae-Ad_block-17	0.5189		Ae01g19630.1	Ae01	24448525	24450477		Aradu.V1TEZ.1	Ad01	77402652	77404583
Ae-Ad_block-17	0.6808		Ae01g20710.1	Ae01	25285923	25288904		Aradu.1T2VN.1	Ad01	77650538	77654272
Ae-Ad_block-17	0.8366		Ae01g20720.1	Ae01	25298300	25299847		Aradu.96IA2.1	Ad01	77706352	77709183
Ae-Ad_block-17	0.4936		Ae01g20730.1	Ae01	25300760	25307018		Aradu.2V3YU.1	Ad01	77710543	77716506
Ae-Ad_block-17	0.8678		Ae01g20740.1	Ae01	25309384	25314790		Aradu.HN6FL.1	Ad01	77717773	77722238
Ae-Ad_block-17	0.3393		Ae01g20750.1	Ae01	25316928	25321016		Aradu.WB45H.1	Ad01	77731083	77736450
Ae-Ad_block-17	0.3466		Ae01g20760.1	Ae01	25323706	25332175		Aradu.2119N.1	Ad01	77765358	77770912
Ae-Ad_block-17	0.4668		Ae01g20770.1	Ae01	25333704	25344727		Aradu.1QM5Z.1	Ad01	77782215	77790742
Ae-Ad_block-17	0.7531		Ae01g20780.1	Ae01	25362416	25365859		Aradu.D03W8.1	Ad01	77823018	77826032
Ae-Ad_block-17	0.6989		Ae01g19720.1	Ae01	24491619	24494685		Aradu.FBN9V.1	Ad01	78451659	78457834
Ae-Ad_block-17	0.347		Ae01g19730.1	Ae01	24496355	24500083		Aradu.83J5T.1	Ad01	80467217	80467682
Ae-Ad_block-17	0.5771		Ae01g19790.1	Ae01	24550580	24554275		Aradu.QS32F.1	Ad01	83083890	83087647
Ae-Ad_block-17	0.4325		Ae01g19930.1	Ae01	24708824	24715382		Aradu.CY6H1.1	Ad01	85131804	85138645
Ae-Ad_block-17	0.3101		Ae01g19940.1	Ae01	24717910	24720605		Aradu.NFH0D.1	Ad01	85472278	85475170
Ae-Ad_block-17	0.4665		Ae01g19960.1	Ae01	24732633	24746039		Aradu.32PA7.1	Ad01	85545688	85555983
Ae-Ad_block-17	1.0635		Ae01g19980.1	Ae01	24753853	24758523		Aradu.XLH4Q.1	Ad01	85617802	85620748
Ae-Ad_block-17	1.025		Ae01g20000.1	Ae01	24765429	24767299		Aradu.GC1Z5.1	Ad01	85639859	85641965
Ae-Ad_block-17	0.5253		Ae01g20010.1	Ae01	24778291	24780776		Aradu.IU8VU.1	Ad01	85681522	85683612
Ae-Ad_block-18	0.9183		Ae04g15780.1	Ae04	11415543	11426017		Aradu.JY1UA.1	Ad01	64545112	64547912
Ae-Ad_block-18	1.1577		Ae04g15810.1	Ae04	11454033	11459689		Aradu.JNW1V.1	Ad01	64719099	64725900
Ae-Ad_block-18	0.7239		Ae04g15990.1	Ae04	11663074	11667034		Aradu.8M14A.1	Ad01	66033370	66036198
Ae-Ad_block-18	0.8275		Ae04g16080.1	Ae04	11799618	11803756		Aradu.TIE6F.1	Ad01	67877216	67880875
Ae-Ad_block-18	1.4157		Ae04g16100.1	Ae04	11824544	11827301		Aradu.11Q08.1	Ad01	68707941	68710675
Ae-Ad_block-18	1.1908		Ae04g16110.1	Ae04	11838402	11844016		Aradu.DP0L6.1	Ad01	69100468	69104947
Ae-Ad_block-18	1.3993		Ae04g16330.1	Ae04	12062784	12065202		Aradu.WLZ4Q.1	Ad01	70468122	70471290
Ae-Ad_block-18	0.7357		Ae04g16340.1	Ae04	12072555	12076705		Aradu.W9Q7M.1	Ad01	71040273	71042830
Ae-Ad_block-18	0.8402		Ae04g16360.1	Ae04	12106239	12115239		Aradu.HFC9Y.1	Ad01	71091675	71096426
Ae-Ad_block-18	0.7311		Ae04g16380.1	Ae04	12134919	12137407		Aradu.NX1MD.1	Ad01	71942761	71943799
Ae-Ad_block-19	1.0289		Ae08g22850.1	Ae08	22083917	22094361		Aradu.JY1UA.1	Ad01	64545112	64547912
Ae-Ad_block-19	1.2267		Ae08g22820.1	Ae08	22050306	22055949		Aradu.JNW1V.1	Ad01	64719099	64725900
Ae-Ad_block-19	0.7239		Ae08g22630.1	Ae08	21842930	21846890		Aradu.8M14A.1	Ad01	66033370	66036198
Ae-Ad_block-19	1.4157		Ae08g22510.1	Ae08	21683008	21685765		Aradu.11Q08.1	Ad01	68707941	68710675
Ae-Ad_block-19	1.4427		Ae08g22270.1	Ae08	21445473	21447893		Aradu.WLZ4Q.1	Ad01	70468122	70471290
Ae-Ad_block-19	0.7357		Ae08g22260.1	Ae08	21433982	21438129		Aradu.W9Q7M.1	Ad01	71040273	71042830
Ae-Ad_block-19	0.9859		Ae08g22220.1	Ae08	21395545	21404508		Aradu.HFC9Y.1	Ad01	71091675	71096426
Ae-Ad_block-19	0.7311		Ae08g22200.1	Ae08	21373381	21375866		Aradu.NX1MD.1	Ad01	71942761	71943799
Ae-Ad_block-19	1.0569		Ae08g21920.1	Ae08	21142726	21145021		Aradu.6N6VF.1	Ad01	74756950	74759262
Ae-Ad_block-19	1.141		Ae08g21890.1	Ae08	21120813	21122100		Aradu.H0TGX.1	Ad01	74761530	74768863
Ae-Ad_block-19	0.8963		Ae08g21880.1	Ae08	21105962	21109411		Aradu.96YCY.1	Ad01	75247678	75250192
Ae-Ad_block-19	0.7641		Ae08g21850.1	Ae08	21055066	21057655		Aradu.P3ULI.1	Ad01	75707016	75708363
Ae-Ad_block-19	1.2931		Ae08g21790.1	Ae08	20997753	20999896		Aradu.RD99A.1	Ad01	76352717	76354996
Ae-Ad_block-19	0.8211		Ae08g21770.1	Ae08	20986951	20990426		Aradu.85INT.1	Ad01	76355828	76358681
Ae-Ad_block-19	0.9176		Ae08g21720.1	Ae08	20934612	20937935		Aradu.1T2VN.1	Ad01	77650538	77654272
Ae-Ad_block-19	0.679		Ae08g21700.1	Ae08	20918576	20924944		Aradu.2V3YU.1	Ad01	77710543	77716506
Ae-Ad_block-19	0.9026		Ae08g21690.1	Ae08	20907183	20911801		Aradu.HN6FL.1	Ad01	77717773	77722238
Ae-Ad_block-19	0.9224		Ae08g21580.1	Ae08	20772956	20777062		Aradu.D03W8.1	Ad01	77823018	77826032
Ae-Ad_block-20	0.5756		Ae01g16560.1	Ae01	20614515	20618120		Aradu.9CV6N.1	Ad01	88053813	88060786
Ae-Ad_block-20	0.3673		Ae01g16530.1	Ae01	20595156	20598328		Aradu.6Z34W.1	Ad01	88065520	88067277
Ae-Ad_block-20	0.7026		Ae01g16520.1	Ae01	20588836	20592398		Aradu.ZT0IB.1	Ad01	88071476	88074109
Ae-Ad_block-20	0.4947		Ae01g16510.1	Ae01	20580090	20586237		Aradu.2F4YI.1	Ad01	88089064	88093653
Ae-Ad_block-20	0.5752		Ae01g16490.1	Ae01	20548732	20550359		Aradu.Q4JN9.1	Ad01	88107453	88109153
Ae-Ad_block-20	0.5243		Ae01g16480.1	Ae01	20530933	20545582		Aradu.VDJ5E.1	Ad01	88162031	88174292
Ae-Ad_block-20	0.9938		Ae01g16450.1	Ae01	20498786	20503948		Aradu.VK692.1	Ad01	88206925	88211823
Ae-Ad_block-20	1.2777		Ae01g16400.1	Ae01	20414589	20428579		Aradu.21XDZ.1	Ad01	88256999	88272913
Ae-Ad_block-20	0.5537		Ae01g16390.1	Ae01	20407086	20408460		Aradu.FL0YZ.1	Ad01	88288785	88290073
Ae-Ad_block-20	0.6791		Ae01g16360.1	Ae01	20372103	20372747		Aradu.QM05Z.1	Ad01	88294741	88295888
Ae-Ad_block-20	0.6407		Ae01g16350.1	Ae01	20369754	20371457		Aradu.99RIP.1	Ad01	88296367	88298524
Ae-Ad_block-21	0.3447		Ae01g27780.1	Ae01	30332049	30344252		Aradu.8XX7B.1	Ad01	88701389	88713932
Ae-Ad_block-21	0.6144		Ae01g27770.1	Ae01	30325109	30330575		Aradu.R743X.1	Ad01	88728628	88731514
Ae-Ad_block-21	0.453		Ae01g27760.1	Ae01	30317556	30324318		Aradu.2J2GA.1	Ad01	88732406	88740515
Ae-Ad_block-21	1.0526		Ae01g27750.1	Ae01	30306172	30309435		Aradu.UP32G.1	Ad01	88763568	88766602
Ae-Ad_block-21	0.4576		Ae01g27710.1	Ae01	30291571	30294032		Aradu.RF66L.1	Ad01	88801129	88803805
Ae-Ad_block-21	0.4119		Ae01g27700.1	Ae01	30276863	30287286		Aradu.FR57X.1	Ad01	88804899	88813634
Ae-Ad_block-21	0.3893		Ae01g27690.1	Ae01	30267815	30275619		Aradu.LKB1I.1	Ad01	88816027	88824418
Ae-Ad_block-21	0.4502		Ae01g27680.1	Ae01	30263225	30265197		Aradu.4VZ9K.1	Ad01	88827868	88830409
Ae-Ad_block-21	0.3789		Ae01g27660.1	Ae01	30248789	30255364		Aradu.UC6E5.1	Ad01	88864345	88871774
Ae-Ad_block-21	0.4022		Ae01g27650.1	Ae01	30246065	30247875		Aradu.GM25T.1	Ad01	88873837	88875874
Ae-Ad_block-21	0.42		Ae01g27640.1	Ae01	30238316	30245255		Aradu.AI6BS.1	Ad01	88897928	88903426
Ae-Ad_block-21	0.7617		Ae01g27620.1	Ae01	30223583	30227428		Aradu.1I23V.1	Ad01	88927222	88930474
Ae-Ad_block-21	0.4884		Ae01g27610.1	Ae01	30212993	30221318		Aradu.27X8G.1	Ad01	88949743	88959458
Ae-Ad_block-21	0.5329		Ae01g27560.1	Ae01	30182424	30182824		Aradu.0Z8SM.1	Ad01	88985230	88985620
Ae-Ad_block-21	0.597		Ae01g27550.1	Ae01	30177071	30181736		Aradu.2W10M.1	Ad01	88987131	88987864
Ae-Ad_block-21	0.8161		Ae01g27540.1	Ae01	30173218	30176609		Aradu.M1252.1	Ad01	88988074	88991768
Ae-Ad_block-21	0.5218		Ae01g27520.1	Ae01	30143292	30156287		Aradu.S02LS.1	Ad01	89085970	89094323
Ae-Ad_block-21	0.5383		Ae01g27490.1	Ae01	30122694	30127909		Aradu.I5WJ1.1	Ad01	89095444	89100591
Ae-Ad_block-21	0.8039		Ae01g27440.1	Ae01	30081847	30082777		Aradu.XN7XU.1	Ad01	89229198	89230038
Ae-Ad_block-21	0.5148		Ae01g27430.1	Ae01	30076396	30080545		Aradu.PF1K2.1	Ad01	89231625	89235424
Ae-Ad_block-21	0.9071		Ae01g27420.1	Ae01	30072781	30074292		Aradu.X4R7M.1	Ad01	89238445	89239554
Ae-Ad_block-21	0.427		Ae01g27410.1	Ae01	30063219	30067373		Aradu.6Z2TN.1	Ad01	89256866	89260707
Ae-Ad_block-21	0.725		Ae01g27380.1	Ae01	30051312	30052051		Aradu.I03LR.1	Ad01	89268091	89268731
Ae-Ad_block-21	0.6145		Ae01g27370.1	Ae01	30043658	30050494		Aradu.T9UI2.1	Ad01	89269236	89273360
Ae-Ad_block-21	0.6424		Ae01g27330.1	Ae01	30023413	30024947		Aradu.ZU0KH.1	Ad01	89295878	89296459
Ae-Ad_block-21	0.9489		Ae01g27320.1	Ae01	30019620	30022087		Aradu.1G3YF.1	Ad01	89298629	89301155
Ae-Ad_block-21	0.8484		Ae01g27310.1	Ae01	30005167	30007289		Aradu.2UI08.1	Ad01	89315384	89316966
Ae-Ad_block-21	0.4943		Ae01g27300.1	Ae01	29996358	29999008		Aradu.S44IV.1	Ad01	89417101	89419493
Ae-Ad_block-21	0.5726		Ae01g27290.1	Ae01	29991810	29994024		Aradu.ENJ13.1	Ad01	89421829	89423918
Ae-Ad_block-21	0.5778		Ae01g27270.1	Ae01	29987049	29988197		Aradu.M8AN2.1	Ad01	89438636	89439521
Ae-Ad_block-21	0.661		Ae01g27240.1	Ae01	29975054	29979329		Aradu.W11AH.1	Ad01	89446776	89450814
Ae-Ad_block-21	0.5081		Ae01g27230.1	Ae01	29964934	29970571		Aradu.5FT1Y.1	Ad01	89470431	89474263
Ae-Ad_block-21	0.9405		Ae01g27220.1	Ae01	29962272	29964148		Aradu.Q9Y83.1	Ad01	89474937	89476186
Ae-Ad_block-21	0.4845		Ae01g27210.1	Ae01	29949164	29961648		Aradu.H49WY.1	Ad01	89489231	89495467
Ae-Ad_block-21	0.9518		Ae01g27200.1	Ae01	29944243	29945832		Aradu.SJ3NX.1	Ad01	89499199	89501095
Ae-Ad_block-21	0.4688		Ae01g27190.1	Ae01	29939072	29940637		Aradu.9631L.1	Ad01	89508681	89509775
Ae-Ad_block-21	0.9071		Ae01g27160.1	Ae01	29909724	29910533		Aradu.QXJ49.1	Ad01	89527647	89529490
Ae-Ad_block-21	0.5944		Ae01g27140.1	Ae01	29901549	29901893		Aradu.XME24.1	Ad01	89561370	89563128
Ae-Ad_block-21	0.5618		Ae01g27130.1	Ae01	29895408	29897384		Aradu.WZ33T.1	Ad01	89567161	89568829
Ae-Ad_block-21	0.4196		Ae01g27110.1	Ae01	29888958	29891500		Aradu.T3QX0.1	Ad01	89569876	89572437
Ae-Ad_block-21	0.5418		Ae01g27080.1	Ae01	29882812	29884609		Aradu.DCD5A.1	Ad01	89577060	89578411
Ae-Ad_block-21	0.5871		Ae01g27060.1	Ae01	29868707	29874943		Aradu.W9NWV.1	Ad01	89593616	89597151
Ae-Ad_block-21	0.4909		Ae01g27050.1	Ae01	29865007	29868596		Aradu.S9XBY.1	Ad01	89598518	89602416
Ae-Ad_block-21	0.4351		Ae01g27040.1	Ae01	29852386	29853758		Aradu.67X2R.1	Ad01	89610901	89612415
Ae-Ad_block-21	0.3312		Ae01g27030.1	Ae01	29848383	29851123		Aradu.DES1M.1	Ad01	89613676	89616976
Ae-Ad_block-21	0.7185		Ae01g27020.1	Ae01	29843772	29847419		Aradu.487EP.1	Ad01	89617077	89621287
Ae-Ad_block-21	0.3291		Ae01g27010.1	Ae01	29829066	29841603		Aradu.6A7BZ.1	Ad01	89629882	89642883
Ae-Ad_block-21	0.8164		Ae01g27000.1	Ae01	29823849	29825547		Aradu.ZBZ36.1	Ad01	89646672	89648445
Ae-Ad_block-21	0.4629		Ae01g26970.1	Ae01	29815395	29817244		Aradu.1X1DY.1	Ad01	89652190	89652605
Ae-Ad_block-21	1.3201		Ae01g26960.1	Ae01	29812836	29813827		Aradu.DGX5Y.1	Ad01	89653667	89655151
Ae-Ad_block-21	0.3809		Ae01g26950.1	Ae01	29807565	29809867		Aradu.U0KK7.1	Ad01	89659228	89661016
Ae-Ad_block-21	0.5022		Ae01g26940.1	Ae01	29802974	29805526		Aradu.MK9MK.1	Ad01	89675938	89679202
Ae-Ad_block-21	0.5243		Ae01g26910.1	Ae01	29778571	29780058		Aradu.RYQ8I.1	Ad01	89708463	89710370
Ae-Ad_block-21	0.4341		Ae01g26900.1	Ae01	29774338	29778020		Aradu.A8AWS.1	Ad01	89711181	89714979
Ae-Ad_block-21	0.8301		Ae01g26890.1	Ae01	29769367	29770938		Aradu.X4HEP.1	Ad01	89998976	90001203
Ae-Ad_block-21	0.3363		Ae01g26880.1	Ae01	29765157	29767976		Aradu.7B6DS.1	Ad01	90039976	90044178
Ae-Ad_block-21	0.5398		Ae01g26870.1	Ae01	29761812	29763878		Aradu.3TN8V.1	Ad01	90047128	90049060
Ae-Ad_block-21	0.5971		Ae01g26860.1	Ae01	29754841	29759807		Aradu.29R8J.1	Ad01	90052031	90057664
Ae-Ad_block-21	0.4564		Ae01g26840.1	Ae01	29747864	29751637		Aradu.075C2.1	Ad01	90060816	90064034
Ae-Ad_block-21	0.7055		Ae01g26830.1	Ae01	29743573	29746022		Aradu.Y4ACF.1	Ad01	90065237	90067333
Ae-Ad_block-21	0.6639		Ae01g26820.1	Ae01	29735191	29736707		Aradu.5S8J3.1	Ad01	90086073	90087839
Ae-Ad_block-21	0.4531		Ae01g26810.1	Ae01	29731249	29732941		Aradu.2K88G.1	Ad01	90092298	90093557
Ae-Ad_block-21	0.4075		Ae01g26790.1	Ae01	29721185	29724758		Aradu.HDL1J.1	Ad01	90141645	90145696
Ae-Ad_block-21	0.6494		Ae01g26770.1	Ae01	29707162	29709623		Aradu.DHU41.1	Ad01	90154137	90156892
Ae-Ad_block-21	0.4327		Ae01g26690.1	Ae01	29635612	29637306		Aradu.AJX1D.1	Ad01	90409993	90411941
Ae-Ad_block-21	0.4425		Ae01g26680.1	Ae01	29623785	29628724		Aradu.L0S59.1	Ad01	90418116	90422885
Ae-Ad_block-21	0.5187		Ae01g26660.1	Ae01	29608470	29609494		Aradu.6T7HV.1	Ad01	90471728	90472664
Ae-Ad_block-21	0.6771		Ae01g26650.1	Ae01	29604369	29607557		Aradu.IQ9RB.1	Ad01	90474515	90478368
Ae-Ad_block-21	0.6315		Ae01g26640.1	Ae01	29600244	29600880		Aradu.03P72.1	Ad01	90514228	90514597
Ae-Ad_block-21	0.7786		Ae01g26610.1	Ae01	29589728	29591027		Aradu.KQV51.1	Ad01	90536248	90537403
Ae-Ad_block-21	0.7919		Ae01g26600.1	Ae01	29575955	29583106		Aradu.UR751.1	Ad01	90543745	90546097
Ae-Ad_block-21	1.2095		Ae01g26570.1	Ae01	29562408	29563413		Aradu.NBA2I.1	Ad01	90555539	90556365
Ae-Ad_block-21	0.4255		Ae01g26560.1	Ae01	29556365	29556789		Aradu.MV4AE.1	Ad01	90559198	90559701
Ae-Ad_block-21	0.4739		Ae01g26550.1	Ae01	29551575	29556124		Aradu.J30E8.1	Ad01	90562362	90564220
Ae-Ad_block-21	0.7937		Ae01g26500.1	Ae01	29521700	29522989		Aradu.I1GRS.1	Ad01	90571121	90572220
Ae-Ad_block-21	1.3904		Ae01g26470.1	Ae01	29499372	29503533		Aradu.X8LK6.1	Ad01	90580985	90582525
Ae-Ad_block-21	0.462		Ae01g26440.1	Ae01	29486307	29489163		Aradu.NYD5R.1	Ad01	90635421	90638301
Ae-Ad_block-21	0.3988		Ae01g26430.1	Ae01	29473142	29485714		Aradu.B25GW.1	Ad01	90638856	90649907
Ae-Ad_block-21	0.5255		Ae01g26420.1	Ae01	29462820	29466093		Aradu.H44Y5.1	Ad01	90657305	90660395
Ae-Ad_block-21	0.773		Ae01g26390.1	Ae01	29438052	29441863		Aradu.ST3KE.1	Ad01	90724935	90728806
Ae-Ad_block-21	0.431		Ae01g26380.1	Ae01	29414852	29420216		Aradu.926CB.1	Ad01	90741810	90745942
Ae-Ad_block-21	0.9789		Ae01g26370.1	Ae01	29403367	29406591		Aradu.B7RDX.1	Ad01	90749435	90752366
Ae-Ad_block-21	0.5922		Ae01g26360.1	Ae01	29400273	29401451		Aradu.MW8ED.1	Ad01	90754289	90756135
Ae-Ad_block-21	1.0166		Ae01g26340.1	Ae01	29394503	29395034		Aradu.Z58ZW.1	Ad01	90756792	90757840
Ae-Ad_block-21	0.4561		Ae01g26320.1	Ae01	29381820	29385049		Aradu.XZS36.1	Ad01	90769918	90773592
Ae-Ad_block-21	0.8811		Ae01g26310.1	Ae01	29373409	29376074		Aradu.6TH01.1	Ad01	90781712	90783637
Ae-Ad_block-21	0.7306		Ae01g26300.1	Ae01	29369837	29371953		Aradu.S9BZU.1	Ad01	90924879	90926082
Ae-Ad_block-21	0.4419		Ae01g26290.1	Ae01	29365176	29369141		Aradu.ED224.1	Ad01	90926648	90930307
Ae-Ad_block-21	0.562		Ae01g26280.1	Ae01	29356806	29362023		Aradu.3II03.1	Ad01	90940034	90943564
Ae-Ad_block-21	0.6894		Ae01g26270.1	Ae01	29354575	29355574		Aradu.ZN0NU.1	Ad01	90944663	90946245
Ae-Ad_block-21	0.476		Ae01g26260.1	Ae01	29349355	29352936		Aradu.AK14P.1	Ad01	90947802	90951980
Ae-Ad_block-21	0.4435		Ae01g26240.1	Ae01	29329428	29338675		Aradu.LP8UK.1	Ad01	90999689	91003884
Ae-Ad_block-21	0.3432		Ae01g26220.1	Ae01	29317463	29323096		Aradu.Y1Z8I.1	Ad01	91026972	91030863
Ae-Ad_block-21	0.6835		Ae01g26210.1	Ae01	29299605	29306672		Aradu.CFZ39.1	Ad01	91035156	91043053
Ae-Ad_block-21	0.3677		Ae01g26190.1	Ae01	29283260	29286357		Aradu.L2PJY.1	Ad01	91081537	91084555
Ae-Ad_block-21	1.4033		Ae01g26170.1	Ae01	29277914	29279248		Aradu.2QG6G.1	Ad01	91099338	91102059
Ae-Ad_block-21	0.5214		Ae01g26160.1	Ae01	29267990	29274034		Aradu.20BUE.1	Ad01	91103354	91111313
Ae-Ad_block-21	0.4163		Ae01g26140.1	Ae01	29259574	29264458		Aradu.2RN1W.1	Ad01	91121309	91126074
Ae-Ad_block-21	0.5905		Ae01g26130.1	Ae01	29254848	29256129		Aradu.VF4U3.1	Ad01	91129204	91130794
Ae-Ad_block-21	1.2741		Ae01g26120.1	Ae01	29252515	29253637		Aradu.X9U68.1	Ad01	91171027	91172163
Ae-Ad_block-21	0.6987		Ae01g26110.1	Ae01	29240337	29242001		Aradu.51BBB.1	Ad01	91189355	91189839
Ae-Ad_block-21	0.423		Ae01g26090.1	Ae01	29225665	29232163		Aradu.D61LL.1	Ad01	91206105	91211448
Ae-Ad_block-21	0.6786		Ae01g26080.1	Ae01	29200453	29211950		Aradu.058CJ.1	Ad01	91243255	91247325
Ae-Ad_block-21	0.3792		Ae01g26050.1	Ae01	29189914	29193670		Aradu.RDI6I.1	Ad01	91276600	91280063
Ae-Ad_block-21	0.4233		Ae01g26030.1	Ae01	29177936	29183542		Aradu.8SL6P.1	Ad01	91284874	91290989
Ae-Ad_block-21	0.605		Ae01g26020.1	Ae01	29170851	29174524		Aradu.FXX49.1	Ad01	91295037	91298735
Ae-Ad_block-21	0.432		Ae01g25980.1	Ae01	29151817	29155829		Aradu.B05MX.1	Ad01	91314173	91318186
Ae-Ad_block-21	0.634		Ae01g25960.1	Ae01	29119709	29122469		Aradu.BZ1Y7.1	Ad01	91358577	91362510
Ae-Ad_block-21	0.3812		Ae01g25940.1	Ae01	29112178	29115663		Aradu.06JB2.1	Ad01	91410239	91414022
Ae-Ad_block-21	0.4595		Ae01g25930.1	Ae01	29098426	29103312		Aradu.BG1SG.1	Ad01	91431781	91436298
Ae-Ad_block-21	0.7922		Ae01g25920.1	Ae01	29095274	29096468		Aradu.C3YH5.1	Ad01	91446941	91447794
Ae-Ad_block-21	0.843		Ae01g25910.1	Ae01	29090235	29091075		Aradu.Y8Z02.1	Ad01	91456237	91456902
Ae-Ad_block-21	0.3598		Ae01g25900.1	Ae01	29079691	29086389		Aradu.S0X87.1	Ad01	91460818	91463442
Ae-Ad_block-21	0.5851		Ae01g25880.1	Ae01	29060161	29060472		Aradu.X1BIM.1	Ad01	91463862	91464173
Ae-Ad_block-21	0.4685		Ae01g25850.1	Ae01	29046855	29049811		Aradu.48UVV.1	Ad01	91490617	91493362
Ae-Ad_block-21	0.3578		Ae01g25840.1	Ae01	29038475	29044412		Aradu.CP7C1.1	Ad01	91496356	91501367
Ae-Ad_block-21	0.9868		Ae01g25820.1	Ae01	29020160	29023005		Aradu.VR9TY.1	Ad01	91525668	91528317
Ae-Ad_block-21	0.4641		Ae01g25810.1	Ae01	29016124	29019214		Aradu.66WBT.1	Ad01	91529457	91536070
Ae-Ad_block-21	0.7478		Ae01g25780.1	Ae01	28993330	28998288		Aradu.MF7QX.1	Ad01	91605279	91609483
Ae-Ad_block-21	0.699		Ae01g25760.1	Ae01	28976672	28977447		Aradu.4M90H.1	Ad01	91661465	91662522
Ae-Ad_block-21	0.3879		Ae01g25680.1	Ae01	28943259	28947298		Aradu.4IC4Q.1	Ad01	91714294	91718074
Ae-Ad_block-21	0.4058		Ae01g25670.1	Ae01	28935641	28941415		Aradu.I4J3Q.1	Ad01	91719773	91725520
Ae-Ad_block-21	0.4055		Ae01g25660.1	Ae01	28926077	28932190		Aradu.52JCC.1	Ad01	91734049	91740109
Ae-Ad_block-21	0.4256		Ae01g25650.1	Ae01	28918239	28923414		Aradu.QKQ8N.1	Ad01	91742079	91746535
Ae-Ad_block-21	0.904		Ae01g25600.1	Ae01	28897329	28897952		Aradu.P8P9U.1	Ad01	91776351	91776995
Ae-Ad_block-21	0.5947		Ae01g25590.1	Ae01	28893209	28895925		Aradu.V8S72.1	Ad01	91777894	91780576
Ae-Ad_block-21	0.4716		Ae01g25570.1	Ae01	28880203	28885430		Aradu.9DJ4L.1	Ad01	91826597	91829653
Ae-Ad_block-21	0.8191		Ae01g25560.1	Ae01	28872023	28875426		Aradu.ZI52D.1	Ad01	91863900	91866931
Ae-Ad_block-21	0.9607		Ae01g25550.1	Ae01	28861078	28862502		Aradu.V9D7S.1	Ad01	91890684	91891873
Ae-Ad_block-21	0.5246		Ae01g25540.1	Ae01	28852311	28855135		Aradu.ZSF7K.1	Ad01	91905872	91912079
Ae-Ad_block-21	0.3532		Ae01g25510.1	Ae01	28826096	28827910		Aradu.TW5JZ.1	Ad01	91940637	91942201
Ae-Ad_block-21	0.4459		Ae01g25480.1	Ae01	28799954	28805239		Aradu.5LM0H.1	Ad01	91974316	91980478
Ae-Ad_block-21	0.4234		Ae01g25430.1	Ae01	28755941	28758726		Aradu.JT9ML.1	Ad01	91993362	91996521
Ae-Ad_block-21	1.0069		Ae01g25420.1	Ae01	28753184	28755679		Aradu.B4APR.1	Ad01	91996965	92002354
Ae-Ad_block-21	0.5918		Ae01g25400.1	Ae01	28726593	28730390		Aradu.K4UMD.1	Ad01	92026523	92030156
Ae-Ad_block-21	0.7381		Ae01g25390.1	Ae01	28704537	28707396		Aradu.Q29FA.1	Ad01	92108722	92111399
Ae-Ad_block-21	0.5116		Ae01g25380.1	Ae01	28690532	28692889		Aradu.1GC85.1	Ad01	92136400	92138528
Ae-Ad_block-21	1.4587		Ae01g25360.1	Ae01	28680617	28681531		Aradu.I2X1C.1	Ad01	92176620	92177431
Ae-Ad_block-21	0.5696		Ae01g25340.1	Ae01	28672280	28673857		Aradu.9AW6M.1	Ad01	92182460	92184007
Ae-Ad_block-21	0.4863		Ae01g25310.1	Ae01	28649805	28651839		Aradu.41I2U.1	Ad01	92205965	92207696
Ae-Ad_block-21	0.4187		Ae01g25300.1	Ae01	28646358	28649213		Aradu.XS247.1	Ad01	92208143	92210983
Ae-Ad_block-21	0.5897		Ae01g25290.1	Ae01	28641166	28643638		Aradu.H2A8G.1	Ad01	92212360	92214921
Ae-Ad_block-21	0.9308		Ae01g25260.1	Ae01	28617051	28618888		Aradu.WY1XI.1	Ad01	92258852	92259580
Ae-Ad_block-21	0.8685		Ae01g25230.1	Ae01	28599985	28601878		Aradu.LCH2B.1	Ad01	92275795	92277377
Ae-Ad_block-21	0.3457		Ae01g25210.1	Ae01	28595463	28597378		Aradu.BS230.1	Ad01	92287414	92289571
Ae-Ad_block-21	0.6059		Ae01g25200.1	Ae01	28592143	28593804		Aradu.B2A4G.1	Ad01	92350053	92351493
Ae-Ad_block-21	0.5662		Ae01g25150.1	Ae01	28565824	28571930		Aradu.EU2CT.1	Ad01	92352828	92357369
Ae-Ad_block-21	0.5157		Ae01g25140.1	Ae01	28556582	28560366		Aradu.Y1Z0R.1	Ad01	92358775	92362631
Ae-Ad_block-21	0.3646		Ae01g25130.1	Ae01	28551692	28553323		Aradu.ZPZ45.1	Ad01	92366307	92367655
Ae-Ad_block-21	0.3594		Ae01g25120.1	Ae01	28548204	28551133		Aradu.3RP7R.1	Ad01	92368317	92371875
Ae-Ad_block-21	0.5475		Ae01g25110.1	Ae01	28542041	28546296		Aradu.817IP.1	Ad01	92377286	92381214
Ae-Ad_block-21	0.7234		Ae01g25090.1	Ae01	28515757	28517294		Aradu.H129B.1	Ad01	92406777	92407785
Ae-Ad_block-21	0.6666		Ae01g25080.1	Ae01	28509184	28514094		Aradu.4C25F.1	Ad01	92408232	92412759
Ae-Ad_block-21	1.2809		Ae01g25070.1	Ae01	28504953	28507903		Aradu.A4KG4.1	Ad01	92448571	92450728
Ae-Ad_block-21	0.4328		Ae01g25060.1	Ae01	28499365	28501630		Aradu.1DJ56.1	Ad01	92468831	92470766
Ae-Ad_block-21	0.5495		Ae01g25040.1	Ae01	28483917	28484373		Aradu.WX6CR.1	Ad01	92471647	92472115
Ae-Ad_block-21	0.6729		Ae01g25030.1	Ae01	28479511	28481546		Aradu.AJ37U.1	Ad01	92472327	92474311
Ae-Ad_block-21	0.5961		Ae01g25020.1	Ae01	28477262	28478631		Aradu.0G5T2.1	Ad01	92475007	92475643
Ae-Ad_block-21	0.3471		Ae01g25010.1	Ae01	28474588	28476408		Aradu.270YY.1	Ad01	92477092	92478929
Ae-Ad_block-21	0.5237		Ae01g25000.1	Ae01	28470217	28472896		Aradu.DJ654.1	Ad01	92483989	92486803
Ae-Ad_block-21	0.4604		Ae01g24990.1	Ae01	28464175	28469129		Aradu.R0BLH.1	Ad01	92488540	92493739
Ae-Ad_block-21	0.4924		Ae01g24980.1	Ae01	28451826	28454796		Aradu.44KEY.1	Ad01	92514643	92517113
Ae-Ad_block-21	0.3558		Ae01g24970.1	Ae01	28444019	28450825		Aradu.69QXE.1	Ad01	92518149	92519870
Ae-Ad_block-21	0.5856		Ae01g24960.1	Ae01	28438316	28441434		Aradu.I4P64.1	Ad01	92532364	92535466
Ae-Ad_block-21	1.0719		Ae01g24950.1	Ae01	28428675	28435044		Aradu.SJD3S.1	Ad01	92537944	92540333
Ae-Ad_block-21	0.4644		Ae01g24930.1	Ae01	28412631	28415739		Aradu.YZB03.1	Ad01	92588840	92589349
Ae-Ad_block-21	0.3928		Ae01g24920.1	Ae01	28399254	28409046		Aradu.PG22I.1	Ad01	92594978	92599685
Ae-Ad_block-21	0.5967		Ae01g24900.1	Ae01	28384266	28392488		Aradu.UD5RI.1	Ad01	92639653	92644399
Ae-Ad_block-21	0.5549		Ae01g24870.1	Ae01	28378901	28380198		Aradu.HYT44.1	Ad01	92653302	92654545
Ae-Ad_block-21	1.2658		Ae01g24850.1	Ae01	28370001	28371785		Aradu.A3NA9.1	Ad01	92662604	92664233
Ae-Ad_block-21	0.5254		Ae01g24830.1	Ae01	28366626	28368378		Aradu.UPS4N.1	Ad01	92665306	92667077
Ae-Ad_block-21	0.3669		Ae01g24820.1	Ae01	28359718	28361916		Aradu.B6QPQ.1	Ad01	92674925	92678007
Ae-Ad_block-21	0.5554		Ae01g24810.1	Ae01	28354166	28359242		Aradu.ML6KB.1	Ad01	92678572	92682265
Ae-Ad_block-21	0.4753		Ae01g24790.1	Ae01	28343844	28348149		Aradu.G99GB.1	Ad01	92705251	92708518
Ae-Ad_block-21	0.3708		Ae01g24770.1	Ae01	28333289	28337488		Aradu.QZ44H.1	Ad01	92714525	92719593
Ae-Ad_block-21	0.6115		Ae01g24760.1	Ae01	28325906	28332702		Aradu.ISD6F.1	Ad01	92720286	92722945
Ae-Ad_block-21	0.4189		Ae01g24750.1	Ae01	28315613	28319297		Aradu.G9PBK.1	Ad01	92758166	92762083
Ae-Ad_block-21	0.4674		Ae01g24740.1	Ae01	28308381	28311640		Aradu.Z5577.1	Ad01	92768970	92772114
Ae-Ad_block-21	0.4503		Ae01g24730.1	Ae01	28302713	28306024		Aradu.NTD67.1	Ad01	92775063	92778505
Ae-Ad_block-21	0.6727		Ae01g24710.1	Ae01	28291090	28292667		Aradu.EL0FF.1	Ad01	92797722	92800301
Ae-Ad_block-21	0.5523		Ae01g24690.1	Ae01	28273508	28274836		Aradu.3VR2T.1	Ad01	92822519	92823862
Ae-Ad_block-21	0.5301		Ae01g24670.1	Ae01	28258162	28264812		Aradu.CD8IH.1	Ad01	92841999	92848720
Ae-Ad_block-21	0.6777		Ae01g24660.1	Ae01	28249748	28253633		Aradu.A42TE.1	Ad01	92853687	92858538
Ae-Ad_block-21	1.169		Ae01g24620.1	Ae01	28212493	28213193		Aradu.BF0R9.1	Ad01	92957175	92957746
Ae-Ad_block-21	0.7347		Ae01g24610.1	Ae01	28205067	28208158		Aradu.V6ZMF.1	Ad01	92963020	92966444
Ae-Ad_block-21	0.5422		Ae01g24600.1	Ae01	28198035	28202046		Aradu.I79F7.1	Ad01	92968884	92972179
Ae-Ad_block-21	0.596		Ae01g24580.1	Ae01	28189659	28191420		Aradu.9NK8I.1	Ad01	92989527	92991780
Ae-Ad_block-21	0.5939		Ae01g24550.1	Ae01	28154717	28158141		Aradu.I8QXT.1	Ad01	93007290	93010601
Ae-Ad_block-21	1.1032		Ae01g24530.1	Ae01	28140190	28144125		Aradu.YTL0F.1	Ad01	93016084	93022925
Ae-Ad_block-21	0.7929		Ae01g24510.1	Ae01	28135205	28135906		Aradu.KCS8E.1	Ad01	93025550	93027600
Ae-Ad_block-21	0.8154		Ae01g24490.1	Ae01	28124131	28126677		Aradu.Z6FJV.1	Ad01	93030541	93033914
Ae-Ad_block-21	0.4043		Ae01g24480.1	Ae01	28114490	28118930		Aradu.I08WU.1	Ad01	93038490	93040694
Ae-Ad_block-21	0.7669		Ae01g24450.1	Ae01	28101769	28105015		Aradu.M15HC.1	Ad01	93075450	93078485
Ae-Ad_block-21	0.347		Ae01g24440.1	Ae01	28098405	28100833		Aradu.ZQA73.1	Ad01	93078879	93081281
Ae-Ad_block-21	0.3852		Ae01g24420.1	Ae01	28090670	28092976		Aradu.YWE4J.1	Ad01	93088962	93092434
Ae-Ad_block-21	1.4269		Ae01g24410.1	Ae01	28088905	28089279		Aradu.N3ZS1.1	Ad01	93093846	93094194
Ae-Ad_block-21	0.7312		Ae01g24400.1	Ae01	28082362	28086979		Aradu.ZRX72.1	Ad01	93097908	93101574
Ae-Ad_block-21	0.5709		Ae01g24390.1	Ae01	28078584	28081219		Aradu.DE1GH.1	Ad01	93103074	93105268
Ae-Ad_block-21	0.4044		Ae01g24380.1	Ae01	28071814	28077013		Aradu.HY7QC.1	Ad01	93118919	93125474
Ae-Ad_block-21	0.7883		Ae01g24370.1	Ae01	28060028	28070755		Aradu.4MI8J.1	Ad01	93127094	93128612
Ae-Ad_block-21	0.4246		Ae01g24360.1	Ae01	28048311	28058421		Aradu.WBF19.1	Ad01	93205168	93215182
Ae-Ad_block-21	0.5037		Ae01g24340.1	Ae01	28041359	28043940		Aradu.MFZ42.1	Ad01	93221385	93230953
Ae-Ad_block-21	0.5367		Ae01g24320.1	Ae01	28030164	28034257		Aradu.ZU6K4.1	Ad01	93233313	93240930
Ae-Ad_block-21	1.2906		Ae01g24310.1	Ae01	28026972	28027313		Aradu.29PYU.1	Ad01	93245546	93245881
Ae-Ad_block-21	1.092		Ae01g24300.1	Ae01	28023527	28023784		Aradu.U28DN.1	Ad01	93249898	93250191
Ae-Ad_block-21	0.958		Ae01g24290.1	Ae01	28013472	28018173		Aradu.6LK51.1	Ad01	93282824	93287404
Ae-Ad_block-21	0.5023		Ae01g24270.1	Ae01	28003704	28009866		Aradu.DRK7I.1	Ad01	93308236	93313440
Ae-Ad_block-21	0.3658		Ae01g24220.1	Ae01	27981558	27984588		Aradu.MGU1B.1	Ad01	93420153	93422217
Ae-Ad_block-21	0.5112		Ae01g24200.1	Ae01	27973567	27977986		Aradu.DC5GT.1	Ad01	93427603	93432110
Ae-Ad_block-21	0.8896		Ae01g24190.1	Ae01	27969815	27972028		Aradu.B1YSZ.1	Ad01	93433538	93435166
Ae-Ad_block-21	0.7191		Ae01g24180.1	Ae01	27961547	27963009		Aradu.G8ESS.1	Ad01	93443704	93445010
Ae-Ad_block-21	0.4018		Ae01g24170.1	Ae01	27948456	27959968		Aradu.PA49E.1	Ad01	93446875	93450399
Ae-Ad_block-21	0.6344		Ae01g24150.1	Ae01	27933645	27935916		Aradu.RI1GB.1	Ad01	93497557	93499511
Ae-Ad_block-21	1.4661		Ae01g24140.1	Ae01	27924868	27926334		Aradu.7J9TI.1	Ad01	93504932	93506254
Ae-Ad_block-21	0.9174		Ae01g24130.1	Ae01	27918689	27922066		Aradu.33KHZ.1	Ad01	93531421	93533494
Ae-Ad_block-21	0.7505		Ae01g24100.1	Ae01	27895648	27902127		Aradu.SUA2H.1	Ad01	93554241	93556204
Ae-Ad_block-21	0.5126		Ae01g24080.1	Ae01	27885711	27888246		Aradu.6K5NG.1	Ad01	93559395	93560927
Ae-Ad_block-21	0.3706		Ae01g24050.1	Ae01	27871282	27873545		Aradu.A9V55.1	Ad01	93570575	93572874
Ae-Ad_block-21	0.3914		Ae01g24040.1	Ae01	27862447	27868130		Aradu.FKL8T.1	Ad01	93574172	93579693
Ae-Ad_block-21	0.5175		Ae01g24030.1	Ae01	27850679	27855611		Aradu.20TWF.1	Ad01	93608781	93614094
Ae-Ad_block-21	0.4289		Ae01g24000.1	Ae01	27828179	27831701		Aradu.4T8J3.1	Ad01	93635043	93638299
Ae-Ad_block-21	0.6401		Ae01g23990.1	Ae01	27822832	27827358		Aradu.MV02I.1	Ad01	93639002	93644635
Ae-Ad_block-21	0.562		Ae01g23950.1	Ae01	27787998	27795455		Aradu.82KWN.1	Ad01	93697223	93699819
Ae-Ad_block-21	0.3013		Ae01g23940.1	Ae01	27781577	27783472		Aradu.N7DXE.1	Ad01	93702170	93704382
Ae-Ad_block-21	0.5713		Ae01g23910.1	Ae01	27772185	27776288		Aradu.82UBR.1	Ad01	93711531	93715458
Ae-Ad_block-21	0.5552		Ae01g23900.1	Ae01	27767109	27770612		Aradu.BEM5C.1	Ad01	93717370	93721097
Ae-Ad_block-21	0.6229		Ae01g23880.1	Ae01	27755633	27758745		Aradu.87BML.1	Ad01	93753391	93756898
Ae-Ad_block-21	0.4168		Ae01g23870.1	Ae01	27750923	27754616		Aradu.9Y73U.1	Ad01	93757884	93761561
Ae-Ad_block-21	0.4353		Ae01g23860.1	Ae01	27742982	27746961		Aradu.36B88.1	Ad01	93768561	93772222
Ae-Ad_block-21	0.3954		Ae01g23850.1	Ae01	27738654	27742028		Aradu.FLH92.1	Ad01	93773047	93775692
Ae-Ad_block-21	0.4622		Ae01g23840.1	Ae01	27724817	27730100		Aradu.S7P2G.1	Ad01	93802711	93808082
Ae-Ad_block-21	0.4011		Ae01g23790.1	Ae01	27693218	27699697		Aradu.R205B.1	Ad01	93911829	93916639
Ae-Ad_block-21	0.4652		Ae01g23780.1	Ae01	27684729	27688517		Aradu.YMZ5A.1	Ad01	93933203	93936833
Ae-Ad_block-21	0.8541		Ae01g23750.1	Ae01	27667682	27668338		Aradu.1T3UD.1	Ad01	93958862	93961274
Ae-Ad_block-21	0.3456		Ae01g23740.1	Ae01	27654258	27659589		Aradu.VBT9Y.1	Ad01	93964058	93970303
Ae-Ad_block-21	0.3938		Ae01g23720.1	Ae01	27643328	27648948		Aradu.A2JSU.1	Ad01	93980350	93984949
Ae-Ad_block-21	0.8243		Ae01g23710.1	Ae01	27637498	27641223		Aradu.BR5RX.1	Ad01	93996679	93999417
Ae-Ad_block-21	0.4126		Ae01g23670.1	Ae01	27584467	27586163		Aradu.M18SC.1	Ad01	94061161	94062707
Ae-Ad_block-21	0.4377		Ae01g23660.1	Ae01	27574406	27577603		Aradu.QS77F.1	Ad01	94075918	94078301
Ae-Ad_block-21	1.364		Ae01g23630.1	Ae01	27535460	27541077		Aradu.JG113.1	Ad01	94141996	94143911
Ae-Ad_block-21	0.3931		Ae01g23610.1	Ae01	27517140	27524484		Aradu.60XH7.1	Ad01	94178316	94185328
Ae-Ad_block-21	0.4623		Ae01g23600.1	Ae01	27513022	27516070		Aradu.3T61M.1	Ad01	94186548	94189929
Ae-Ad_block-21	0.4543		Ae01g23580.1	Ae01	27491186	27501148		Aradu.I6QB3.1	Ad01	94194019	94203207
Ae-Ad_block-21	0.3907		Ae01g23570.1	Ae01	27482553	27484211		Aradu.49W53.1	Ad01	94212476	94214119
Ae-Ad_block-21	1.0433		Ae01g23560.1	Ae01	27474324	27475656		Aradu.9V11P.1	Ad01	94219933	94221316
Ae-Ad_block-21	0.7381		Ae01g23540.1	Ae01	27460866	27465404		Aradu.CU1N5.1	Ad01	94224757	94228839
Ae-Ad_block-21	0.4998		Ae01g23530.1	Ae01	27452226	27453914		Aradu.J60UE.1	Ad01	94258568	94259652
Ae-Ad_block-21	0.439		Ae01g23510.1	Ae01	27430587	27434684		Aradu.FB5A8.1	Ad01	94311416	94313918
Ae-Ad_block-21	0.4518		Ae01g23490.1	Ae01	27414098	27415986		Aradu.K3XG1.1	Ad01	94328638	94330333
Ae-Ad_block-21	0.5387		Ae01g23480.1	Ae01	27412143	27413372		Aradu.LBR87.1	Ad01	94331237	94332424
Ae-Ad_block-21	0.3631		Ae01g23470.1	Ae01	27402024	27407052		Aradu.K8K3S.1	Ad01	94790627	94795422
Ae-Ad_block-21	0.4711		Ae01g28290.1	Ae01	30639582	30643982		Aradu.9VQ7B.1	Ad01	94840710	94846219
Ae-Ad_block-21	0.4075		Ae01g28300.1	Ae01	30646159	30689630		Aradu.Y5GQ8.1	Ad01	94891220	94899965
Ae-Ad_block-21	0.5472		Ae01g28340.1	Ae01	30708017	30709323		Aradu.QN1TG.1	Ad01	94916278	94918226
Ae-Ad_block-21	0.5601		Ae01g28350.1	Ae01	30714197	30716845		Aradu.R8MP8.1	Ad01	95049217	95051063
Ae-Ad_block-21	0.3895		Ae01g28360.1	Ae01	30717656	30726837		Aradu.U2UEV.1	Ad01	95052285	95061630
Ae-Ad_block-21	0.829		Ae01g28370.1	Ae01	30746933	30748919		Aradu.Z1QR7.1	Ad01	95105807	95107805
Ae-Ad_block-21	0.5134		Ae01g28380.1	Ae01	30759853	30763561		Aradu.7Q0XD.1	Ad01	95145431	95149084
Ae-Ad_block-21	0.6136		Ae01g28390.1	Ae01	30764378	30769166		Aradu.69GC2.1	Ad01	95149822	95154590
Ae-Ad_block-21	0.5632		Ae01g28420.1	Ae01	30785005	30786480		Aradu.I3E1J.1	Ad01	95192799	95194736
Ae-Ad_block-21	0.3833		Ae01g28440.1	Ae01	30795575	30801098		Aradu.DC7TG.1	Ad01	95200154	95205226
Ae-Ad_block-21	0.5702		Ae01g28480.1	Ae01	30817405	30819056		Aradu.X7PAC.1	Ad01	95380714	95382159
Ae-Ad_block-21	0.4037		Ae01g28490.1	Ae01	30822975	30828592		Aradu.EUM6N.1	Ad01	95385286	95390257
Ae-Ad_block-21	0.5692		Ae01g28510.1	Ae01	30832615	30841214		Aradu.B58RP.1	Ad01	95397464	95406340
Ae-Ad_block-21	0.7543		Ae01g28520.1	Ae01	30841963	30843421		Aradu.7XY8V.1	Ad01	95407330	95408534
Ae-Ad_block-21	0.4905		Ae01g28540.1	Ae01	30866803	30869585		Aradu.ZRL2E.1	Ad01	95475471	95478218
Ae-Ad_block-21	0.4755		Ae01g28570.1	Ae01	30894116	30899042		Aradu.JF3WA.1	Ad01	95540092	95545039
Ae-Ad_block-21	0.4146		Ae01g28590.1	Ae01	30907742	30913491		Aradu.NXY6C.1	Ad01	95578484	95583711
Ae-Ad_block-21	0.524		Ae01g28600.1	Ae01	30918385	30921336		Aradu.G0YXP.1	Ad01	95591526	95594965
Ae-Ad_block-21	0.4536		Ae01g28660.1	Ae01	30943662	30948585		Aradu.UIF60.1	Ad01	95649884	95653933
Ae-Ad_block-21	0.319		Ae01g28670.1	Ae01	30952636	30956782		Aradu.VA2XQ.1	Ad01	95667001	95670699
Ae-Ad_block-21	0.4065		Ae01g28690.1	Ae01	30967255	30970181		Aradu.AZ3MG.1	Ad01	95702377	95705325
Ae-Ad_block-21	0.4501		Ae01g28700.1	Ae01	30971032	30976476		Aradu.558PZ.1	Ad01	95719606	95725169
Ae-Ad_block-21	0.3078		Ae01g28710.1	Ae01	30978564	30984113		Aradu.288JJ.1	Ad01	95728271	95732965
Ae-Ad_block-21	0.3559		Ae01g28730.1	Ae01	30987919	30989828		Aradu.GY08R.1	Ad01	95737672	95739789
Ae-Ad_block-21	1.3017		Ae01g28760.1	Ae01	30996290	31001092		Aradu.PD5G5.1	Ad01	95748706	95748975
Ae-Ad_block-21	0.5824		Ae01g28830.1	Ae01	31011945	31013449		Aradu.S7WZG.1	Ad01	95753157	95755390
Ae-Ad_block-21	0.4449		Ae01g28840.1	Ae01	31015215	31025403		Aradu.131HS.1	Ad01	95760645	95772102
Ae-Ad_block-21	0.4845		Ae01g28850.1	Ae01	31028239	31032471		Aradu.HW77V.1	Ad01	95784003	95789108
Ae-Ad_block-21	0.4788		Ae01g28870.1	Ae01	31035235	31036847		Aradu.27YDR.1	Ad01	95791922	95794528
Ae-Ad_block-21	0.3497		Ae01g28890.1	Ae01	31040263	31047449		Aradu.1LG94.1	Ad01	95798578	95804944
Ae-Ad_block-21	0.5166		Ae01g28900.1	Ae01	31048544	31051002		Aradu.D29ZD.1	Ad01	95839699	95842524
Ae-Ad_block-21	0.8276		Ae01g28920.1	Ae01	31055217	31056338		Aradu.LBZ6D.1	Ad01	95909108	95910235
Ae-Ad_block-21	0.6473		Ae01g28930.1	Ae01	31058405	31060302		Aradu.E0DLI.1	Ad01	95961577	95963206
Ae-Ad_block-21	0.3885		Ae01g28940.1	Ae01	31061278	31065437		Aradu.ZU307.1	Ad01	95963888	95968588
Ae-Ad_block-21	1.0952		Ae01g28950.1	Ae01	31071990	31074721		Aradu.2Z52F.1	Ad01	95971323	95972827
Ae-Ad_block-21	0.4941		Ae01g28960.1	Ae01	31075662	31079337		Aradu.RC4V1.1	Ad01	95973925	95977547
Ae-Ad_block-21	0.6133		Ae01g29030.1	Ae01	31117012	31119207		Aradu.T6VPT.1	Ad01	96057410	96059522
Ae-Ad_block-21	0.4584		Ae01g29040.1	Ae01	31120773	31124196		Aradu.YD7VI.1	Ad01	96061166	96064529
Ae-Ad_block-21	0.4116		Ae01g29060.1	Ae01	31136683	31139458		Aradu.Q5UQV.1	Ad01	96096200	96099547
Ae-Ad_block-21	0.6959		Ae01g29080.1	Ae01	31146070	31146990		Aradu.8WS4M.1	Ad01	96105969	96117016
Ae-Ad_block-21	0.2833		Ae01g29110.1	Ae01	31153704	31158397		Aradu.Z226V.1	Ad01	96147503	96151790
Ae-Ad_block-21	0.5643		Ae01g29120.1	Ae01	31159359	31161786		Aradu.D4FDN.1	Ad01	96153273	96155488
Ae-Ad_block-21	0.4405		Ae01g29130.1	Ae01	31170171	31174630		Aradu.C7BQ6.1	Ad01	96173317	96178086
Ae-Ad_block-21	0.3833		Ae01g29140.1	Ae01	31175421	31176593		Aradu.W0FED.1	Ad01	96178478	96179553
Ae-Ad_block-21	0.3755		Ae01g29150.1	Ae01	31179528	31182615		Aradu.1R5WG.1	Ad01	96183012	96186521
Ae-Ad_block-21	0.4953		Ae01g29160.1	Ae01	31184129	31185958		Aradu.B7RDM.1	Ad01	96197915	96199997
Ae-Ad_block-21	0.3781		Ae01g29180.1	Ae01	31190649	31198082		Aradu.AF7PL.1	Ad01	96205015	96213255
Ae-Ad_block-21	0.5101		Ae01g29210.1	Ae01	31213101	31217531		Aradu.9CT7A.1	Ad01	96221098	96223193
Ae-Ad_block-21	0.7384		Ae01g29260.1	Ae01	31241679	31242152		Aradu.MNN2K.1	Ad01	96301106	96301711
Ae-Ad_block-21	0.8789		Ae01g29270.1	Ae01	31243374	31244712		Aradu.JJ61J.1	Ad01	96303993	96305182
Ae-Ad_block-21	1.137		Ae01g29300.1	Ae01	31257116	31258975		Aradu.8L7AC.1	Ad01	96369258	96371021
Ae-Ad_block-21	0.9163		Ae01g29310.1	Ae01	31262398	31262991		Aradu.I8CUJ.1	Ad01	96420770	96421439
Ae-Ad_block-21	0.4674		Ae01g29320.1	Ae01	31267017	31272390		Aradu.Z3MEQ.1	Ad01	96440787	96446189
Ae-Ad_block-21	0.4444		Ae01g29350.1	Ae01	31285421	31292284		Aradu.V0C7N.1	Ad01	96545343	96550998
Ae-Ad_block-21	0.4208		Ae01g29360.1	Ae01	31297806	31300331		Aradu.DRV34.1	Ad01	96582212	96584549
Ae-Ad_block-21	0.6367		Ae01g29370.1	Ae01	31300681	31303554		Aradu.XQX0I.1	Ad01	96585963	96588551
Ae-Ad_block-21	0.4109		Ae01g29440.1	Ae01	31332306	31334406		Aradu.0QZ0H.1	Ad01	96627042	96628851
Ae-Ad_block-21	0.6004		Ae01g29450.1	Ae01	31336940	31338719		Aradu.MLY6C.1	Ad01	96639611	96641154
Ae-Ad_block-21	0.5659		Ae01g29460.1	Ae01	31340676	31344381		Aradu.D46RH.1	Ad01	96643097	96644489
Ae-Ad_block-21	0.4271		Ae01g29520.1	Ae01	31369561	31371736		Aradu.IN2S6.1	Ad01	96750829	96753200
Ae-Ad_block-21	0.4767		Ae01g29530.1	Ae01	31372423	31373313		Aradu.34MDI.1	Ad01	96753938	96755138
Ae-Ad_block-21	0.4779		Ae01g29540.1	Ae01	31374897	31379197		Aradu.2CQ5F.1	Ad01	96756915	96760683
Ae-Ad_block-21	0.7852		Ae01g29550.1	Ae01	31385566	31387346		Aradu.779UX.1	Ad01	96767325	96768687
Ae-Ad_block-21	0.3066		Ae01g29610.1	Ae01	31410888	31416864		Aradu.L6MX4.1	Ad01	96826188	96832270
Ae-Ad_block-21	0.5562		Ae01g29620.1	Ae01	31420534	31422118		Aradu.BF125.1	Ad01	96848142	96850591
Ae-Ad_block-21	0.3716		Ae01g29630.1	Ae01	31423253	31425076		Aradu.73S33.1	Ad01	96854437	96856471
Ae-Ad_block-21	0.271		Ae01g29640.1	Ae01	31426828	31432149		Aradu.V0VX5.1	Ad01	96858489	96864021
Ae-Ad_block-21	0.4691		Ae01g29650.1	Ae01	31433322	31443372		Aradu.12NGZ.1	Ad01	96865894	96876558
Ae-Ad_block-21	0.3291		Ae01g29670.1	Ae01	31451337	31454995		Aradu.0BA0A.1	Ad01	96899691	96903360
Ae-Ad_block-21	0.4756		Ae01g29690.1	Ae01	31465365	31469486		Aradu.VK3QU.1	Ad01	96924882	96928807
Ae-Ad_block-21	0.5817		Ae01g29720.1	Ae01	31481181	31482807		Aradu.XUP5X.1	Ad01	96953814	96955038
Ae-Ad_block-21	0.6125		Ae01g29760.1	Ae01	31499900	31506726		Aradu.8E66C.1	Ad01	97007558	97009423
Ae-Ad_block-21	0.4239		Ae01g29780.1	Ae01	31512117	31514370		Aradu.UD5FH.1	Ad01	97061725	97064119
Ae-Ad_block-21	0.4657		Ae01g29790.1	Ae01	31515280	31518596		Aradu.8H6VF.1	Ad01	97065211	97068250
Ae-Ad_block-21	0.8273		Ae01g29800.1	Ae01	31519138	31519790		Aradu.5CF9R.1	Ad01	97068950	97069560
Ae-Ad_block-21	0.5413		Ae01g29820.1	Ae01	31524845	31526229		Aradu.QYM4C.1	Ad01	97082665	97084182
Ae-Ad_block-21	0.5966		Ae01g29830.1	Ae01	31526836	31528394		Aradu.8U2UA.1	Ad01	97085037	97087222
Ae-Ad_block-21	0.5587		Ae01g29840.1	Ae01	31531879	31534821		Aradu.WEB9R.1	Ad01	97128371	97131526
Ae-Ad_block-21	0.4237		Ae01g29850.1	Ae01	31535384	31537794		Aradu.M9MA0.1	Ad01	97132224	97134322
Ae-Ad_block-21	0.7505		Ae01g29860.1	Ae01	31541205	31542905		Aradu.ZI2XT.1	Ad01	97191951	97194124
Ae-Ad_block-21	0.4811		Ae01g29870.1	Ae01	31545328	31548911		Aradu.TWP4N.1	Ad01	97199919	97203373
Ae-Ad_block-21	0.5891		Ae01g29920.1	Ae01	31575839	31591377		Aradu.8Q9T1.1	Ad01	97292494	97300984
Ae-Ad_block-21	0.5387		Ae01g29940.1	Ae01	31594666	31596936		Aradu.MP8TG.1	Ad01	97303594	97308019
Ae-Ad_block-21	1.0437		Ae01g29950.1	Ae01	31597628	31600298		Aradu.CCT0A.1	Ad01	97308612	97310917
Ae-Ad_block-21	0.4355		Ae01g29960.1	Ae01	31601135	31603569		Aradu.AZ9IW.1	Ad01	97311979	97314203
Ae-Ad_block-21	0.5535		Ae01g30000.1	Ae01	31614747	31621300		Aradu.F8QAT.1	Ad01	97391050	97408513
Ae-Ad_block-21	0.483		Ae01g30010.1	Ae01	31624213	31634482		Aradu.DSV3Z.1	Ad01	97411176	97415105
Ae-Ad_block-21	0.4262		Ae01g30030.1	Ae01	31644638	31647766		Aradu.ZM4HW.1	Ad01	97468973	97472247
Ae-Ad_block-21	0.4389		Ae01g30040.1	Ae01	31648864	31651969		Aradu.15BNX.1	Ad01	97493433	97497034
Ae-Ad_block-21	0.412		Ae01g30100.1	Ae01	31685602	31686587		Aradu.DC866.1	Ad01	97696356	97697169
Ae-Ad_block-21	0.4087		Ae01g30110.1	Ae01	31688736	31694228		Aradu.5NW8W.1	Ad01	97702908	97708835
Ae-Ad_block-21	0.8157		Ae01g30120.1	Ae01	31695150	31697775		Aradu.7X8FI.1	Ad01	97709283	97711672
Ae-Ad_block-21	0.3374		Ae01g30130.1	Ae01	31700217	31703453		Aradu.B41M6.1	Ad01	97713713	97716941
Ae-Ad_block-21	1.0384		Ae01g30180.1	Ae01	31728830	31729588		Aradu.SA27C.1	Ad01	98070719	98071516
Ae-Ad_block-21	0.4668		Ae01g30210.1	Ae01	31763399	31766642		Aradu.SA4HY.1	Ad01	98150972	98154814
Ae-Ad_block-21	0.4509		Ae01g30220.1	Ae01	31769182	31774402		Aradu.R63XS.1	Ad01	98169640	98171808
Ae-Ad_block-21	0.6871		Ae01g30240.1	Ae01	31777073	31779285		Aradu.Q1RM3.1	Ad01	98175034	98177619
Ae-Ad_block-21	0.8535		Ae01g30250.1	Ae01	31784812	31786737		Aradu.7Y76M.1	Ad01	98185031	98186855
Ae-Ad_block-21	0.5933		Ae01g30260.1	Ae01	31798526	31805040		Aradu.CT2LH.1	Ad01	98217465	98220109
Ae-Ad_block-21	0.6507		Ae01g30280.1	Ae01	31816547	31818146		Aradu.04RDY.1	Ad01	98262018	98263653
Ae-Ad_block-21	0.5622		Ae01g30290.1	Ae01	31819634	31822089		Aradu.84U8V.1	Ad01	98265386	98267750
Ae-Ad_block-21	0.4678		Ae01g30310.1	Ae01	31826868	31827389		Aradu.F4EPB.1	Ad01	98271861	98272343
Ae-Ad_block-21	0.4785		Ae01g30320.1	Ae01	31830450	31831605		Aradu.64BNM.1	Ad01	98423186	98424161
Ae-Ad_block-21	1.1754		Ae01g30330.1	Ae01	31832085	31834231		Aradu.Y0GMD.1	Ad01	98424914	98426696
Ae-Ad_block-21	0.498		Ae01g30340.1	Ae01	31834888	31837814		Aradu.D51RM.1	Ad01	98427095	98429963
Ae-Ad_block-21	0.478		Ae01g30350.1	Ae01	31838096	31841801		Aradu.F8ZRN.1	Ad01	98430946	98434347
Ae-Ad_block-21	0.4071		Ae01g30360.1	Ae01	31843493	31853865		Aradu.DN043.1	Ad01	98534545	98541500
Ae-Ad_block-21	0.4098		Ae01g30380.1	Ae01	31856386	31858502		Aradu.J4Z1M.1	Ad01	98544645	98546913
Ae-Ad_block-21	0.5349		Ae01g30390.1	Ae01	31860204	31862217		Aradu.7BI0U.1	Ad01	98548211	98550300
Ae-Ad_block-21	0.664		Ae01g30400.1	Ae01	31863225	31875832		Aradu.3J46P.1	Ad01	98589967	98593397
Ae-Ad_block-21	0.6313		Ae01g30470.1	Ae01	31904352	31908083		Aradu.ZW925.1	Ad01	98653817	98658210
Ae-Ad_block-21	0.9072		Ae01g30480.1	Ae01	31908946	31910694		Aradu.DAV01.1	Ad01	98659531	98660799
Ae-Ad_block-21	0.4633		Ae01g30490.1	Ae01	31920310	31925864		Aradu.RQ5UT.1	Ad01	98664278	98669965
Ae-Ad_block-21	0.5904		Ae01g30500.1	Ae01	31929433	31940402		Aradu.M8CZU.1	Ad01	98675997	98685920
Ae-Ad_block-21	0.412		Ae01g30510.1	Ae01	31941886	31952034		Aradu.EGG67.1	Ad01	98723472	98726967
Ae-Ad_block-21	0.7449		Ae01g30530.1	Ae01	31956961	31960244		Aradu.C87QT.1	Ad01	98757827	98760189
Ae-Ad_block-21	0.466		Ae01g30540.1	Ae01	31964056	31967927		Aradu.8479S.1	Ad01	98794319	98798844
Ae-Ad_block-21	0.4179		Ae01g30550.1	Ae01	31968507	31970209		Aradu.VIE1Z.1	Ad01	98799764	98801364
Ae-Ad_block-21	0.3547		Ae01g30560.1	Ae01	31974923	31976929		Aradu.542S7.1	Ad01	98813558	98814939
Ae-Ad_block-21	0.4893		Ae01g30580.1	Ae01	31988292	31992068		Aradu.T00FF.1	Ad01	98849345	98852429
Ae-Ad_block-21	0.5		Ae01g30590.1	Ae01	31993720	31997062		Aradu.DNJ9W.1	Ad01	98853799	98856461
Ae-Ad_block-21	0.447		Ae01g30600.1	Ae01	31997686	31999171		Aradu.2P1ME.1	Ad01	98858366	98859777
Ae-Ad_block-21	0.5913		Ae01g30650.1	Ae01	32016468	32017501		Aradu.L9IYH.1	Ad01	98894894	98895682
Ae-Ad_block-21	0.4003		Ae01g30680.1	Ae01	32023824	32027200		Aradu.K4NXS.1	Ad01	98917854	98921346
Ae-Ad_block-21	0.838		Ae01g30710.1	Ae01	32033634	32035129		Aradu.SQ2QT.1	Ad01	98970854	98972710
Ae-Ad_block-21	0.3926		Ae01g30730.1	Ae01	32038334	32047000		Aradu.PQ2ZZ.1	Ad01	98985092	98992658
Ae-Ad_block-21	0.4111		Ae01g30750.1	Ae01	32054233	32058137		Aradu.L1J51.1	Ad01	98994314	98998456
Ae-Ad_block-21	0.4446		Ae01g30760.1	Ae01	32062474	32071723		Aradu.YZ6Q1.1	Ad01	99029362	99032930
Ae-Ad_block-21	0.5631		Ae01g30770.1	Ae01	32072224	32076120		Aradu.6UQ9U.1	Ad01	99033506	99038625
Ae-Ad_block-21	0.6988		Ae01g30780.1	Ae01	32079204	32082854		Aradu.I940M.1	Ad01	99041288	99044889
Ae-Ad_block-21	0.441		Ae01g30790.1	Ae01	32088688	32091954		Aradu.672VX.1	Ad01	99069451	99072362
Ae-Ad_block-21	0.3688		Ae01g30800.1	Ae01	32105792	32112229		Aradu.SJK47.1	Ad01	99108389	99115234
Ae-Ad_block-21	0.975		Ae01g30840.1	Ae01	32123031	32124162		Aradu.CV82P.1	Ad01	99170195	99171910
Ae-Ad_block-21	0.4349		Ae01g30860.1	Ae01	32130469	32133914		Aradu.3I0JC.1	Ad01	99179449	99182198
Ae-Ad_block-21	0.4382		Ae01g30870.1	Ae01	32135940	32139907		Aradu.SLK9Y.1	Ad01	99200864	99205778
Ae-Ad_block-21	0.6534		Ae01g30880.1	Ae01	32140999	32142617		Aradu.A0ESY.1	Ad01	99225622	99231054
Ae-Ad_block-21	0.634		Ae01g30890.1	Ae01	32144660	32147145		Aradu.LT240.1	Ad01	99232732	99234787
Ae-Ad_block-21	0.5092		Ae01g30940.1	Ae01	32164407	32165591		Aradu.B4C70.1	Ad01	99296272	99298099
Ae-Ad_block-21	0.4483		Ae01g30960.1	Ae01	32167814	32171977		Aradu.0M659.1	Ad01	99302379	99306239
Ae-Ad_block-21	0.424		Ae01g30990.1	Ae01	32182529	32183651		Aradu.9G0UZ.1	Ad01	99355735	99357076
Ae-Ad_block-21	0.4211		Ae01g31000.1	Ae01	32184890	32187716		Aradu.4M8RF.1	Ad01	99363831	99366322
Ae-Ad_block-21	0.5859		Ae01g31020.1	Ae01	32195665	32202046		Aradu.70V4M.1	Ad01	99388447	99392838
Ae-Ad_block-21	0.6802		Ae01g31030.1	Ae01	32204019	32207068		Aradu.NQ8H0.1	Ad01	99412858	99415685
Ae-Ad_block-21	0.7621		Ae01g31040.1	Ae01	32208577	32212093		Aradu.SN0JN.1	Ad01	99441480	99445056
Ae-Ad_block-21	0.4106		Ae01g31060.1	Ae01	32213564	32218653		Aradu.0VP5J.1	Ad01	99503884	99507149
Ae-Ad_block-21	0.7474		Ae01g31070.1	Ae01	32221609	32222974		Aradu.GE3P8.1	Ad01	99520559	99522054
Ae-Ad_block-21	1.0707		Ae01g31100.1	Ae01	32241993	32244198		Aradu.TY35U.1	Ad01	99527345	99529258
Ae-Ad_block-21	0.3725		Ae01g31180.1	Ae01	32277638	32279327		Aradu.8GS2N.1	Ad01	99568948	99570164
Ae-Ad_block-21	1.4506		Ae01g31210.1	Ae01	32284332	32288307		Aradu.X7ZD5.1	Ad01	99570467	99576746
Ae-Ad_block-21	1.1642		Ae01g31230.1	Ae01	32293146	32295916		Aradu.Q0PGE.1	Ad01	99595476	99596614
Ae-Ad_block-21	0.4035		Ae01g31240.1	Ae01	32299834	32303023		Aradu.E2VTX.1	Ad01	99600051	99602717
Ae-Ad_block-21	1.009		Ae01g31260.1	Ae01	32309871	32311015		Aradu.YMR36.1	Ad01	99632365	99633353
Ae-Ad_block-21	0.4348		Ae01g31280.1	Ae01	32325295	32329256		Aradu.J92L5.1	Ad01	99698566	99702333
Ae-Ad_block-21	0.409		Ae01g31290.1	Ae01	32330380	32332321		Aradu.7Z35Q.1	Ad01	99718265	99720615
Ae-Ad_block-21	0.4644		Ae01g31350.1	Ae01	32358294	32375425		Aradu.G9K9R.1	Ad01	99894761	99905855
Ae-Ad_block-21	0.5603		Ae01g31360.1	Ae01	32378104	32380159		Aradu.L6IIL.1	Ad01	99919154	99921098
Ae-Ad_block-21	0.4049		Ae01g31370.1	Ae01	32380988	32384198		Aradu.R9S8R.1	Ad01	99922137	99924989
Ae-Ad_block-21	1.1043		Ae01g31390.1	Ae01	32390884	32392110		Aradu.Y8Q46.1	Ad01	99953914	99955229
Ae-Ad_block-21	0.4093		Ae01g31400.1	Ae01	32392427	32394954		Aradu.A32HC.1	Ad01	100017273	100019544
Ae-Ad_block-21	0.4603		Ae01g31430.1	Ae01	32419066	32421456		Aradu.DQQ0U.1	Ad01	100078416	100080930
Ae-Ad_block-21	0.5534		Ae01g31440.1	Ae01	32423622	32426183		Aradu.HW921.1	Ad01	100085404	100090212
Ae-Ad_block-21	0.7315		Ae01g31460.1	Ae01	32429971	32436308		Aradu.WJ709.1	Ad01	100101529	100103597
Ae-Ad_block-21	0.8747		Ae01g31470.1	Ae01	32444278	32448893		Aradu.V8XAP.1	Ad01	100104935	100108431
Ae-Ad_block-21	0.552		Ae01g31480.1	Ae01	32451491	32454792		Aradu.Y12MD.1	Ad01	100109627	100113005
Ae-Ad_block-21	0.4661		Ae01g31490.1	Ae01	32455629	32472119		Aradu.QH4HY.1	Ad01	100121158	100125522
Ae-Ad_block-21	0.4561		Ae01g31500.1	Ae01	32475877	32481936		Aradu.DZ58R.1	Ad01	100199792	100204565
Ae-Ad_block-21	1.1235		Ae01g31510.1	Ae01	32483430	32484576		Aradu.V3C05.1	Ad01	100206108	100207541
Ae-Ad_block-21	0.5367		Ae01g31520.1	Ae01	32488410	32495132		Aradu.VSQ1I.1	Ad01	100209876	100212560
Ae-Ad_block-21	1.3229		Ae01g31530.1	Ae01	32507780	32509931		Aradu.13D06.1	Ad01	100229992	100231496
Ae-Ad_block-21	0.3609		Ae01g31550.1	Ae01	32524392	32528277		Aradu.V1NXI.1	Ad01	100264891	100268216
Ae-Ad_block-21	0.6578		Ae01g31570.1	Ae01	32538445	32541480		Aradu.RJ582.1	Ad01	100272549	100275937
Ae-Ad_block-21	0.4378		Ae01g31600.1	Ae01	32559951	32563399		Aradu.2S5VQ.1	Ad01	100334621	100338562
Ae-Ad_block-21	0.4095		Ae01g31610.1	Ae01	32565950	32582166		Aradu.0992L.1	Ad01	100372237	100382558
Ae-Ad_block-21	0.4236		Ae01g31620.1	Ae01	32589961	32594334		Aradu.C0R7D.1	Ad01	100403806	100407719
Ae-Ad_block-21	0.9783		Ae01g31630.1	Ae01	32597502	32600290		Aradu.A058G.1	Ad01	100416102	100418857
Ae-Ad_block-21	0.394		Ae01g31640.1	Ae01	32612516	32625349		Aradu.2R2WH.1	Ad01	100452147	100461295
Ae-Ad_block-21	0.7499		Ae01g31660.1	Ae01	32630796	32633289		Aradu.3N4WU.1	Ad01	100464309	100467419
Ae-Ad_block-21	0.3975		Ae01g31670.1	Ae01	32635127	32646961		Aradu.8E3BL.1	Ad01	100468495	100477054
Ae-Ad_block-21	0.6378		Ae01g31710.1	Ae01	32675831	32678057		Aradu.019PN.1	Ad01	100541989	100545536
Ae-Ad_block-21	0.5169		Ae01g31730.1	Ae01	32720138	32723107		Aradu.U2NUZ.1	Ad01	100604910	100607003
Ae-Ad_block-21	0.5321		Ae01g27800.1	Ae01	30354969	30357594		Aradu.33VZ6.1	Ad01	100608840	100611840
Ae-Ad_block-21	0.6802		Ae01g27810.1	Ae01	30359143	30360937		Aradu.YC3N7.1	Ad01	100627267	100628917
Ae-Ad_block-21	0.9409		Ae01g27820.1	Ae01	30361791	30364860		Aradu.BX9V6.1	Ad01	100630138	100633172
Ae-Ad_block-21	0.6928		Ae01g27850.1	Ae01	30372621	30373689		Aradu.W8JHF.1	Ad01	100639013	100640102
Ae-Ad_block-21	0.4986		Ae01g27880.1	Ae01	30386571	30389616		Aradu.G09L8.1	Ad01	100683026	100686454
Ae-Ad_block-21	0.5943		Ae01g27890.1	Ae01	30397552	30398549		Aradu.P33NE.1	Ad01	100701044	100702928
Ae-Ad_block-21	0.6381		Ae01g27900.1	Ae01	30400420	30402558		Aradu.AV7V5.1	Ad01	100704885	100707220
Ae-Ad_block-21	0.4391		Ae01g27930.1	Ae01	30416312	30418569		Aradu.ZZD53.1	Ad01	100787316	100788929
Ae-Ad_block-21	0.4983		Ae01g27960.1	Ae01	30431508	30434310		Aradu.37C4I.1	Ad01	100809831	100812476
Ae-Ad_block-21	0.4473		Ae01g27980.1	Ae01	30442748	30448753		Aradu.JM51G.1	Ad01	100846081	100852497
Ae-Ad_block-21	0.9236		Ae01g27990.1	Ae01	30449641	30451063		Aradu.92MYK.1	Ad01	100855234	100856734
Ae-Ad_block-21	0.5382		Ae01g28000.1	Ae01	30452392	30455259		Aradu.81LXC.1	Ad01	100858828	100861743
Ae-Ad_block-21	0.4777		Ae01g28030.1	Ae01	30479297	30484882		Aradu.REH5K.1	Ad01	100928165	100934296
Ae-Ad_block-21	0.4116		Ae01g28040.1	Ae01	30485291	30487282		Aradu.81WTS.1	Ad01	100935042	100936884
Ae-Ad_block-21	0.4303		Ae01g28050.1	Ae01	30490310	30492872		Aradu.TYU1B.1	Ad01	100948125	100950896
Ae-Ad_block-21	0.531		Ae01g28070.1	Ae01	30503841	30508778		Aradu.SX4F9.1	Ad01	100987174	100992168
Ae-Ad_block-21	0.3092		Ae01g28110.1	Ae01	30518519	30521368		Aradu.F3E02.1	Ad01	101023309	101027611
Ae-Ad_block-21	0.4116		Ae01g28160.1	Ae01	30553396	30557868		Aradu.8PM8C.1	Ad01	101212059	101217398
Ae-Ad_block-21	0.5787		Ae01g28190.1	Ae01	30563224	30565099		Aradu.P8D0B.1	Ad01	101241979	101243683
Ae-Ad_block-21	0.4342		Ae01g28200.1	Ae01	30566422	30574360		Aradu.N441K.1	Ad01	101266035	101274523
Ae-Ad_block-21	0.5985		Ae01g28230.1	Ae01	30592587	30593851		Aradu.Y99HX.1	Ad01	101333418	101334661
Ae-Ad_block-21	0.6444		Ae01g28240.1	Ae01	30594200	30597686		Aradu.4L0F2.1	Ad01	101335119	101339353
Ae-Ad_block-21	0.4763		Ae01g28260.1	Ae01	30606871	30618215		Aradu.E15PB.1	Ad01	101343769	101355799
Ae-Ad_block-21	0.7755		Ae01g28270.1	Ae01	30619782	30621236		Aradu.G957G.1	Ad01	101379649	101380730
Ae-Ad_block-22	0.6225		Ae04g14370.1	Ae04	10164179	10174052		Aradu.H49WY.1	Ad01	89489231	89495467
Ae-Ad_block-22	1.2811		Ae04g14360.1	Ae04	10143065	10146377		Aradu.SJ3NX.1	Ad01	89499199	89501095
Ae-Ad_block-22	0.7277		Ae04g14310.1	Ae04	10053915	10054259		Aradu.XME24.1	Ad01	89561370	89563128
Ae-Ad_block-22	1.1886		Ae04g14290.1	Ae04	10036177	10038337		Aradu.WZ33T.1	Ad01	89567161	89568829
Ae-Ad_block-22	0.7042		Ae04g14250.1	Ae04	10009885	10011483		Aradu.T3QX0.1	Ad01	89569876	89572437
Ae-Ad_block-22	0.7536		Ae04g14220.1	Ae04	9994649	9997738		Aradu.DCD5A.1	Ad01	89577060	89578411
Ae-Ad_block-22	0.7367		Ae04g14210.1	Ae04	9984987	9992506		Aradu.W9NWV.1	Ad01	89593616	89597151
Ae-Ad_block-22	1.077		Ae04g14190.1	Ae04	9969863	9979459		Aradu.S9XBY.1	Ad01	89598518	89602416
Ae-Ad_block-22	0.9485		Ae04g14160.1	Ae04	9951371	9955062		Aradu.487EP.1	Ad01	89617077	89621287
Ae-Ad_block-22	0.7388		Ae04g14140.1	Ae04	9927127	9930793		Aradu.WC37M.1	Ad01	89623936	89628722
Ae-Ad_block-22	0.6416		Ae04g13960.1	Ae04	9801718	9803960		Aradu.3TN8V.1	Ad01	90047128	90049060
Ae-Ad_block-22	0.9655		Ae04g13940.1	Ae04	9775166	9785279		Aradu.29R8J.1	Ad01	90052031	90057664
Ae-Ad_block-22	0.6372		Ae04g13920.1	Ae04	9768351	9772351		Aradu.075C2.1	Ad01	90060816	90064034
Ae-Ad_block-22	1.0633		Ae04g13890.1	Ae04	9747122	9750063		Aradu.Y4ACF.1	Ad01	90065237	90067333
Ae-Ad_block-22	1.2287		Ae04g13850.1	Ae04	9699913	9702222		Aradu.5S8J3.1	Ad01	90086073	90087839
Ae-Ad_block-22	0.9253		Ae04g13830.1	Ae04	9685365	9686495		Aradu.2K88G.1	Ad01	90092298	90093557
Ae-Ad_block-22	0.6207		Ae04g13810.1	Ae04	9668662	9672602		Aradu.HDL1J.1	Ad01	90141645	90145696
Ae-Ad_block-22	0.7698		Ae04g13740.1	Ae04	9612038	9616957		Aradu.DHU41.1	Ad01	90154137	90156892
Ae-Ad_block-22	1.4666		Ae04g13720.1	Ae04	9596017	9603288		Aradu.203ID.1	Ad01	90174488	90179333
Ae-Ad_block-22	0.8929		Ae04g13620.1	Ae04	9459102	9460895		Aradu.AJX1D.1	Ad01	90409993	90411941
Ae-Ad_block-22	0.7108		Ae04g13610.1	Ae04	9441168	9446468		Aradu.L0S59.1	Ad01	90418116	90422885
Ae-Ad_block-22	1.0704		Ae04g13570.1	Ae04	9366988	9368350		Aradu.KQV51.1	Ad01	90536248	90537403
Ae-Ad_block-22	1.4526		Ae04g13420.1	Ae04	9231407	9235758		Aradu.X8LK6.1	Ad01	90580985	90582525
Ae-Ad_block-22	0.6448		Ae04g13380.1	Ae04	9174088	9195941		Aradu.B25GW.1	Ad01	90638856	90649907
Ae-Ad_block-22	1.0789		Ae04g13280.1	Ae04	8998836	9010201		Aradu.B7RDX.1	Ad01	90749435	90752366
Ae-Ad_block-22	0.606		Ae04g13260.1	Ae04	8977365	8983790		Aradu.XZS36.1	Ad01	90769918	90773592
Ae-Ad_block-22	0.7381		Ae04g13230.1	Ae04	8962556	8967010		Aradu.ED224.1	Ad01	90926648	90930307
Ae-Ad_block-22	0.6931		Ae04g13210.1	Ae04	8936600	8944719		Aradu.3II03.1	Ad01	90940034	90943564
Ae-Ad_block-22	0.6304		Ae04g13180.1	Ae04	8909271	8913820		Aradu.AK14P.1	Ad01	90947802	90951980
Ae-Ad_block-22	0.5991		Ae04g13090.1	Ae04	8779842	8784559		Aradu.Y1Z8I.1	Ad01	91026972	91030863
Ae-Ad_block-22	0.6767		Ae04g13050.1	Ae04	8679583	8683515		Aradu.L2PJY.1	Ad01	91081537	91084555
Ae-Ad_block-22	0.7424		Ae04g13040.1	Ae04	8673870	8678237		Aradu.1375G.1	Ad01	91085195	91087295
Ae-Ad_block-22	0.7689		Ae04g12940.1	Ae04	8562535	8570531		Aradu.20BUE.1	Ad01	91103354	91111313
Ae-Ad_block-22	0.7052		Ae04g12930.1	Ae04	8551677	8556655		Aradu.2RN1W.1	Ad01	91121309	91126074
Ae-Ad_block-22	1.1406		Ae04g12920.1	Ae04	8542067	8545426		Aradu.VF4U3.1	Ad01	91129204	91130794
Ae-Ad_block-22	0.643		Ae04g12840.1	Ae04	8456986	8465544		Aradu.D61LL.1	Ad01	91206105	91211448
Ae-Ad_block-22	0.5723		Ae04g12790.1	Ae04	8391543	8395851		Aradu.RDI6I.1	Ad01	91276600	91280063
Ae-Ad_block-22	1.1182		Ae04g12760.1	Ae04	8365940	8370621		Aradu.FXX49.1	Ad01	91295037	91298735
Ae-Ad_block-24	0.9408		Ae04g10250.1	Ae04	6326132	6330793		Aradu.9VQ7B.1	Ad01	94840710	94846219
Ae-Ad_block-24	0.5263		Ae04g10310.1	Ae04	6381499	6383897		Aradu.LF723.1	Ad01	94913411	94915354
Ae-Ad_block-24	0.792		Ae04g10320.1	Ae04	6386432	6389325		Aradu.R8MP8.1	Ad01	95049217	95051063
Ae-Ad_block-24	0.5725		Ae04g10340.1	Ae04	6398805	6412800		Aradu.U2UEV.1	Ad01	95052285	95061630
Ae-Ad_block-24	1.2641		Ae04g10350.1	Ae04	6442319	6444373		Aradu.Z1QR7.1	Ad01	95105807	95107805
Ae-Ad_block-24	1.039		Ae04g10370.1	Ae04	6467402	6475894		Aradu.7Q0XD.1	Ad01	95145431	95149084
Ae-Ad_block-24	0.7435		Ae04g10380.1	Ae04	6477169	6483143		Aradu.69GC2.1	Ad01	95149822	95154590
Ae-Ad_block-24	0.7132		Ae04g10430.1	Ae04	6533430	6534629		Aradu.2QN9E.1	Ad01	95196591	95197060
Ae-Ad_block-24	1.0873		Ae04g10470.1	Ae04	6553589	6556937		Aradu.X7PAC.1	Ad01	95380714	95382159
Ae-Ad_block-24	0.8496		Ae04g10570.1	Ae04	6617702	6625423		Aradu.G0YXP.1	Ad01	95591526	95594965
Ae-Ad_block-24	0.8096		Ae04g10610.1	Ae04	6642802	6647900		Aradu.UIF60.1	Ad01	95649884	95653933
Ae-Ad_block-24	0.4476		Ae04g10640.1	Ae04	6664927	6670007		Aradu.VA2XQ.1	Ad01	95667001	95670699
Ae-Ad_block-24	0.5391		Ae04g10690.1	Ae04	6708789	6714350		Aradu.288JJ.1	Ad01	95728271	95732965
Ae-Ad_block-24	0.4696		Ae04g10710.1	Ae04	6719850	6722085		Aradu.GY08R.1	Ad01	95737672	95739789
Ae-Ad_block-24	0.651		Ae04g10930.1	Ae04	6844713	6857992		Aradu.131HS.1	Ad01	95760645	95772102
Ae-Ad_block-24	0.663		Ae04g10940.1	Ae04	6859007	6864573		Aradu.HW77V.1	Ad01	95784003	95789108
Ae-Ad_block-24	0.4886		Ae04g10950.1	Ae04	6866073	6867183		Aradu.K03FU.1	Ad01	95790716	95791015
Ae-Ad_block-24	0.5848		Ae04g10960.1	Ae04	6867505	6869469		Aradu.27YDR.1	Ad01	95791922	95794528
Ae-Ad_block-24	0.6938		Ae04g10980.1	Ae04	6874011	6880752		Aradu.1LG94.1	Ad01	95798578	95804944
Ae-Ad_block-24	0.8312		Ae04g11000.1	Ae04	6894472	6899332		Aradu.D29ZD.1	Ad01	95839699	95842524
Ae-Ad_block-24	1.4652		Ae04g11040.1	Ae04	6945996	6949908		Aradu.2Z52F.1	Ad01	95971323	95972827
Ae-Ad_block-24	0.6929		Ae04g11050.1	Ae04	6951855	6955624		Aradu.RC4V1.1	Ad01	95973925	95977547
Ae-Ad_block-24	1.1705		Ae04g11220.1	Ae04	7062475	7065494		Aradu.T6VPT.1	Ad01	96057410	96059522
Ae-Ad_block-24	0.7431		Ae04g11230.1	Ae04	7067087	7070591		Aradu.YD7VI.1	Ad01	96061166	96064529
Ae-Ad_block-24	0.742		Ae04g11320.1	Ae04	7140620	7142887		Aradu.D4FDN.1	Ad01	96153273	96155488
Ae-Ad_block-24	0.6513		Ae04g11340.1	Ae04	7180440	7184811		Aradu.1R5WG.1	Ad01	96183012	96186521
Ae-Ad_block-24	0.6803		Ae04g11360.1	Ae04	7193707	7204306		Aradu.AF7PL.1	Ad01	96205015	96213255
Ae-Ad_block-24	1.3234		Ae04g11430.1	Ae04	7262196	7266266		Aradu.UF3KQ.1	Ad01	96247866	96253791
Ae-Ad_block-24	1.4718		Ae04g11550.1	Ae04	7340556	7341178		Aradu.MNN2K.1	Ad01	96301106	96301711
Ae-Ad_block-24	0.6694		Ae04g11600.1	Ae04	7394391	7404787		Aradu.Z3MEQ.1	Ad01	96440787	96446189
Ae-Ad_block-24	0.9833		Ae04g11630.1	Ae04	7426269	7427110		Aradu.0YE33.1	Ad01	96541838	96542205
Ae-Ad_block-24	0.7272		Ae04g11750.1	Ae04	7486788	7493129		Aradu.V0C7N.1	Ad01	96545343	96550998
Ae-Ad_block-24	0.8277		Ae04g11850.1	Ae04	7567687	7570938		Aradu.MLY6C.1	Ad01	96639611	96641154
Ae-Ad_block-24	1.2649		Ae04g11860.1	Ae04	7573792	7575214		Aradu.D46RH.1	Ad01	96643097	96644489
Ae-Ad_block-24	0.7137		Ae04g11890.1	Ae04	7617561	7622694		Aradu.IN2S6.1	Ad01	96750829	96753200
Ae-Ad_block-24	0.8834		Ae04g11900.1	Ae04	7624935	7626683		Aradu.34MDI.1	Ad01	96753938	96755138
Ae-Ad_block-24	0.7664		Ae04g11980.1	Ae04	7690421	7693236		Aradu.BF125.1	Ad01	96848142	96850591
Ae-Ad_block-25	0.5767		Ae04g03340.1	Ae04	2099006	2108603		Aradu.0BA0A.1	Ad01	96899691	96903360
Ae-Ad_block-25	0.7061		Ae04g03300.1	Ae04	2064395	2069295		Aradu.8QQ2G.1	Ad01	96987230	96990733
Ae-Ad_block-25	0.5918		Ae04g03260.1	Ae04	2021112	2028626		Aradu.8E66C.1	Ad01	97007558	97009423
Ae-Ad_block-25	1.3405		Ae04g03220.1	Ae04	1999145	2002724		Aradu.9G9GJ.1	Ad01	97073975	97076534
Ae-Ad_block-25	0.8815		Ae04g03200.1	Ae04	1984078	1985290		Aradu.QYM4C.1	Ad01	97082665	97084182
Ae-Ad_block-25	0.7152		Ae04g03110.1	Ae04	1934784	1937033		Aradu.M9MA0.1	Ad01	97132224	97134322
Ae-Ad_block-25	1.3709		Ae04g03060.1	Ae04	1890443	1911462		Aradu.C1KH2.1	Ad01	97168293	97190037
Ae-Ad_block-25	0.8792		Ae04g02940.1	Ae04	1799027	1803458		Aradu.TWP4N.1	Ad01	97199919	97203373
Ae-Ad_block-25	0.6928		Ae04g02910.1	Ae04	1767936	1771606		Aradu.55RDX.1	Ad01	97217741	97221246
Ae-Ad_block-25	0.8715		Ae04g02890.1	Ae04	1753438	1758117		Aradu.8Q9T1.1	Ad01	97292494	97300984
Ae-Ad_block-25	0.9199		Ae04g02870.1	Ae04	1745892	1747828		Aradu.MP8TG.1	Ad01	97303594	97308019
Ae-Ad_block-25	1.1555		Ae04g02860.1	Ae04	1742935	1745219		Aradu.CCT0A.1	Ad01	97308612	97310917
Ae-Ad_block-25	0.7293		Ae04g02850.1	Ae04	1737709	1740693		Aradu.AZ9IW.1	Ad01	97311979	97314203
Ae-Ad_block-25	0.7277		Ae04g02720.1	Ae04	1667066	1671556		Aradu.15BNX.1	Ad01	97493433	97497034
Ae-Ad_block-25	0.8028		Ae04g02670.1	Ae04	1642916	1644615		Aradu.I1DFV.1	Ad01	97609825	97611140
Ae-Ad_block-25	1.0014		Ae04g02560.1	Ae04	1583614	1587989		Aradu.5NW8W.1	Ad01	97702908	97708835
Ae-Ad_block-25	1.0028		Ae04g02540.1	Ae04	1575925	1578546		Aradu.7X8FI.1	Ad01	97709283	97711672
Ae-Ad_block-25	0.5207		Ae04g02530.1	Ae04	1566945	1572481		Aradu.B41M6.1	Ad01	97713713	97716941
Ae-Ad_block-25	0.6792		Ae04g02480.1	Ae04	1535391	1541332		Aradu.0XH9I.1	Ad01	97984125	97989483
Ae-Ad_block-25	0.7134		Ae04g02390.1	Ae04	1454153	1458638		Aradu.R63XS.1	Ad01	98169640	98171808
Ae-Ad_block-25	0.7594		Ae04g02360.1	Ae04	1441687	1444940		Aradu.Q1RM3.1	Ad01	98175034	98177619
Ae-Ad_block-25	0.7604		Ae04g02250.1	Ae04	1366093	1371201		Aradu.04RDY.1	Ad01	98262018	98263653
Ae-Ad_block-25	1.0203		Ae04g02200.1	Ae04	1349468	1353190		Aradu.84U8V.1	Ad01	98265386	98267750
Ae-Ad_block-25	0.6774		Ae04g02170.1	Ae04	1339426	1339935		Aradu.F4EPB.1	Ad01	98271861	98272343
Ae-Ad_block-25	1.188		Ae04g02150.1	Ae04	1325452	1328380		Aradu.Y0GMD.1	Ad01	98424914	98426696
Ae-Ad_block-25	0.8226		Ae04g02140.1	Ae04	1320564	1323929		Aradu.F8ZRN.1	Ad01	98430946	98434347
Ae-Ad_block-25	0.6563		Ae04g02080.1	Ae04	1271724	1280433		Aradu.DN043.1	Ad01	98534545	98541500
Ae-Ad_block-25	0.7943		Ae04g02060.1	Ae04	1257594	1265432		Aradu.7BI0U.1	Ad01	98548211	98550300
Ae-Ad_block-25	1.1771		Ae04g02030.1	Ae04	1246090	1249679		Aradu.3J46P.1	Ad01	98589967	98593397
Ae-Ad_block-25	0.8415		Ae04g01920.1	Ae04	1167250	1173896		Aradu.M8CZU.1	Ad01	98675997	98685920
Ae-Ad_block-25	1.089		Ae04g01910.1	Ae04	1163145	1166157		Aradu.7JR06.1	Ad01	98708552	98711534
Ae-Ad_block-25	1.1422		Ae04g01860.1	Ae04	1129050	1131098		Aradu.C87QT.1	Ad01	98757827	98760189
Ae-Ad_block-25	1.2256		Ae04g01850.1	Ae04	1121803	1125472		Aradu.8479S.1	Ad01	98794319	98798844
Ae-Ad_block-25	0.7763		Ae04g01840.1	Ae04	1118569	1120545		Aradu.VIE1Z.1	Ad01	98799764	98801364
Ae-Ad_block-25	0.6272		Ae04g01830.1	Ae04	1112292	1114708		Aradu.542S7.1	Ad01	98813558	98814939
Ae-Ad_block-25	1.3775		Ae04g01820.1	Ae04	1106016	1108551		Aradu.175L3.1	Ad01	98829827	98832369
Ae-Ad_block-25	0.8821		Ae04g01810.1	Ae04	1101354	1104824		Aradu.T00FF.1	Ad01	98849345	98852429
Ae-Ad_block-25	1.222		Ae04g01700.1	Ae04	1061002	1062285		Aradu.4UC01.1	Ad01	98861407	98870537
Ae-Ad_block-25	1.3253		Ae04g01660.1	Ae04	1045845	1047241		Aradu.L9IYH.1	Ad01	98894894	98895682
Ae-Ad_block-25	0.7091		Ae04g01640.1	Ae04	1032264	1039368		Aradu.K4NXS.1	Ad01	98917854	98921346
Ae-Ad_block-25	0.8962		Ae04g01590.1	Ae04	1009215	1010303		Aradu.MW13W.1	Ad01	98975925	98976981
Ae-Ad_block-25	1.1079		Ae04g01470.1	Ae04	936287	941537		Aradu.I940M.1	Ad01	99041288	99044889
Ae-Ad_block-25	0.4865		Ae04g01460.1	Ae04	922774	925070		Aradu.672VX.1	Ad01	99069451	99072362
Ae-Ad_block-25	0.5783		Ae04g01420.1	Ae04	898814	903764		Aradu.SJK47.1	Ad01	99108389	99115234
Ae-Ad_block-25	1.2435		Ae04g01390.1	Ae04	873182	874434		Aradu.CV82P.1	Ad01	99170195	99171910
Ae-Ad_block-25	0.7904		Ae04g01380.1	Ae04	868571	870335		Aradu.3I0JC.1	Ad01	99179449	99182198
Ae-Ad_block-25	0.8663		Ae04g01350.1	Ae04	849740	856177		Aradu.SLK9Y.1	Ad01	99200864	99205778
Ae-Ad_block-25	1.0908		Ae04g01340.1	Ae04	846523	848364		Aradu.A0ESY.1	Ad01	99225622	99231054
Ae-Ad_block-25	0.7195		Ae04g01310.1	Ae04	827512	830724		Aradu.LT240.1	Ad01	99232732	99234787
Ae-Ad_block-25	0.7336		Ae04g01250.1	Ae04	794836	796183		Aradu.B4C70.1	Ad01	99296272	99298099
Ae-Ad_block-25	0.8028		Ae04g01220.1	Ae04	767514	772425		Aradu.0M659.1	Ad01	99302379	99306239
Ae-Ad_block-25	0.998		Ae04g01140.1	Ae04	733522	738194		Aradu.70V4M.1	Ad01	99388447	99392838
Ae-Ad_block-25	1.1952		Ae04g01120.1	Ae04	718915	722796		Aradu.SN0JN.1	Ad01	99441480	99445056
Ae-Ad_block-25	1.0083		Ae04g01050.1	Ae04	688979	690558		Aradu.GE3P8.1	Ad01	99520559	99522054
Ae-Ad_block-25	1.3745		Ae04g01030.1	Ae04	665547	668586		Aradu.TY35U.1	Ad01	99527345	99529258
Ae-Ad_block-25	1.2129		Ae04g00950.1	Ae04	604070	610397		Aradu.8GS2N.1	Ad01	99568948	99570164
Ae-Ad_block-25	0.6464		Ae04g00860.1	Ae04	556073	559154		Aradu.E2VTX.1	Ad01	99600051	99602717
Ae-Ad_block-25	1.4385		Ae04g00820.1	Ae04	542997	544033		Aradu.YMR36.1	Ad01	99632365	99633353
Ae-Ad_block-25	0.7948		Ae04g00800.1	Ae04	530396	532937		Aradu.7Z35Q.1	Ad01	99718265	99720615
Ae-Ad_block-25	0.6887		Ae04g00710.1	Ae04	468133	481345		Aradu.G9K9R.1	Ad01	99894761	99905855
Ae-Ad_block-25	0.7793		Ae04g00700.1	Ae04	462949	464599		Aradu.HY1A1.1	Ad01	99906838	99907534
Ae-Ad_block-25	1.3977		Ae04g00670.1	Ae04	449855	452277		Aradu.L6IIL.1	Ad01	99919154	99921098
Ae-Ad_block-25	0.7364		Ae04g00640.1	Ae04	440512	443750		Aradu.R9S8R.1	Ad01	99922137	99924989
Ae-Ad_block-25	0.7038		Ae04g00620.1	Ae04	426250	428819		Aradu.A32HC.1	Ad01	100017273	100019544
Ae-Ad_block-25	0.7347		Ae04g00560.1	Ae04	384125	386962		Aradu.DQQ0U.1	Ad01	100078416	100080930
Ae-Ad_block-25	1.1636		Ae04g00530.1	Ae04	360010	362049		Aradu.TK1NR.1	Ad01	100091479	100094196
Ae-Ad_block-25	0.6883		Ae04g00480.1	Ae04	331086	334258		Aradu.Y12MD.1	Ad01	100109627	100113005
Ae-Ad_block-25	0.5751		Ae04g00290.1	Ae04	220400	223321		Aradu.F40AG.1	Ad01	100172150	100174125
Ae-Ad_block-25	1.3363		Ae04g00230.1	Ae04	175123	190760		Aradu.DZ58R.1	Ad01	100199792	100204565
Ae-Ad_block-26	0.4122		Ae01g23440.1	Ae01	27373233	27373853		Aradu.SB62Q.1	Ad01	101426129	101426731
Ae-Ad_block-26	0.5386		Ae01g23420.1	Ae01	27360580	27361121		Aradu.2I595.1	Ad01	101453165	101453720
Ae-Ad_block-26	0.4004		Ae01g23410.1	Ae01	27352299	27355378		Aradu.RD1DJ.1	Ad01	101485318	101487749
Ae-Ad_block-26	1.2529		Ae01g23400.1	Ae01	27345077	27345688		Aradu.D814J.1	Ad01	101502444	101503238
Ae-Ad_block-26	0.5371		Ae01g23390.1	Ae01	27334984	27337019		Aradu.UK481.1	Ad01	101562957	101564912
Ae-Ad_block-26	0.8387		Ae01g23380.1	Ae01	27331702	27334367		Aradu.R5ZKE.1	Ad01	101613836	101628150
Ae-Ad_block-26	0.4193		Ae01g23340.1	Ae01	27317305	27319209		Aradu.3C1R2.1	Ad01	101654415	101656377
Ae-Ad_block-26	0.6248		Ae01g23330.1	Ae01	27314212	27315355		Aradu.M1RRB.1	Ad01	101663922	101665569
Ae-Ad_block-26	0.4867		Ae01g23320.1	Ae01	27311994	27313626		Aradu.MBT42.1	Ad01	101666387	101668226
Ae-Ad_block-26	0.5196		Ae01g23310.1	Ae01	27309549	27311789		Aradu.E4G18.1	Ad01	101668375	101670159
Ae-Ad_block-26	0.5769		Ae01g23300.1	Ae01	27307463	27308952		Aradu.53RPQ.1	Ad01	101671255	101672736
Ae-Ad_block-26	0.6666		Ae01g23290.1	Ae01	27302714	27305645		Aradu.F5NV3.1	Ad01	101680896	101683709
Ae-Ad_block-26	0.5605		Ae01g23270.1	Ae01	27288104	27292486		Aradu.EZ8L5.1	Ad01	101882879	101885651
Ae-Ad_block-26	0.6146		Ae01g23240.1	Ae01	27266961	27268064		Aradu.YH413.1	Ad01	101927487	101929547
Ae-Ad_block-26	0.5766		Ae01g23220.1	Ae01	27256085	27258333		Aradu.D48W8.1	Ad01	101930943	101932682
Ae-Ad_block-26	0.7187		Ae01g23210.1	Ae01	27251380	27254586		Aradu.WS82F.1	Ad01	101934308	101936857
Ae-Ad_block-26	0.499		Ae01g23190.1	Ae01	27242004	27245542		Aradu.X7LCD.1	Ad01	101950681	101952966
Ae-Ad_block-26	0.4458		Ae01g23180.1	Ae01	27238473	27240866		Aradu.B45K6.1	Ad01	101953798	101955933
Ae-Ad_block-26	0.4999		Ae01g23170.1	Ae01	27232095	27233643		Aradu.I2H3Q.1	Ad01	101964936	101967271
Ae-Ad_block-26	0.9066		Ae01g23150.1	Ae01	27223393	27224148		Aradu.B21Z9.1	Ad01	101977553	101978253
Ae-Ad_block-26	0.6244		Ae01g23140.1	Ae01	27213831	27215870		Aradu.5MH5E.1	Ad01	102010990	102013230
Ae-Ad_block-26	0.4453		Ae01g23120.1	Ae01	27205970	27208680		Aradu.6I1RF.1	Ad01	102047685	102050151
Ae-Ad_block-26	0.4175		Ae01g23110.1	Ae01	27200997	27204842		Aradu.B8WD8.1	Ad01	102053621	102055646
Ae-Ad_block-26	0.4508		Ae01g23100.1	Ae01	27197710	27198857		Aradu.G9DQQ.1	Ad01	102066607	102067732
Ae-Ad_block-26	0.3709		Ae01g23090.1	Ae01	27193454	27196912		Aradu.FQ8CE.1	Ad01	102068449	102071080
Ae-Ad_block-26	0.7396		Ae01g23080.1	Ae01	27190128	27191948		Aradu.1P8DE.1	Ad01	102095942	102097568
Ae-Ad_block-26	0.7468		Ae01g23070.1	Ae01	27183358	27184260		Aradu.UT5BV.1	Ad01	102112187	102113030
Ae-Ad_block-26	0.6268		Ae01g23030.1	Ae01	27167190	27167978		Aradu.BV2Q9.1	Ad01	102126086	102126628
Ae-Ad_block-26	1.0887		Ae01g23020.1	Ae01	27156799	27158468		Aradu.Z197N.1	Ad01	102153171	102154755
Ae-Ad_block-26	0.3788		Ae01g23010.1	Ae01	27146956	27147868		Aradu.SRT4E.1	Ad01	102163134	102163726
Ae-Ad_block-26	0.4645		Ae01g23000.1	Ae01	27143285	27146665		Aradu.YFE7N.1	Ad01	102164040	102166840
Ae-Ad_block-26	0.6621		Ae01g22980.1	Ae01	27138225	27139244		Aradu.F283S.1	Ad01	102189001	102189996
Ae-Ad_block-26	0.7016		Ae01g22970.1	Ae01	27134401	27136907		Aradu.W75H1.1	Ad01	102192073	102194042
Ae-Ad_block-26	0.5727		Ae01g22930.1	Ae01	27108878	27111262		Aradu.5QP1W.1	Ad01	102233690	102236355
Ae-Ad_block-26	0.3586		Ae01g22910.1	Ae01	27077459	27079270		Aradu.T908D.1	Ad01	102309627	102310962
Ae-Ad_block-26	0.8025		Ae01g22880.1	Ae01	27053699	27060363		Aradu.P3ZN2.1	Ad01	102365612	102371560
Ae-Ad_block-26	0.4111		Ae01g22870.1	Ae01	27048827	27052680		Aradu.0CC9Q.1	Ad01	102372089	102374846
Ae-Ad_block-26	0.3611		Ae01g22830.1	Ae01	27030136	27033450		Aradu.3J95M.1	Ad01	102460839	102463963
Ae-Ad_block-26	0.5345		Ae01g22820.1	Ae01	27020605	27021971		Aradu.X2I4E.1	Ad01	102465124	102466504
Ae-Ad_block-26	0.6104		Ae01g22810.1	Ae01	27012981	27018937		Aradu.J6P55.1	Ad01	102484915	102486618
Ae-Ad_block-26	0.4707		Ae01g22770.1	Ae01	26985404	26990774		Aradu.RY0TT.1	Ad01	102555960	102560752
Ae-Ad_block-26	0.7328		Ae01g22760.1	Ae01	26967649	26970171		Aradu.2448N.1	Ad01	102617472	102619615
Ae-Ad_block-26	0.9457		Ae01g22750.1	Ae01	26962901	26965228		Aradu.VWV0Y.1	Ad01	102626284	102627936
Ae-Ad_block-26	0.7182		Ae01g22740.1	Ae01	26949742	26952680		Aradu.21GHZ.1	Ad01	102664351	102667614
Ae-Ad_block-26	1.0995		Ae01g22730.1	Ae01	26937611	26940716		Aradu.3WJ36.1	Ad01	102691502	102694404
Ae-Ad_block-26	0.5187		Ae01g22720.1	Ae01	26923670	26927603		Aradu.VAW6K.1	Ad01	102702653	102706501
Ae-Ad_block-26	0.5398		Ae01g22710.1	Ae01	26914997	26921349		Aradu.S5XS2.1	Ad01	102721457	102727444
Ae-Ad_block-26	0.4531		Ae01g22700.1	Ae01	26905656	26914094		Aradu.YM4KE.1	Ad01	102780120	102788441
Ae-Ad_block-26	0.4294		Ae01g22690.1	Ae01	26894376	26903611		Aradu.L8V4X.1	Ad01	102808192	102811145
Ae-Ad_block-26	0.5384		Ae01g22680.1	Ae01	26885096	26887160		Aradu.H1X77.1	Ad01	102815740	102817476
Ae-Ad_block-26	1.0939		Ae01g22660.1	Ae01	26858421	26861569		Aradu.Q57RH.1	Ad01	103007034	103013644
Ae-Ad_block-26	0.6343		Ae01g22610.1	Ae01	26799166	26801622		Aradu.YV19K.1	Ad01	103138558	103141482
Ae-Ad_block-26	0.4478		Ae01g22580.1	Ae01	26778355	26785303		Aradu.K2UAZ.1	Ad01	103178494	103185664
Ae-Ad_block-26	0.476		Ae01g22570.1	Ae01	26776237	26777453		Aradu.74X9S.1	Ad01	103188736	103189801
Ae-Ad_block-26	0.3786		Ae01g22560.1	Ae01	26768082	26771091		Aradu.CML1P.1	Ad01	103215749	103220368
Ae-Ad_block-26	0.542		Ae01g22550.1	Ae01	26759455	26766093		Aradu.P00A1.1	Ad01	103238505	103259386
Ae-Ad_block-26	0.4228		Ae01g22540.1	Ae01	26750739	26756189		Aradu.I567U.1	Ad01	103281060	103286540
Ae-Ad_block-26	0.6303		Ae01g22510.1	Ae01	26707839	26720128		Aradu.T02A4.1	Ad01	103339150	103352420
Ae-Ad_block-26	0.4716		Ae01g22480.1	Ae01	26680808	26687403		Aradu.CMA17.1	Ad01	103353269	103358686
Ae-Ad_block-26	0.4751		Ae01g22430.1	Ae01	26642427	26645243		Aradu.X93MZ.1	Ad01	103478145	103480667
Ae-Ad_block-26	0.6222		Ae01g22420.1	Ae01	26640206	26641549		Aradu.041TI.1	Ad01	103481541	103482630
Ae-Ad_block-26	0.4942		Ae01g22410.1	Ae01	26635492	26639809		Aradu.D8A1M.1	Ad01	103483018	103487148
Ae-Ad_block-26	0.4444		Ae01g22400.1	Ae01	26630775	26632458		Aradu.Q8JYF.1	Ad01	103500615	103502255
Ae-Ad_block-26	0.5667		Ae01g22380.1	Ae01	26623565	26627466		Aradu.01UKP.1	Ad01	103532441	103536332
Ae-Ad_block-26	0.5342		Ae01g22370.1	Ae01	26616109	26619698		Aradu.M6HNT.1	Ad01	103540929	103544676
Ae-Ad_block-26	0.4478		Ae01g22350.1	Ae01	26607356	26609770		Aradu.S37LQ.1	Ad01	103552012	103554426
Ae-Ad_block-26	0.4921		Ae01g22340.1	Ae01	26595625	26602755		Aradu.ZG9B2.1	Ad01	103628813	103631712
Ae-Ad_block-26	0.5373		Ae01g22330.1	Ae01	26576655	26581727		Aradu.V9VEN.1	Ad01	103674868	103679324
Ae-Ad_block-26	0.5408		Ae01g22300.1	Ae01	26553513	26556203		Aradu.L5Z6S.1	Ad01	103813565	103815750
Ae-Ad_block-26	0.7029		Ae01g22290.1	Ae01	26549934	26551857		Aradu.PT4HK.1	Ad01	103836038	103838174
Ae-Ad_block-26	1.0826		Ae01g22240.1	Ae01	26531105	26533056		Aradu.U1RBP.1	Ad01	103870751	103871822
Ae-Ad_block-26	0.453		Ae01g22230.1	Ae01	26522297	26528054		Aradu.19FU1.1	Ad01	103873722	103880456
Ae-Ad_block-26	0.5436		Ae01g22220.1	Ae01	26520856	26522255		Aradu.K14NU.1	Ad01	103881836	103882768
Ae-Ad_block-26	0.4887		Ae01g22200.1	Ae01	26506010	26509648		Aradu.3N51U.1	Ad01	103975529	103979454
Ae-Ad_block-26	0.7698		Ae01g22190.1	Ae01	26501562	26504672		Aradu.BZJ11.1	Ad01	103980770	103983853
Ae-Ad_block-26	0.5423		Ae01g22170.1	Ae01	26481682	26487161		Aradu.4Z8HY.1	Ad01	104032029	104037784
Ae-Ad_block-26	0.7876		Ae01g22140.1	Ae01	26466835	26468345		Aradu.70JJH.1	Ad01	104079512	104081249
Ae-Ad_block-26	0.4386		Ae01g22130.1	Ae01	26445104	26453558		Aradu.5FE4Y.1	Ad01	104137638	104143753
Ae-Ad_block-26	0.4934		Ae01g22120.1	Ae01	26437357	26440369		Aradu.NB660.1	Ad01	104146843	104149267
Ae-Ad_block-26	0.5993		Ae01g22110.1	Ae01	26418653	26421601		Aradu.SYP8J.1	Ad01	104197039	104200946
Ae-Ad_block-26	0.8014		Ae01g22090.1	Ae01	26400364	26402434		Aradu.BS32U.1	Ad01	104270162	104272160
Ae-Ad_block-26	0.4278		Ae01g22080.1	Ae01	26395203	26398188		Aradu.Y65N7.1	Ad01	104276748	104279395
Ae-Ad_block-26	1.4777		Ae01g22070.1	Ae01	26392500	26394397		Aradu.S7SVA.1	Ad01	104280832	104281672
Ae-Ad_block-26	0.5057		Ae01g22060.1	Ae01	26389559	26391464		Aradu.PYF2H.1	Ad01	104283332	104284961
Ae-Ad_block-26	0.3878		Ae01g22050.1	Ae01	26385103	26388190		Aradu.MA9EX.1	Ad01	104287489	104290796
Ae-Ad_block-26	0.8687		Ae01g22030.1	Ae01	26380399	26381850		Aradu.S13AZ.1	Ad01	104309365	104310824
Ae-Ad_block-26	1.2051		Ae01g22000.1	Ae01	26343735	26344331		Aradu.BNK96.1	Ad01	104433563	104434174
Ae-Ad_block-26	0.6834		Ae01g21990.1	Ae01	26336914	26339891		Aradu.SD5C0.1	Ad01	104453429	104456336
Ae-Ad_block-26	0.6384		Ae01g21980.1	Ae01	26332142	26334029		Aradu.QVN0R.1	Ad01	104459070	104460379
Ae-Ad_block-26	0.6775		Ae01g21970.1	Ae01	26325840	26328497		Aradu.VUV2J.1	Ad01	104504215	104507451
Ae-Ad_block-26	1.0509		Ae01g21950.1	Ae01	26308854	26310927		Aradu.61A42.1	Ad01	104549473	104551148
Ae-Ad_block-26	0.5056		Ae01g21940.1	Ae01	26291975	26296523		Aradu.9SL2J.1	Ad01	104592546	104597153
Ae-Ad_block-26	0.3885		Ae01g21930.1	Ae01	26286786	26291017		Aradu.94IQ0.1	Ad01	104603992	104608273
Ae-Ad_block-26	0.4258		Ae01g21920.1	Ae01	26276640	26281407		Aradu.FN4CD.1	Ad01	104640769	104646598
Ae-Ad_block-26	0.5203		Ae01g21910.1	Ae01	26260839	26265271		Aradu.SL3YH.1	Ad01	104652225	104656543
Ae-Ad_block-26	0.9076		Ae01g21890.1	Ae01	26235650	26236036		Aradu.BED7B.1	Ad01	104711472	104711858
Ae-Ad_block-26	0.6716		Ae01g21870.1	Ae01	26225271	26228356		Aradu.P4HDF.1	Ad01	104748686	104753120
Ae-Ad_block-26	0.4336		Ae01g21790.1	Ae01	26065132	26068443		Aradu.NB34P.1	Ad01	104813021	104817008
Ae-Ad_block-26	0.5599		Ae01g21780.1	Ae01	26061140	26064178		Aradu.JLJ0X.1	Ad01	104817729	104820769
Ae-Ad_block-26	0.7846		Ae01g21750.1	Ae01	26049835	26053612		Aradu.8HA96.1	Ad01	104862859	104864597
Ae-Ad_block-26	0.4887		Ae01g21740.1	Ae01	26046187	26048995		Aradu.WM3XW.1	Ad01	104865334	104868368
Ae-Ad_block-26	0.6476		Ae01g21730.1	Ae01	26030096	26035573		Aradu.TQ7E6.1	Ad01	104880171	104889068
Ae-Ad_block-26	0.8159		Ae01g21720.1	Ae01	26026466	26028889		Aradu.Z194X.1	Ad01	104913581	104917558
Ae-Ad_block-26	0.699		Ae01g21710.1	Ae01	26014298	26019968		Aradu.ZLG6U.1	Ad01	104936299	104945050
Ae-Ad_block-26	0.4347		Ae01g21680.1	Ae01	25986271	25989900		Aradu.16E7C.1	Ad01	105049904	105053671
Ae-Ad_block-26	0.7104		Ae01g21650.1	Ae01	25961213	25964435		Aradu.2LH1B.1	Ad01	105058969	105062156
Ae-Ad_block-26	0.9039		Ae01g21640.1	Ae01	25955417	25959549		Aradu.BR9PD.1	Ad01	105128912	105133168
Ae-Ad_block-26	0.441		Ae01g21630.1	Ae01	25941809	25948456		Aradu.ZE0ZY.1	Ad01	105171279	105177512
Ae-Ad_block-26	0.4106		Ae01g21620.1	Ae01	25932927	25937108		Aradu.W9G7C.1	Ad01	105208759	105213216
Ae-Ad_block-26	0.8327		Ae01g21590.1	Ae01	25923267	25924721		Aradu.F0FER.1	Ad01	105259481	105260941
Ae-Ad_block-26	0.7658		Ae01g21560.1	Ae01	25902744	25904302		Aradu.ZZD2I.1	Ad01	105294747	105296255
Ae-Ad_block-26	0.4012		Ae01g21540.1	Ae01	25884847	25892157		Aradu.UY2MQ.1	Ad01	105324699	105332210
Ae-Ad_block-26	0.5704		Ae01g21510.1	Ae01	25869272	25872447		Aradu.12QMV.1	Ad01	105355240	105358363
Ae-Ad_block-26	0.8593		Ae01g21500.1	Ae01	25858394	25863645		Aradu.R4DYR.1	Ad01	105402052	105405471
Ae-Ad_block-26	0.3873		Ae01g21480.1	Ae01	25844228	25849754		Aradu.ZBM8X.1	Ad01	105563635	105564931
Ae-Ad_block-26	0.5787		Ae01g21470.1	Ae01	25840827	25842844		Aradu.6R675.1	Ad01	105583448	105585254
Ae-Ad_block-26	0.4565		Ae01g21460.1	Ae01	25831258	25834988		Aradu.YJ28C.1	Ad01	105604750	105608579
Ae-Ad_block-26	0.5227		Ae01g21450.1	Ae01	25811276	25820215		Aradu.FA64P.1	Ad01	105670599	105679516
Ae-Ad_block-26	0.7908		Ae01g21430.1	Ae01	25796541	25797831		Aradu.3M7YF.1	Ad01	105717310	105718636
Ae-Ad_block-26	0.3758		Ae01g21390.1	Ae01	25775799	25779876		Aradu.Z156R.1	Ad01	105790661	105794388
Ae-Ad_block-26	0.4372		Ae01g21380.1	Ae01	25762192	25765877		Aradu.70NBC.1	Ad01	105808559	105811494
Ae-Ad_block-26	0.6694		Ae01g21340.1	Ae01	25743290	25746858		Aradu.405P3.1	Ad01	105862579	105864870
Ae-Ad_block-26	1.2399		Ae01g21330.1	Ae01	25731691	25732950		Aradu.F6Z4G.1	Ad01	105899703	105900851
Ae-Ad_block-26	0.4426		Ae01g21320.1	Ae01	25706693	25708798		Aradu.ZD9KZ.1	Ad01	105966151	105967895
Ae-Ad_block-26	0.7247		Ae01g21310.1	Ae01	25702459	25705294		Aradu.8JL27.1	Ad01	105969147	105974759
Ae-Ad_block-26	0.5912		Ae01g21290.1	Ae01	25691102	25693563		Aradu.DGR2N.1	Ad01	105987572	105990097
Ae-Ad_block-26	0.6838		Ae01g21250.1	Ae01	25669471	25671218		Aradu.TMP0B.1	Ad01	106052293	106054057
Ae-Ad_block-26	0.9278		Ae01g21240.1	Ae01	25666081	25667847		Aradu.646B6.1	Ad01	106061219	106063004
Ae-Ad_block-26	0.6874		Ae01g21230.1	Ae01	25661849	25663093		Aradu.7K065.1	Ad01	106105417	106106890
Ae-Ad_block-26	1.4078		Ae01g21180.1	Ae01	25624714	25626123		Aradu.17JE2.1	Ad01	106155002	106155942
Ae-Ad_block-26	0.3885		Ae01g21170.1	Ae01	25612680	25615012		Aradu.V7ZLW.1	Ad01	106160574	106162598
Ae-Ad_block-26	0.457		Ae01g21140.1	Ae01	25604078	25606465		Aradu.IW8J6.1	Ad01	106214027	106216540
Ae-Ad_block-26	0.3878		Ae01g21090.1	Ae01	25563328	25565303		Aradu.RL2B3.1	Ad01	106356025	106357523
Ae-Ad_block-26	0.5672		Ae01g21080.1	Ae01	25560087	25561710		Aradu.G4DCM.1	Ad01	106379389	106381246
Ae-Ad_block-26	0.3251		Ae01g21070.1	Ae01	25556664	25559433		Aradu.3SM7F.1	Ad01	106395685	106399032
Ae-Ad_block-26	0.8969		Ae01g21030.1	Ae01	25532932	25535109		Aradu.008V1.1	Ad01	106504729	106506463
Ae-Ad_block-26	0.5766		Ae01g21020.1	Ae01	25525773	25532508		Aradu.RV9GW.1	Ad01	106533931	106541170
Ae-Ad_block-26	0.5138		Ae01g21010.1	Ae01	25518187	25523536		Aradu.KVX0Z.1	Ad01	106548241	106554049
Ae-Ad_block-26	0.7535		Ae01g21000.1	Ae01	25513318	25516014		Aradu.51KU5.1	Ad01	106555691	106557904
Ae-Ad_block-26	0.41		Ae01g20990.1	Ae01	25509514	25511392		Aradu.A31P1.1	Ad01	106559299	106561345
Ae-Ad_block-26	0.4119		Ae01g20960.1	Ae01	25484648	25490756		Aradu.A0Z5X.1	Ad01	106651053	106656771
Ae-Ad_block-26	0.6798		Ae01g20950.1	Ae01	25481553	25482746		Aradu.3TC3I.1	Ad01	106660870	106663165
Ae-Ad_block-26	0.5597		Ae01g20940.1	Ae01	25473231	25479990		Aradu.Y391G.1	Ad01	106665754	106671382
Ae-Ad_block-26	0.7926		Ae01g20930.1	Ae01	25470416	25472680		Aradu.I1RXA.1	Ad01	106673929	106676117
Ae-Ad_block-26	0.8047		Ae01g20920.1	Ae01	25467389	25468525		Aradu.EM2UC.1	Ad01	106706744	106707725
Ae-Ad_block-26	0.4613		Ae01g20900.1	Ae01	25457296	25458914		Aradu.G8W4L.1	Ad01	106716420	106717761
Ae-Ad_block-26	0.449		Ae01g20890.1	Ae01	25455117	25456703		Aradu.0B0KP.1	Ad01	106718322	106719788
Ae-Ad_block-26	0.7167		Ae01g20880.1	Ae01	25449540	25453224		Aradu.P24XG.1	Ad01	106721987	106726546
Ae-Ad_block-26	1.0802		Ae01g20870.1	Ae01	25432556	25434302		Aradu.B7BPA.1	Ad01	106770433	106771581
Ae-Ad_block-26	0.6683		Ae01g20860.1	Ae01	25421123	25422829		Aradu.RKH9D.1	Ad01	106796468	106797573
Ae-Ad_block-26	0.4819		Ae01g20850.1	Ae01	25416039	25419841		Aradu.9W4JC.1	Ad01	106801205	106804799
Ae-Ad_block-26	0.4964		Ae01g20790.1	Ae01	25378467	25384284		Aradu.B5T68.1	Ad01	106970812	106975712
Ae-Ad_block-31	0.879		Ae08g21150.1	Ae08	20289359	20294635		Aradu.RC9DQ.1	Ad01	106192702	106195392
Ae-Ad_block-31	1.1072		Ae08g21170.1	Ae08	20308792	20312811		Aradu.47ARL.1	Ad01	106204287	106206396
Ae-Ad_block-31	1.1425		Ae08g21300.1	Ae08	20496363	20498363		Aradu.K1HGS.1	Ad01	106455571	106456725
Ae-Ad_block-31	1.427		Ae08g21310.1	Ae08	20504093	20506803		Aradu.GTJ2E.1	Ad01	106518771	106521369
Ae-Ad_block-31	0.9772		Ae08g21320.1	Ae08	20515457	20529164		Aradu.RV9GW.1	Ad01	106533931	106541170
Ae-Ad_block-31	0.6876		Ae08g21340.1	Ae08	20549605	20554150		Aradu.KVX0Z.1	Ad01	106548241	106554049
Ae-Ad_block-31	0.69		Ae08g21400.1	Ae08	20640894	20643450		Aradu.G8W4L.1	Ad01	106716420	106717761
Ae-Ad_block-31	0.7001		Ae08g21410.1	Ae08	20644478	20648143		Aradu.0B0KP.1	Ad01	106718322	106719788
Ae-Ad_block-31	0.6781		Ae08g21520.1	Ae08	20710244	20715465		Aradu.9W4JC.1	Ad01	106801205	106804799
Ae-Ad_block-31	0.666		Ae08g21530.1	Ae08	20722667	20728979		Aradu.B5T68.1	Ad01	106970812	106975712
Ae-Ad_block-32	0.5258		Ae02g03080.1	Ae02	2288337	2291985		Aradu.BKX4P.1	Ad02	28766	31739
Ae-Ad_block-32	0.5006		Ae02g03040.1	Ae02	2270876	2271732		Aradu.N132V.1	Ad02	42319	43162
Ae-Ad_block-32	0.388		Ae02g03030.1	Ae02	2262403	2265368		Aradu.9G22P.1	Ad02	91428	94615
Ae-Ad_block-32	0.535		Ae02g03020.1	Ae02	2260201	2261155		Aradu.VJ6KN.1	Ad02	95587	97030
Ae-Ad_block-32	0.5676		Ae02g03010.1	Ae02	2256250	2258570		Aradu.JB06T.1	Ad02	99238	102028
Ae-Ad_block-32	0.4998		Ae02g03000.1	Ae02	2253760	2255597		Aradu.X529F.1	Ad02	102799	104834
Ae-Ad_block-32	0.4795		Ae02g02990.1	Ae02	2250406	2251654		Aradu.50HDP.1	Ad02	107251	108685
Ae-Ad_block-32	0.7704		Ae02g02980.1	Ae02	2240113	2249597		Aradu.PGT6R.1	Ad02	109070	112364
Ae-Ad_block-32	0.778		Ae02g02970.1	Ae02	2222818	2229864		Aradu.MS73B.1	Ad02	125318	128107
Ae-Ad_block-32	0.7179		Ae02g02960.1	Ae02	2214911	2219629		Aradu.6VX3K.1	Ad02	138940	142695
Ae-Ad_block-32	0.6633		Ae02g02940.1	Ae02	2182372	2186570		Aradu.73L3W.1	Ad02	174285	177881
Ae-Ad_block-32	0.4876		Ae02g02920.1	Ae02	2160280	2169717		Aradu.4SA7Z.1	Ad02	180361	189607
Ae-Ad_block-32	0.5929		Ae02g02910.1	Ae02	2152737	2156369		Aradu.X3BQD.1	Ad02	218743	222375
Ae-Ad_block-32	1.1628		Ae02g02900.1	Ae02	2133577	2139005		Aradu.S2RCR.1	Ad02	230969	238298
Ae-Ad_block-32	1.1671		Ae02g02890.1	Ae02	2125412	2131046		Aradu.P4SDG.1	Ad02	243523	247390
Ae-Ad_block-32	0.5152		Ae02g02870.1	Ae02	2109544	2112644		Aradu.D80L9.1	Ad02	258371	261844
Ae-Ad_block-32	0.631		Ae02g02850.1	Ae02	2090580	2097566		Aradu.KZX0F.1	Ad02	317451	321924
Ae-Ad_block-32	0.4725		Ae02g02820.1	Ae02	2057734	2068367		Aradu.M7VT5.1	Ad02	341950	351989
Ae-Ad_block-32	0.6234		Ae02g02810.1	Ae02	2047194	2049372		Aradu.LS42S.1	Ad02	355324	358189
Ae-Ad_block-32	0.5433		Ae02g02780.1	Ae02	2014212	2015349		Aradu.VT3D5.1	Ad02	405237	406708
Ae-Ad_block-32	0.526		Ae02g02770.1	Ae02	2009870	2011822		Aradu.ELH7L.1	Ad02	413224	415185
Ae-Ad_block-32	0.8745		Ae02g02620.1	Ae02	1907507	1912813		Aradu.M8RMT.1	Ad02	442691	475217
Ae-Ad_block-34	0.3608		Ae09g03550.1	Ae09	3029803	3048393		Aradu.1JK1L.1	Ad02	543665	556242
Ae-Ad_block-34	0.4181		Ae09g03650.1	Ae09	3115813	3124625		Aradu.P6VN5.1	Ad02	604391	612031
Ae-Ad_block-34	0.6909		Ae09g03740.1	Ae09	3221385	3237814		Aradu.8764I.1	Ad02	731674	738238
Ae-Ad_block-34	0.4336		Ae09g03750.1	Ae09	3239088	3246344		Aradu.83I6G.1	Ad02	741107	746365
Ae-Ad_block-34	0.5618		Ae09g03770.1	Ae09	3256472	3259504		Aradu.E9DCA.1	Ad02	756623	759432
Ae-Ad_block-34	0.5469		Ae09g03800.1	Ae09	3265526	3269825		Aradu.K1394.1	Ad02	768685	771610
Ae-Ad_block-34	1.136		Ae09g03810.1	Ae09	3274405	3275622		Aradu.P06YH.1	Ad02	774753	776144
Ae-Ad_block-34	0.6551		Ae09g03830.1	Ae09	3282922	3285447		Aradu.JB556.1	Ad02	778578	780556
Ae-Ad_block-34	0.4789		Ae09g03840.1	Ae09	3299377	3301423		Aradu.K7WG6.1	Ad02	789767	791381
Ae-Ad_block-34	0.4603		Ae09g03850.1	Ae09	3303943	3315938		Aradu.2L8S7.1	Ad02	796880	815933
Ae-Ad_block-34	0.7304		Ae09g03880.1	Ae09	3331643	3335393		Aradu.ZC3ER.1	Ad02	847277	850919
Ae-Ad_block-34	1.2407		Ae09g03920.1	Ae09	3356536	3366422		Aradu.2Y8IU.1	Ad02	904332	914851
Ae-Ad_block-34	0.59		Ae09g03930.1	Ae09	3368210	3372196		Aradu.4GK35.1	Ad02	931663	938224
Ae-Ad_block-34	0.4398		Ae09g03940.1	Ae09	3373858	3376594		Aradu.9HA2U.1	Ad02	1157037	1159686
Ae-Ad_block-34	0.5545		Ae09g03950.1	Ae09	3378984	3384648		Aradu.E0LH8.1	Ad02	1170833	1182224
Ae-Ad_block-34	0.3776		Ae09g03960.1	Ae09	3386230	3392883		Aradu.4MN5D.1	Ad02	1207356	1213793
Ae-Ad_block-34	0.4367		Ae09g04070.1	Ae09	3501743	3506064		Aradu.4H70X.1	Ad02	1258586	1263912
Ae-Ad_block-34	0.4902		Ae09g04080.1	Ae09	3507054	3509868		Aradu.LC8XX.1	Ad02	1264461	1266959
Ae-Ad_block-34	0.6273		Ae09g04090.1	Ae09	3512517	3513886		Aradu.2U1V2.1	Ad02	1269695	1271639
Ae-Ad_block-34	0.6995		Ae09g04100.1	Ae09	3515119	3528505		Aradu.23P3U.1	Ad02	1276878	1286064
Ae-Ad_block-34	0.7722		Ae09g04120.1	Ae09	3538498	3544349		Aradu.KXA2K.1	Ad02	1331380	1334227
Ae-Ad_block-34	0.5561		Ae09g04160.1	Ae09	3557973	3571502		Aradu.41LFF.1	Ad02	1347818	1365198
Ae-Ad_block-34	1.483		Ae09g04180.1	Ae09	3590778	3593930		Aradu.G013M.1	Ad02	1371302	1374297
Ae-Ad_block-34	0.6395		Ae09g04190.1	Ae09	3599695	3608451		Aradu.5Y217.1	Ad02	1393985	1400037
Ae-Ad_block-35	0.6741		Ae09g01330.1	Ae09	1225702	1227470		Aradu.FB522.1	Ad02	949378	951197
Ae-Ad_block-35	0.5702		Ae09g01340.1	Ae09	1228853	1231521		Aradu.8EB7C.1	Ad02	954354	957103
Ae-Ad_block-35	0.6383		Ae09g01350.1	Ae09	1238151	1240157		Aradu.W8BS1.1	Ad02	970721	972265
Ae-Ad_block-35	0.4668		Ae09g01360.1	Ae09	1241805	1246020		Aradu.M6UEV.1	Ad02	975040	977405
Ae-Ad_block-35	0.6714		Ae09g01370.1	Ae09	1247519	1249902		Aradu.42SWI.1	Ad02	978126	979700
Ae-Ad_block-35	0.5721		Ae09g01400.1	Ae09	1284850	1286382		Aradu.BB9DD.1	Ad02	1029395	1030673
Ae-Ad_block-35	0.6151		Ae09g01490.1	Ae09	1322600	1325131		Aradu.76U89.1	Ad02	1076843	1078735
Ae-Ad_block-35	0.6263		Ae09g01530.1	Ae09	1342310	1345924		Aradu.FS7LG.1	Ad02	1103726	1106221
Ae-Ad_block-35	0.457		Ae09g01550.1	Ae09	1364002	1372699		Aradu.H1ZYW.1	Ad02	1117115	1119533
Ae-Ad_block-35	0.478		Ae09g01630.1	Ae09	1422590	1424207		Aradu.569XL.1	Ad02	1148727	1150311
Ae-Ad_block-36	0.4424		Ae02g02660.1	Ae02	1927713	1930667		Aradu.A3HX3.1	Ad02	1888916	1891530
Ae-Ad_block-36	0.7399		Ae02g02650.1	Ae02	1918619	1922808		Aradu.S0JY2.1	Ad02	1905612	1910937
Ae-Ad_block-36	1.0913		Ae02g02620.1	Ae02	1907507	1912813		Aradu.H2YCR.1	Ad02	2109686	2160025
Ae-Ad_block-36	0.7308		Ae02g02550.1	Ae02	1851021	1853927		Aradu.XZ9EU.1	Ad02	2333684	2336519
Ae-Ad_block-36	0.3584		Ae02g02540.1	Ae02	1840634	1846485		Aradu.F2ZNU.1	Ad02	2340609	2345648
Ae-Ad_block-36	0.4707		Ae02g02530.1	Ae02	1833081	1837334		Aradu.B3DE0.1	Ad02	2401661	2405102
Ae-Ad_block-36	0.6229		Ae02g02520.1	Ae02	1825480	1827650		Aradu.SP6QR.1	Ad02	2411653	2413704
Ae-Ad_block-36	1.4065		Ae02g02510.1	Ae02	1820475	1821998		Aradu.S0307.1	Ad02	2419987	2422103
Ae-Ad_block-36	1.3462		Ae02g02490.1	Ae02	1804780	1809426		Aradu.Z94KU.1	Ad02	2441936	2446024
Ae-Ad_block-36	0.7312		Ae02g02480.1	Ae02	1788754	1792878		Aradu.02MM2.1	Ad02	2455123	2463783
Ae-Ad_block-36	0.6986		Ae02g02470.1	Ae02	1777896	1779672		Aradu.YZ7HA.1	Ad02	2478685	2480167
Ae-Ad_block-36	0.5285		Ae02g02440.1	Ae02	1765339	1768650		Aradu.30XLB.1	Ad02	2494107	2497778
Ae-Ad_block-36	0.5988		Ae02g02430.1	Ae02	1762259	1764434		Aradu.C4WL2.1	Ad02	2498828	2501244
Ae-Ad_block-36	0.3113		Ae02g02420.1	Ae02	1758037	1760130		Aradu.B49HG.1	Ad02	2529936	2531910
Ae-Ad_block-36	0.5874		Ae02g02400.1	Ae02	1752732	1753672		Aradu.KAB2Z.1	Ad02	2538254	2539530
Ae-Ad_block-36	1.213		Ae02g02380.1	Ae02	1743946	1744551		Aradu.62FMG.1	Ad02	2556874	2557646
Ae-Ad_block-36	0.3676		Ae02g02370.1	Ae02	1738296	1740808		Aradu.003TN.1	Ad02	2569707	2571720
Ae-Ad_block-36	0.4135		Ae02g02360.1	Ae02	1727868	1736661		Aradu.FGF99.1	Ad02	2573226	2579918
Ae-Ad_block-36	0.4599		Ae02g02350.1	Ae02	1720514	1721938		Aradu.WW0P3.1	Ad02	2591881	2593329
Ae-Ad_block-36	0.5151		Ae02g02340.1	Ae02	1718873	1720018		Aradu.PZ5G0.1	Ad02	2594253	2595404
Ae-Ad_block-36	0.4257		Ae02g02330.1	Ae02	1715658	1717537		Aradu.1HZ1E.1	Ad02	2598328	2600157
Ae-Ad_block-36	0.2936		Ae02g02320.1	Ae02	1707361	1713458		Aradu.KB1DP.1	Ad02	2611691	2615094
Ae-Ad_block-36	0.4887		Ae02g02310.1	Ae02	1696438	1703091		Aradu.AQT4I.1	Ad02	2618497	2623674
Ae-Ad_block-36	0.8121		Ae02g02090.1	Ae02	1568948	1574023		Aradu.FV4D1.1	Ad02	2796021	2798386
Ae-Ad_block-36	1.1478		Ae02g02100.1	Ae02	1584104	1585705		Aradu.7MF12.1	Ad02	2837154	2839505
Ae-Ad_block-36	1.4097		Ae02g02110.1	Ae02	1587048	1593233		Aradu.INH96.1	Ad02	2840958	2855453
Ae-Ad_block-36	0.7565		Ae02g02120.1	Ae02	1593940	1597332		Aradu.6TJ0K.1	Ad02	2855941	2859272
Ae-Ad_block-36	1.36		Ae02g02130.1	Ae02	1598503	1599735		Aradu.FJ2MI.1	Ad02	2901290	2902295
Ae-Ad_block-36	0.5831		Ae02g02140.1	Ae02	1600751	1602682		Aradu.1Y9TE.1	Ad02	2927620	2928777
Ae-Ad_block-36	0.5209		Ae02g02150.1	Ae02	1603658	1606584		Aradu.C8ESI.1	Ad02	2930062	2933065
Ae-Ad_block-36	0.3549		Ae02g02160.1	Ae02	1607908	1610773		Aradu.8A5JB.1	Ad02	2995694	2998358
Ae-Ad_block-36	0.6105		Ae02g02170.1	Ae02	1611725	1613984		Aradu.GEE09.1	Ad02	2999313	3001521
Ae-Ad_block-36	0.5289		Ae02g02190.1	Ae02	1616481	1618534		Aradu.352UP.1	Ad02	3017672	3018788
Ae-Ad_block-36	0.6428		Ae02g02200.1	Ae02	1620024	1622726		Aradu.WLL49.1	Ad02	3020256	3023442
Ae-Ad_block-36	0.4107		Ae02g02210.1	Ae02	1623529	1626751		Aradu.315HW.1	Ad02	3024339	3027818
Ae-Ad_block-36	1.1278		Ae02g02220.1	Ae02	1633583	1634494		Aradu.71H9Q.1	Ad02	3066010	3066915
Ae-Ad_block-36	0.4638		Ae02g02230.1	Ae02	1636808	1638675		Aradu.9G0JT.1	Ad02	3069103	3071475
Ae-Ad_block-36	0.6411		Ae02g02240.1	Ae02	1639888	1641153		Aradu.KNK4F.1	Ad02	3089631	3091129
Ae-Ad_block-36	0.479		Ae02g02250.1	Ae02	1642963	1645842		Aradu.7F2BY.1	Ad02	3097140	3101099
Ae-Ad_block-36	0.8096		Ae02g02280.1	Ae02	1662589	1665869		Aradu.2JS93.1	Ad02	3154093	3157497
Ae-Ad_block-36	0.6104		Ae02g02290.1	Ae02	1673181	1674398		Aradu.G0DW8.1	Ad02	3167554	3168771
Ae-Ad_block-36	0.8879		Ae02g02080.1	Ae02	1566257	1567798		Aradu.623Y7.1	Ad02	3302500	3304483
Ae-Ad_block-36	0.4917		Ae02g02060.1	Ae02	1554125	1561459		Aradu.5R394.1	Ad02	3309712	3316643
Ae-Ad_block-36	0.6316		Ae02g02040.1	Ae02	1532753	1536923		Aradu.ISV8J.1	Ad02	3372986	3377721
Ae-Ad_block-36	0.8097		Ae02g02030.1	Ae02	1527987	1530592		Aradu.L8GIZ.1	Ad02	3381627	3384148
Ae-Ad_block-36	0.508		Ae02g02020.1	Ae02	1522443	1526715		Aradu.WKJ3N.1	Ad02	3385318	3390035
Ae-Ad_block-36	0.474		Ae02g02010.1	Ae02	1514081	1517601		Aradu.ESY88.1	Ad02	3438936	3443339
Ae-Ad_block-36	0.9951		Ae02g02000.1	Ae02	1492047	1495885		Aradu.HN9N9.1	Ad02	3478131	3481960
Ae-Ad_block-36	0.6094		Ae02g01960.1	Ae02	1472957	1476522		Aradu.R4ZCN.1	Ad02	3508700	3512427
Ae-Ad_block-36	0.6844		Ae02g01950.1	Ae02	1464174	1468748		Aradu.X3XXG.1	Ad02	3514812	3519508
Ae-Ad_block-36	1.0526		Ae02g01940.1	Ae02	1459309	1463123		Aradu.V5FRM.1	Ad02	3526265	3527659
Ae-Ad_block-36	0.8336		Ae02g01610.1	Ae02	1142975	1144294		Aradu.T3Y7Z.1	Ad02	3958358	3959560
Ae-Ad_block-36	0.7914		Ae02g01530.1	Ae02	1088000	1089714		Aradu.A3U9R.1	Ad02	3968123	3970011
Ae-Ad_block-36	1.046		Ae02g01510.1	Ae02	1075520	1077455		Aradu.M7LVY.1	Ad02	4077208	4078984
Ae-Ad_block-36	0.8818		Ae02g01500.1	Ae02	1071714	1072939		Aradu.H77WY.1	Ad02	4083796	4086257
Ae-Ad_block-36	1.0039		Ae02g01490.1	Ae02	1059487	1061487		Aradu.FF4D5.1	Ad02	4100853	4103130
Ae-Ad_block-36	0.8889		Ae02g01480.1	Ae02	1036741	1038032		Aradu.FIU9K.1	Ad02	4162397	4163427
Ae-Ad_block-36	0.6705		Ae02g01430.1	Ae02	981080	985477		Aradu.I71PE.1	Ad02	4275723	4279782
Ae-Ad_block-36	0.8716		Ae02g01400.1	Ae02	947687	951941		Aradu.T9ESX.1	Ad02	4491208	4502383
Ae-Ad_block-36	1.0374		Ae02g01360.1	Ae02	910115	913006		Aradu.HK5Y3.1	Ad02	4522499	4525726
Ae-Ad_block-36	0.6192		Ae02g01350.1	Ae02	903718	909075		Aradu.S5PEC.1	Ad02	4527963	4531176
Ae-Ad_block-36	0.8716		Ae02g01340.1	Ae02	897740	901600		Aradu.97LA5.1	Ad02	4542396	4548491
Ae-Ad_block-36	0.6268		Ae02g01330.1	Ae02	886419	888913		Aradu.V74N3.1	Ad02	4567857	4569877
Ae-Ad_block-36	0.9629		Ae02g01310.1	Ae02	851501	860632		Aradu.R9F07.1	Ad02	4630146	4632606
Ae-Ad_block-36	1.0149		Ae02g01300.1	Ae02	833421	835667		Aradu.IV3UN.1	Ad02	4735691	4739422
Ae-Ad_block-36	0.7785		Ae02g01290.1	Ae02	829849	830472		Aradu.TW4KP.1	Ad02	4851132	4851749
Ae-Ad_block-36	0.5919		Ae02g01280.1	Ae02	822065	826375		Aradu.QK85I.1	Ad02	4865843	4870981
Ae-Ad_block-36	0.4863		Ae02g01270.1	Ae02	812698	821603		Aradu.6J3B0.1	Ad02	4875221	4884080
Ae-Ad_block-36	0.4762		Ae02g01260.1	Ae02	807224	810187		Aradu.PJ5MX.1	Ad02	4886464	4888726
Ae-Ad_block-36	0.9647		Ae02g01250.1	Ae02	801081	805239		Aradu.W2RXK.1	Ad02	4897063	4900450
Ae-Ad_block-36	0.621		Ae02g01230.1	Ae02	778182	780660		Aradu.QA44E.1	Ad02	4958276	4959568
Ae-Ad_block-36	0.8277		Ae02g01220.1	Ae02	769315	771911		Aradu.1QN19.1	Ad02	4989976	4992481
Ae-Ad_block-36	0.4251		Ae02g01210.1	Ae02	755554	758608		Aradu.7GQ9E.1	Ad02	5063426	5065903
Ae-Ad_block-36	0.8846		Ae02g01170.1	Ae02	733706	737483		Aradu.ZN3FN.1	Ad02	5126668	5130574
Ae-Ad_block-36	0.3913		Ae02g01140.1	Ae02	706601	712516		Aradu.5N08M.1	Ad02	5234656	5239842
Ae-Ad_block-36	0.9023		Ae02g01130.1	Ae02	700300	702922		Aradu.D1N5P.1	Ad02	5245386	5248333
Ae-Ad_block-36	0.6273		Ae02g01120.1	Ae02	695668	698025		Aradu.V84QG.1	Ad02	5261321	5262972
Ae-Ad_block-36	0.9313		Ae02g01090.1	Ae02	657949	660474		Aradu.BPK98.1	Ad02	5419705	5424040
Ae-Ad_block-36	0.5476		Ae02g01070.1	Ae02	651063	654289		Aradu.N3KHF.1	Ad02	5451953	5455811
Ae-Ad_block-36	0.7069		Ae02g01060.1	Ae02	645193	648066		Aradu.I1DRB.1	Ad02	5460154	5463586
Ae-Ad_block-36	0.5036		Ae02g01040.1	Ae02	637857	640719		Aradu.PZB3C.1	Ad02	5467742	5469713
Ae-Ad_block-36	0.5451		Ae02g01030.1	Ae02	634115	636015		Aradu.SG2UF.1	Ad02	5503355	5505813
Ae-Ad_block-36	0.5259		Ae02g01020.1	Ae02	629621	632489		Aradu.P05N1.1	Ad02	5508374	5511539
Ae-Ad_block-36	0.434		Ae02g00960.1	Ae02	561370	564568		Aradu.Q70DU.1	Ad02	5674190	5677719
Ae-Ad_block-36	0.4901		Ae02g00950.1	Ae02	557501	559886		Aradu.KPU9Q.1	Ad02	5680740	5683129
Ae-Ad_block-36	0.3932		Ae02g00940.1	Ae02	553209	555509		Aradu.DLN3B.1	Ad02	5769977	5772174
Ae-Ad_block-36	0.5307		Ae02g00930.1	Ae02	548802	552164		Aradu.LS8HD.1	Ad02	5781676	5784854
Ae-Ad_block-36	0.8713		Ae02g00900.1	Ae02	531173	537731		Aradu.6ZM4I.1	Ad02	5796143	5797084
Ae-Ad_block-36	0.453		Ae02g00880.1	Ae02	513459	521301		Aradu.E7C23.1	Ad02	5822143	5829203
Ae-Ad_block-36	1.3166		Ae02g00860.1	Ae02	498792	504485		Aradu.P1LA4.1	Ad02	5907007	5914163
Ae-Ad_block-36	0.5639		Ae02g00850.1	Ae02	493331	497253		Aradu.D20L9.1	Ad02	6009536	6014181
Ae-Ad_block-36	0.537		Ae02g00840.1	Ae02	487621	491363		Aradu.SA87E.1	Ad02	6016737	6020474
Ae-Ad_block-36	0.7964		Ae02g00830.1	Ae02	481286	482651		Aradu.AW4VB.1	Ad02	6031874	6032530
Ae-Ad_block-36	0.8814		Ae02g00820.1	Ae02	474318	475549		Aradu.U1N83.1	Ad02	6059578	6060783
Ae-Ad_block-36	0.4199		Ae02g00810.1	Ae02	469730	473005		Aradu.ZK0EQ.1	Ad02	6081534	6084178
Ae-Ad_block-36	0.4846		Ae02g00800.1	Ae02	466236	468646		Aradu.JJ0LZ.1	Ad02	6085809	6088190
Ae-Ad_block-36	1.45		Ae02g00790.1	Ae02	463514	465132		Aradu.3F0JH.1	Ad02	6090226	6090504
Ae-Ad_block-36	0.3672		Ae02g00780.1	Ae02	448709	454668		Aradu.A13V2.1	Ad02	6095204	6101363
Ae-Ad_block-36	0.4423		Ae02g00770.1	Ae02	441405	442225		Aradu.G00JS.1	Ad02	6122028	6122767
Ae-Ad_block-36	1.224		Ae02g00740.1	Ae02	432921	434068		Aradu.W7U8K.1	Ad02	6160107	6161090
Ae-Ad_block-36	0.7494		Ae02g00720.1	Ae02	426188	428629		Aradu.D7NJ0.1	Ad02	6178425	6180833
Ae-Ad_block-36	0.8793		Ae02g00710.1	Ae02	406189	408882		Aradu.3UE4N.1	Ad02	6230853	6233216
Ae-Ad_block-36	0.5016		Ae02g00640.1	Ae02	372343	374802		Aradu.M2EU8.1	Ad02	6332468	6335909
Ae-Ad_block-36	0.5451		Ae02g00620.1	Ae02	367466	369575		Aradu.R1VPZ.1	Ad02	6336536	6338566
Ae-Ad_block-36	0.6499		Ae02g00610.1	Ae02	363078	365234		Aradu.1G6CB.1	Ad02	6340483	6343044
Ae-Ad_block-36	0.3552		Ae02g00590.1	Ae02	353067	354364		Aradu.Y9MVK.1	Ad02	6400005	6402387
Ae-Ad_block-36	0.8747		Ae02g00580.1	Ae02	348280	351300		Aradu.61HZW.1	Ad02	6404484	6407374
Ae-Ad_block-36	0.4659		Ae02g00570.1	Ae02	340722	342561		Aradu.SP1K3.1	Ad02	6430089	6431807
Ae-Ad_block-36	0.5795		Ae02g00560.1	Ae02	337689	339097		Aradu.Y8LHL.1	Ad02	6433457	6434943
Ae-Ad_block-36	0.4442		Ae02g00500.1	Ae02	305481	307800		Aradu.K8EE3.1	Ad02	6592609	6594654
Ae-Ad_block-36	0.6913		Ae02g00470.1	Ae02	297405	299011		Aradu.RLM0W.1	Ad02	6603489	6604495
Ae-Ad_block-36	0.9329		Ae02g00460.1	Ae02	291343	296351		Aradu.87L5M.1	Ad02	6631672	6633186
Ae-Ad_block-36	0.3694		Ae02g00420.1	Ae02	270845	273715		Aradu.MA1DE.1	Ad02	6721728	6724121
Ae-Ad_block-36	0.5686		Ae02g00390.1	Ae02	242498	244482		Aradu.1GZ32.1	Ad02	6810709	6815457
Ae-Ad_block-36	0.5779		Ae02g00380.1	Ae02	236664	240546		Aradu.MNT8K.1	Ad02	6816925	6820729
Ae-Ad_block-36	0.999		Ae02g00330.1	Ae02	191722	192701		Aradu.ZSW0S.1	Ad02	6969646	6969991
Ae-Ad_block-36	0.4298		Ae02g00300.1	Ae02	155767	173003		Aradu.53X94.1	Ad02	7033750	7051263
Ae-Ad_block-36	1.1614		Ae02g00290.1	Ae02	153951	155371		Aradu.D1DD6.1	Ad02	7051745	7052995
Ae-Ad_block-36	0.8384		Ae02g00280.1	Ae02	146783	149966		Aradu.EAG5M.1	Ad02	7054880	7057771
Ae-Ad_block-36	1.0148		Ae02g00270.1	Ae02	143071	145820		Aradu.ZA2RQ.1	Ad02	7058910	7060924
Ae-Ad_block-36	0.8449		Ae02g00240.1	Ae02	118994	123571		Aradu.7Q4DG.1	Ad02	7087910	7092397
Ae-Ad_block-36	0.654		Ae02g00230.1	Ae02	114561	116814		Aradu.2717A.1	Ad02	7094618	7096752
Ae-Ad_block-36	0.5525		Ae02g00220.1	Ae02	110712	113340		Aradu.X1FHB.1	Ad02	7097782	7099705
Ae-Ad_block-36	0.6054		Ae02g00200.1	Ae02	100742	103460		Aradu.0QF6H.1	Ad02	7116316	7118880
Ae-Ad_block-36	1.2029		Ae02g00170.1	Ae02	84929	88925		Aradu.UFC3R.1	Ad02	7167844	7173410
Ae-Ad_block-36	0.8883		Ae02g00060.1	Ae02	42854	44628		Aradu.SCE2E.1	Ad02	7185656	7189160
Ae-Ad_block-36	0.7646		Ae02g00020.1	Ae02	9968	11536		Aradu.T6KM7.1	Ad02	7201734	7205355
Ae-Ad_block-37	0.9947		Ae06g10550.1	Ae06	7077267	7079312		Aradu.L9SJ9.1	Ad02	3925769	3927922
Ae-Ad_block-37	0.7435		Ae06g10560.1	Ae06	7080648	7081076		Aradu.0D5YN.1	Ad02	3936120	3940162
Ae-Ad_block-37	1.2629		Ae06g10590.1	Ae06	7091641	7092909		Aradu.TP4MY.1	Ad02	3943448	3945719
Ae-Ad_block-37	0.7431		Ae06g10620.1	Ae06	7105918	7107124		Aradu.A3U9R.1	Ad02	3968123	3970011
Ae-Ad_block-37	0.9697		Ae06g10650.1	Ae06	7118582	7120821		Aradu.H77WY.1	Ad02	4083796	4086257
Ae-Ad_block-37	1.3633		Ae06g10670.1	Ae06	7134416	7135222		Aradu.FIU9K.1	Ad02	4162397	4163427
Ae-Ad_block-37	0.7277		Ae06g10690.1	Ae06	7155178	7165874		Aradu.I71PE.1	Ad02	4275723	4279782
Ae-Ad_block-37	1.4977		Ae06g10720.1	Ae06	7178032	7178373		Aradu.6S4B3.1	Ad02	4405110	4405671
Ae-Ad_block-37	0.9383		Ae06g10750.1	Ae06	7190844	7193392		Aradu.S5PEC.1	Ad02	4527963	4531176
Ae-Ad_block-37	0.6622		Ae06g10810.1	Ae06	7218126	7220191		Aradu.PJ5MX.1	Ad02	4886464	4888726
Ae-Ad_block-37	1.1338		Ae06g10850.1	Ae06	7232969	7236776		Aradu.W2RXK.1	Ad02	4897063	4900450
Ae-Ad_block-37	0.1761		Ae06g10860.1	Ae06	7238879	7239589		Aradu.S0P0R.1	Ad02	4901173	4906463
Ae-Ad_block-37	0.7299		Ae06g10880.1	Ae06	7249189	7250816		Aradu.7GQ9E.1	Ad02	5063426	5065903
Ae-Ad_block-37	0.5616		Ae06g10930.1	Ae06	7279978	7285666		Aradu.5N08M.1	Ad02	5234656	5239842
Ae-Ad_block-37	1.2372		Ae06g10950.1	Ae06	7294536	7296885		Aradu.D1N5P.1	Ad02	5245386	5248333
Ae-Ad_block-37	0.8342		Ae06g10960.1	Ae06	7298111	7299558		Aradu.V84QG.1	Ad02	5261321	5262972
Ae-Ad_block-37	0.8512		Ae06g11020.1	Ae06	7365021	7367545		Aradu.PZB3C.1	Ad02	5467742	5469713
Ae-Ad_block-37	0.8165		Ae06g11030.1	Ae06	7369298	7370513		Aradu.SG2UF.1	Ad02	5503355	5505813
Ae-Ad_block-37	0.7326		Ae06g11070.1	Ae06	7405161	7410506		Aradu.PS45N.1	Ad02	5592757	5598214
Ae-Ad_block-37	0.6257		Ae06g11080.1	Ae06	7411392	7414834		Aradu.Q70DU.1	Ad02	5674190	5677719
Ae-Ad_block-37	1.0136		Ae06g11090.1	Ae06	7415985	7418666		Aradu.DLN3B.1	Ad02	5769977	5772174
Ae-Ad_block-37	1.0626		Ae06g11110.1	Ae06	7420097	7423062		Aradu.LS8HD.1	Ad02	5781676	5784854
Ae-Ad_block-37	1.332		Ae06g11130.1	Ae06	7432600	7433511		Aradu.6ZM4I.1	Ad02	5796143	5797084
Ae-Ad_block-37	0.5218		Ae06g11150.1	Ae06	7437687	7439647		Aradu.999EQ.1	Ad02	5804997	5807318
Ae-Ad_block-37	1.1095		Ae06g11220.1	Ae06	7480672	7481490		Aradu.U1N83.1	Ad02	6059578	6060783
Ae-Ad_block-37	1.0287		Ae06g11230.1	Ae06	7484675	7486648		Aradu.JJ0LZ.1	Ad02	6085809	6088190
Ae-Ad_block-37	1.3263		Ae06g11250.1	Ae06	7494649	7496492		Aradu.3UE4N.1	Ad02	6230853	6233216
Ae-Ad_block-39	0.4202		Ae02g03330.1	Ae02	2433673	2440025		Aradu.S89VI.1	Ad02	7318687	7324472
Ae-Ad_block-39	0.5657		Ae02g03340.1	Ae02	2442346	2448219		Aradu.39VM0.1	Ad02	7330239	7336039
Ae-Ad_block-39	0.5219		Ae02g03350.1	Ae02	2449316	2450050		Aradu.5P6B7.1	Ad02	7343245	7343925
Ae-Ad_block-39	0.4639		Ae02g03360.1	Ae02	2451029	2454098		Aradu.MCX7E.1	Ad02	7344689	7347267
Ae-Ad_block-39	0.5301		Ae02g03390.1	Ae02	2465608	2470443		Aradu.L2TEA.1	Ad02	7363841	7365545
Ae-Ad_block-39	0.6792		Ae02g03400.1	Ae02	2472560	2474812		Aradu.5W7EM.1	Ad02	7392814	7395239
Ae-Ad_block-39	0.4871		Ae02g03410.1	Ae02	2475655	2478931		Aradu.4VP1Z.1	Ad02	7413714	7416596
Ae-Ad_block-39	0.4425		Ae02g03420.1	Ae02	2479662	2481882		Aradu.A02C7.1	Ad02	7418966	7421371
Ae-Ad_block-39	0.515		Ae02g03470.1	Ae02	2505848	2509234		Aradu.58ZND.1	Ad02	7562626	7566547
Ae-Ad_block-39	0.7428		Ae02g03480.1	Ae02	2520769	2528430		Aradu.30PYG.1	Ad02	7615478	7622878
Ae-Ad_block-39	0.41		Ae02g03500.1	Ae02	2544916	2547587		Aradu.S7NAJ.1	Ad02	7677982	7680895
Ae-Ad_block-39	0.5108		Ae02g03550.1	Ae02	2595327	2596850		Aradu.4635I.1	Ad02	8126754	8128914
Ae-Ad_block-39	0.9174		Ae02g03590.1	Ae02	2616976	2630259		Aradu.76MVK.1	Ad02	8458682	8477366
Ae-Ad_block-40	0.4541		Ae02g06420.1	Ae02	5049227	5055868		Aradu.19W8X.1	Ad02	8519189	8527716
Ae-Ad_block-40	0.4038		Ae02g06440.1	Ae02	5061998	5066090		Aradu.KTD39.1	Ad02	8533003	8535650
Ae-Ad_block-40	1.0635		Ae02g06450.1	Ae02	5066805	5068400		Aradu.W2RHM.1	Ad02	8536314	8538329
Ae-Ad_block-40	0.6125		Ae02g06520.1	Ae02	5119162	5120450		Aradu.5Y6Q8.1	Ad02	8726408	8727706
Ae-Ad_block-40	0.5821		Ae02g06530.1	Ae02	5125368	5126530		Aradu.WL4PN.1	Ad02	8732238	8733194
Ae-Ad_block-40	0.532		Ae02g06540.1	Ae02	5128475	5133278		Aradu.36ACY.1	Ad02	8757520	8762483
Ae-Ad_block-40	0.4245		Ae02g06550.1	Ae02	5150949	5155928		Aradu.I664D.1	Ad02	8793612	8798574
Ae-Ad_block-40	0.3884		Ae02g06560.1	Ae02	5162762	5167921		Aradu.LTA3C.1	Ad02	8821035	8826223
Ae-Ad_block-40	0.6898		Ae02g06570.1	Ae02	5171578	5173531		Aradu.5SR04.1	Ad02	8840454	8843411
Ae-Ad_block-40	0.8762		Ae02g06580.1	Ae02	5177510	5178466		Aradu.B0JG0.1	Ad02	8846165	8847148
Ae-Ad_block-40	0.6425		Ae02g06600.1	Ae02	5195830	5202915		Aradu.P5VH9.1	Ad02	8891266	8897762
Ae-Ad_block-40	0.9267		Ae02g06610.1	Ae02	5208167	5208895		Aradu.EGL90.1	Ad02	8949052	8949816
Ae-Ad_block-40	0.9218		Ae02g06620.1	Ae02	5221179	5222850		Aradu.3G22S.1	Ad02	8971473	8973646
Ae-Ad_block-40	0.8884		Ae02g06630.1	Ae02	5231352	5231819		Aradu.E6113.1	Ad02	8994029	8994475
Ae-Ad_block-40	0.5927		Ae02g06690.1	Ae02	5286717	5287768		Aradu.117B0.1	Ad02	9170556	9171477
Ae-Ad_block-40	0.498		Ae02g06710.1	Ae02	5311680	5314611		Aradu.1E9H5.1	Ad02	9243160	9246847
Ae-Ad_block-40	0.5042		Ae02g06720.1	Ae02	5343509	5345164		Aradu.G9XM7.1	Ad02	9278992	9281399
Ae-Ad_block-40	0.4668		Ae02g06730.1	Ae02	5346618	5354130		Aradu.WDP9S.1	Ad02	9305376	9312066
Ae-Ad_block-40	0.5599		Ae02g06740.1	Ae02	5369009	5375486		Aradu.D3JYW.1	Ad02	9351792	9357737
Ae-Ad_block-40	0.5711		Ae02g06760.1	Ae02	5384209	5394841		Aradu.F97C2.1	Ad02	9358701	9366614
Ae-Ad_block-40	0.6017		Ae02g06930.1	Ae02	5611968	5617063		Aradu.U7WPY.1	Ad02	9725415	9731201
Ae-Ad_block-40	0.9401		Ae02g06940.1	Ae02	5618166	5620664		Aradu.ZR8Y9.1	Ad02	9732950	9738169
Ae-Ad_block-40	0.6275		Ae02g06960.1	Ae02	5633965	5636099		Aradu.43CK8.1	Ad02	9781205	9782872
Ae-Ad_block-40	0.4295		Ae02g06970.1	Ae02	5638503	5650511		Aradu.XL7AT.1	Ad02	9822705	9836370
Ae-Ad_block-40	0.7253		Ae02g06990.1	Ae02	5673390	5678533		Aradu.I7259.1	Ad02	9942289	9947125
Ae-Ad_block-40	0.5016		Ae02g07000.1	Ae02	5687279	5695396		Aradu.Y9X2Y.1	Ad02	9954272	9961878
Ae-Ad_block-40	0.4282		Ae02g07020.1	Ae02	5722582	5739388		Aradu.ANJ8N.1	Ad02	10004508	10020669
Ae-Ad_block-40	0.4427		Ae02g07030.1	Ae02	5743478	5746408		Aradu.9D0BT.1	Ad02	10022011	10024887
Ae-Ad_block-40	0.5469		Ae02g07060.1	Ae02	5779774	5797367		Aradu.44CZN.1	Ad02	10052112	10054386
Ae-Ad_block-40	0.6774		Ae02g07070.1	Ae02	5810831	5815021		Aradu.J1M1P.1	Ad02	10190178	10193454
Ae-Ad_block-40	0.5467		Ae02g07100.1	Ae02	5844738	5846400		Aradu.2DT79.1	Ad02	10313081	10314809
Ae-Ad_block-40	0.4104		Ae02g07160.1	Ae02	5934011	5935858		Aradu.P6XBQ.1	Ad02	10433717	10435807
Ae-Ad_block-40	0.4383		Ae02g07170.1	Ae02	5938809	5942682		Aradu.QK4C3.1	Ad02	10442825	10446293
Ae-Ad_block-40	0.5621		Ae02g07180.1	Ae02	5947289	5951368		Aradu.S0871.1	Ad02	10448877	10451697
Ae-Ad_block-40	1.1648		Ae02g07220.1	Ae02	5993120	5997732		Aradu.0603J.1	Ad02	10500887	10506490
Ae-Ad_block-40	0.5018		Ae02g07230.1	Ae02	6009791	6014826		Aradu.45HYJ.1	Ad02	10514508	10518712
Ae-Ad_block-40	1.0155		Ae02g07250.1	Ae02	6028078	6033675		Aradu.K5CZR.1	Ad02	10680466	10687296
Ae-Ad_block-40	0.6243		Ae02g07260.1	Ae02	6037054	6037743		Aradu.D3S9M.1	Ad02	10711461	10712411
Ae-Ad_block-40	0.6181		Ae02g07270.1	Ae02	6038968	6046766		Aradu.GNT02.1	Ad02	10714001	10716870
Ae-Ad_block-40	0.3782		Ae02g07340.1	Ae02	6099001	6102104		Aradu.LCE5M.1	Ad02	10747063	10750710
Ae-Ad_block-40	0.6384		Ae02g07360.1	Ae02	6129103	6131011		Aradu.93TCK.1	Ad02	10772075	10773980
Ae-Ad_block-40	0.4247		Ae02g07370.1	Ae02	6137916	6144958		Aradu.RJ6JS.1	Ad02	10781924	10784465
Ae-Ad_block-40	0.6056		Ae02g07380.1	Ae02	6146949	6152085		Aradu.Q041W.1	Ad02	10839936	10853106
Ae-Ad_block-40	0.5877		Ae02g07460.1	Ae02	6213568	6217756		Aradu.5H5EP.1	Ad02	10913108	10917691
Ae-Ad_block-40	0.5166		Ae02g07480.1	Ae02	6236004	6240878		Aradu.MA7FC.1	Ad02	10935804	10939260
Ae-Ad_block-40	0.4705		Ae02g07490.1	Ae02	6246832	6252303		Aradu.KL4L6.1	Ad02	11013584	11017986
Ae-Ad_block-40	0.6463		Ae02g07500.1	Ae02	6260942	6264990		Aradu.84GP5.1	Ad02	11288401	11291252
Ae-Ad_block-40	0.8724		Ae02g07530.1	Ae02	6302702	6305356		Aradu.GU4RW.1	Ad02	11442638	11443607
Ae-Ad_block-40	0.466		Ae02g07620.1	Ae02	6388843	6408983		Aradu.R90L7.1	Ad02	11783218	11794724
Ae-Ad_block-40	0.6108		Ae02g07660.1	Ae02	6449054	6451306		Aradu.M3E8Y.1	Ad02	12073001	12075248
Ae-Ad_block-40	0.5371		Ae02g07670.1	Ae02	6452813	6457861		Aradu.4KU1G.1	Ad02	12353371	12360177
Ae-Ad_block-40	1.2782		Ae02g07680.1	Ae02	6469484	6476462		Aradu.I83P6.1	Ad02	12427729	12429515
Ae-Ad_block-40	0.3612		Ae02g07710.1	Ae02	6512525	6517373		Aradu.K38DA.1	Ad02	12543737	12546840
Ae-Ad_block-40	0.8885		Ae02g07750.1	Ae02	6549890	6552921		Aradu.ACG3Y.1	Ad02	12704204	12707902
Ae-Ad_block-40	0.5237		Ae02g07760.1	Ae02	6555379	6561093		Aradu.1M4LV.1	Ad02	12776694	12782789
Ae-Ad_block-40	0.6764		Ae02g07780.1	Ae02	6584992	6587959		Aradu.U2CEK.1	Ad02	12839125	12842265
Ae-Ad_block-40	0.4778		Ae02g07790.1	Ae02	6589245	6592963		Aradu.3I5YK.1	Ad02	12882948	12885863
Ae-Ad_block-40	1.2555		Ae02g07930.1	Ae02	6752086	6753642		Aradu.E3REX.1	Ad02	13942163	13943705
Ae-Ad_block-40	0.5721		Ae02g07960.1	Ae02	6779914	6783555		Aradu.LR8VD.1	Ad02	13987710	13992070
Ae-Ad_block-40	1.2593		Ae02g08020.1	Ae02	6828264	6834877		Aradu.7NM14.1	Ad02	14079111	14081669
Ae-Ad_block-40	0.5543		Ae02g08050.1	Ae02	6852671	6868790		Aradu.S63UK.1	Ad02	14083433	14095094
Ae-Ad_block-40	0.4186		Ae02g08060.1	Ae02	6880685	6885082		Aradu.P4KG5.1	Ad02	14149630	14152387
Ae-Ad_block-40	0.4983		Ae02g08080.1	Ae02	6896261	6900598		Aradu.GE45S.1	Ad02	14194557	14198706
Ae-Ad_block-40	0.9869		Ae02g08100.1	Ae02	6936275	6938178		Aradu.DU6KM.1	Ad02	14271345	14272787
Ae-Ad_block-40	0.5463		Ae02g08110.1	Ae02	6972448	6979925		Aradu.L6S7Y.1	Ad02	14425634	14431555
Ae-Ad_block-40	0.512		Ae02g08130.1	Ae02	7015475	7019910		Aradu.H1FFF.1	Ad02	14904663	14908941
Ae-Ad_block-40	0.5734		Ae02g08140.1	Ae02	7024814	7029486		Aradu.4X3LZ.1	Ad02	14930553	14935225
Ae-Ad_block-40	0.3999		Ae02g08150.1	Ae02	7030989	7038794		Aradu.Z6EK7.1	Ad02	14937684	14944982
Ae-Ad_block-40	0.6745		Ae02g08160.1	Ae02	7043922	7046779		Aradu.8H45I.1	Ad02	15276903	15279547
Ae-Ad_block-40	0.4227		Ae02g08170.1	Ae02	7048212	7054957		Aradu.J4FDW.1	Ad02	15287127	15292770
Ae-Ad_block-40	0.384		Ae02g08180.1	Ae02	7060248	7064985		Aradu.2AL0N.1	Ad02	15318816	15323001
Ae-Ad_block-40	0.3939		Ae02g08190.1	Ae02	7071750	7079945		Aradu.SU56D.1	Ad02	15410449	15417126
Ae-Ad_block-40	0.476		Ae02g08210.1	Ae02	7097143	7102227		Aradu.CHP30.1	Ad02	16240769	16247407
Ae-Ad_block-40	0.2845		Ae02g08220.1	Ae02	7103952	7107767		Aradu.98S60.1	Ad02	16246435	16249349
Ae-Ad_block-40	0.3665		Ae02g08230.1	Ae02	7114097	7120508		Aradu.FPZ0Y.1	Ad02	16286842	16293120
Ae-Ad_block-40	0.2756		Ae02g08250.1	Ae02	7130673	7134610		Aradu.YB8YP.1	Ad02	16313215	16317648
Ae-Ad_block-40	0.4352		Ae02g08270.1	Ae02	7153223	7160777		Aradu.I1SW1.1	Ad02	16502401	16506854
Ae-Ad_block-40	0.6975		Ae02g08320.1	Ae02	7208394	7215520		Aradu.93EIR.1	Ad02	16626732	16633489
Ae-Ad_block-40	0.5593		Ae02g08330.1	Ae02	7221302	7223401		Aradu.4VI0G.1	Ad02	16753085	16754114
Ae-Ad_block-40	0.5881		Ae02g08340.1	Ae02	7224280	7231585		Aradu.374RQ.1	Ad02	16755257	16760252
Ae-Ad_block-40	0.4211		Ae02g08350.1	Ae02	7242877	7248964		Aradu.ZQX8T.1	Ad02	16950518	16953882
Ae-Ad_block-40	0.6268		Ae02g08370.1	Ae02	7277292	7279144		Aradu.N89M1.1	Ad02	18175851	18177659
Ae-Ad_block-40	0.5619		Ae02g08380.1	Ae02	7280002	7282016		Aradu.86SPU.1	Ad02	18217895	18219510
Ae-Ad_block-40	0.4959		Ae02g08390.1	Ae02	7283198	7290179		Aradu.VA4GN.1	Ad02	18220204	18227677
Ae-Ad_block-40	0.9824		Ae02g08420.1	Ae02	7313040	7315753		Aradu.IFW71.1	Ad02	18463723	18465843
Ae-Ad_block-40	0.3934		Ae02g08440.1	Ae02	7321148	7331525		Aradu.CWR3X.1	Ad02	18475170	18477524
Ae-Ad_block-40	0.5661		Ae02g08450.1	Ae02	7339009	7343811		Aradu.U0HC6.1	Ad02	18756115	18759253
Ae-Ad_block-40	0.4965		Ae02g08470.1	Ae02	7363248	7368471		Aradu.432N5.1	Ad02	19048280	19052559
Ae-Ad_block-40	0.4944		Ae02g08490.1	Ae02	7399994	7407386		Aradu.UK7IL.1	Ad02	19123434	19130328
Ae-Ad_block-42	1.0635		Ae06g00020.1	Ae06	21361	22254		Aradu.B0JG0.1	Ad02	8846165	8847148
Ae-Ad_block-42	1.2658		Ae06g00140.1	Ae06	104241	105506		Aradu.B45Y5.1	Ad02	9172604	9174316
Ae-Ad_block-42	0.5144		Ae06g00170.1	Ae06	120045	122928		Aradu.1E9H5.1	Ad02	9243160	9246847
Ae-Ad_block-42	0.8468		Ae06g00190.1	Ae06	146487	152558		Aradu.D3JYW.1	Ad02	9351792	9357737
Ae-Ad_block-42	0.9121		Ae06g00210.1	Ae06	177169	189127		Aradu.U7WPY.1	Ad02	9725415	9731201
Ae-Ad_block-42	1.4756		Ae06g00230.1	Ae06	201210	202667		Aradu.43CK8.1	Ad02	9781205	9782872
Ae-Ad_block-42	0.5786		Ae06g00290.1	Ae06	247786	264605		Aradu.ANJ8N.1	Ad02	10004508	10020669
Ae-Ad_block-42	0.9246		Ae06g00330.1	Ae06	304457	307814		Aradu.FYH7H.1	Ad02	10045012	10046717
Ae-Ad_block-42	0.9136		Ae06g00380.1	Ae06	344983	346096		Aradu.2DT79.1	Ad02	10313081	10314809
Ae-Ad_block-42	0.6666		Ae06g00420.1	Ae06	359102	365438		Aradu.WRA79.1	Ad02	10419440	10422925
Ae-Ad_block-42	0.532		Ae06g00460.1	Ae06	383400	386812		Aradu.QK4C3.1	Ad02	10442825	10446293
Ae-Ad_block-42	1.3572		Ae06g00480.1	Ae06	407575	409925		Aradu.0603J.1	Ad02	10500887	10506490
Ae-Ad_block-42	0.7511		Ae06g00500.1	Ae06	417750	421783		Aradu.45HYJ.1	Ad02	10514508	10518712
Ae-Ad_block-42	0.8135		Ae06g00530.1	Ae06	434730	435276		Aradu.D3S9M.1	Ad02	10711461	10712411
Ae-Ad_block-42	1.0107		Ae06g00580.1	Ae06	472783	474642		Aradu.93TCK.1	Ad02	10772075	10773980
Ae-Ad_block-42	0.8607		Ae06g00620.1	Ae06	508100	511797		Aradu.Q041W.1	Ad02	10839936	10853106
Ae-Ad_block-42	0.8214		Ae06g00630.1	Ae06	516390	520287		Aradu.5H5EP.1	Ad02	10913108	10917691
Ae-Ad_block-43	0.664		Ae06g01020.1	Ae06	853939	858716		Aradu.CHP30.1	Ad02	16240769	16247407
Ae-Ad_block-43	0.4839		Ae06g01030.1	Ae06	860032	862467		Aradu.98S60.1	Ad02	16246435	16249349
Ae-Ad_block-43	0.6406		Ae06g01100.1	Ae06	900026	903906		Aradu.I1SW1.1	Ad02	16502401	16506854
Ae-Ad_block-43	1.1135		Ae06g01110.1	Ae06	905523	907720		Aradu.Y54CT.1	Ad02	16622968	16625180
Ae-Ad_block-43	1.3143		Ae06g01160.1	Ae06	938883	940439		Aradu.4VI0G.1	Ad02	16753085	16754114
Ae-Ad_block-43	0.6786		Ae06g01200.1	Ae06	959012	962503		Aradu.ZQX8T.1	Ad02	16950518	16953882
Ae-Ad_block-43	0.771		Ae06g01220.1	Ae06	972760	974181		Aradu.N89M1.1	Ad02	18175851	18177659
Ae-Ad_block-43	1.0825		Ae06g01230.1	Ae06	975227	979532		Aradu.VA4GN.1	Ad02	18220204	18227677
Ae-Ad_block-43	0.9754		Ae06g01260.1	Ae06	1000308	1004570		Aradu.QM8WL.1	Ad02	18558366	18564601
Ae-Ad_block-43	0.7266		Ae06g01310.1	Ae06	1026484	1027838		Aradu.UZX8A.1	Ad02	18982549	18984931
Ae-Ad_block-43	0.7463		Ae06g01340.1	Ae06	1036642	1050898		Aradu.UK7IL.1	Ad02	19123434	19130328
Ae-Ad_block-45	0.5349		Ae02g15220.1	Ae02	16900036	16909938		Aradu.J2JID.1	Ad02	64274394	64281050
Ae-Ad_block-45	0.58		Ae02g15270.1	Ae02	16987918	17005665		Aradu.U18XV.1	Ad02	64495483	64508758
Ae-Ad_block-45	0.5992		Ae02g15280.1	Ae02	17010971	17019932		Aradu.9E8FC.1	Ad02	65378947	65383889
Ae-Ad_block-45	0.538		Ae02g15300.1	Ae02	17028925	17044642		Aradu.U8ZE7.1	Ad02	65426034	65433610
Ae-Ad_block-45	0.3888		Ae02g15330.1	Ae02	17067007	17067549		Aradu.GL6NL.1	Ad02	65554170	65554688
Ae-Ad_block-45	0.4496		Ae02g15450.1	Ae02	17167735	17174260		Aradu.Z40HV.1	Ad02	65875915	65880726
Ae-Ad_block-45	0.4802		Ae02g15460.1	Ae02	17178145	17182875		Aradu.YM44Q.1	Ad02	66222628	66225179
Ae-Ad_block-45	0.3596		Ae02g15470.1	Ae02	17185793	17189153		Aradu.BXX9H.1	Ad02	66364603	66368345
Ae-Ad_block-45	0.539		Ae02g15500.1	Ae02	17218470	17220727		Aradu.Z4GHF.1	Ad02	66803831	66806189
Ae-Ad_block-45	1.0519		Ae02g15610.1	Ae02	17305091	17307472		Aradu.9IB22.1	Ad02	67462609	67465723
Ae-Ad_block-45	0.615		Ae02g15640.1	Ae02	17330377	17345006		Aradu.X4N5C.1	Ad02	67538592	67544697
Ae-Ad_block-45	0.415		Ae02g15680.1	Ae02	17381455	17386635		Aradu.ZYE2B.1	Ad02	67770406	67775317
Ae-Ad_block-45	0.4534		Ae02g15710.1	Ae02	17400421	17405862		Aradu.64RBA.1	Ad02	67776803	67778891
Ae-Ad_block-45	0.4458		Ae02g15760.1	Ae02	17453151	17456638		Aradu.HH0H8.1	Ad02	68179787	68183325
Ae-Ad_block-45	0.452		Ae02g15940.1	Ae02	17647418	17652451		Aradu.6X1X4.1	Ad02	68818396	68824698
Ae-Ad_block-45	0.562		Ae02g15950.1	Ae02	17654726	17656845		Aradu.II5C0.1	Ad02	68842954	68845019
Ae-Ad_block-45	0.5775		Ae02g15970.1	Ae02	17664853	17678397		Aradu.4A7CI.1	Ad02	68926937	68928599
Ae-Ad_block-45	0.9441		Ae02g15980.1	Ae02	17680093	17684186		Aradu.T43NA.1	Ad02	68975940	68979062
Ae-Ad_block-45	0.5085		Ae02g16000.1	Ae02	17699390	17703614		Aradu.N93N0.1	Ad02	69014138	69017484
Ae-Ad_block-45	0.6564		Ae02g16010.1	Ae02	17705564	17709286		Aradu.IQS3D.1	Ad02	69019439	69021977
Ae-Ad_block-45	0.781		Ae02g16100.1	Ae02	17807712	17810442		Aradu.Q9MIJ.1	Ad02	69907601	69909812
Ae-Ad_block-45	0.3715		Ae02g16110.1	Ae02	17812720	17817330		Aradu.3XT84.1	Ad02	69936359	69940355
Ae-Ad_block-45	0.9697		Ae02g16270.1	Ae02	17964587	17968699		Aradu.AUZ6Q.1	Ad02	70553590	70556341
Ae-Ad_block-45	0.4292		Ae02g16280.1	Ae02	17977191	17978308		Aradu.N9N6T.1	Ad02	70608268	70610167
Ae-Ad_block-45	0.4295		Ae02g16310.1	Ae02	18005306	18011815		Aradu.U59TX.1	Ad02	70649948	70655604
Ae-Ad_block-45	0.6797		Ae02g16330.1	Ae02	18030395	18033713		Aradu.C00W8.1	Ad02	71178035	71181103
Ae-Ad_block-45	0.5897		Ae02g16340.1	Ae02	18034614	18047748		Aradu.JJ88W.1	Ad02	71191927	71198489
Ae-Ad_block-45	0.3418		Ae02g16370.1	Ae02	18060890	18074979		Aradu.0Q24B.1	Ad02	71272313	71278940
Ae-Ad_block-45	1.019		Ae02g16380.1	Ae02	18082312	18082860		Aradu.IJ9YQ.1	Ad02	71322815	71323788
Ae-Ad_block-45	0.5625		Ae02g16400.1	Ae02	18115700	18122312		Aradu.R0TCR.1	Ad02	71522657	71527744
Ae-Ad_block-45	0.5427		Ae02g16440.1	Ae02	18132687	18139842		Aradu.X1MH8.1	Ad02	71707267	71710494
Ae-Ad_block-45	0.8591		Ae02g16460.1	Ae02	18151239	18155729		Aradu.A45R9.1	Ad02	71895084	71899461
Ae-Ad_block-45	0.9519		Ae02g16500.1	Ae02	18184513	18200318		Aradu.TP8FN.1	Ad02	72375114	72378286
Ae-Ad_block-45	0.4913		Ae02g16530.1	Ae02	18252223	18256333		Aradu.E9P6L.1	Ad02	72977243	72981072
Ae-Ad_block-45	0.5743		Ae02g16540.1	Ae02	18258328	18265844		Aradu.Y0C2I.1	Ad02	72981909	72986062
Ae-Ad_block-45	1.1045		Ae02g16550.1	Ae02	18274783	18289797		Aradu.10YFJ.1	Ad02	73016146	73022415
Ae-Ad_block-45	0.3897		Ae02g16570.1	Ae02	18316336	18320790		Aradu.3F9E7.1	Ad02	73400322	73404745
Ae-Ad_block-45	1.4346		Ae02g16580.1	Ae02	18330385	18332337		Aradu.5W566.1	Ad02	73484471	73485520
Ae-Ad_block-45	1.0059		Ae02g16650.1	Ae02	18413533	18414606		Aradu.SW8TU.1	Ad02	73711808	73714408
Ae-Ad_block-45	0.5968		Ae02g16670.1	Ae02	18427601	18431103		Aradu.1V1PL.1	Ad02	73876814	73879769
Ae-Ad_block-45	0.6589		Ae02g16680.1	Ae02	18434936	18437865		Aradu.11776.1	Ad02	73904827	73907398
Ae-Ad_block-45	0.3285		Ae02g16700.1	Ae02	18454979	18464818		Aradu.0VE03.1	Ad02	74017765	74029752
Ae-Ad_block-45	0.5076		Ae02g16710.1	Ae02	18466628	18472526		Aradu.Y5XW5.1	Ad02	74096321	74100661
Ae-Ad_block-45	0.6864		Ae02g16820.1	Ae02	18540761	18542328		Aradu.5D6AE.1	Ad02	74136989	74137995
Ae-Ad_block-45	0.509		Ae02g16830.1	Ae02	18545261	18548639		Aradu.HRL1F.1	Ad02	74147301	74150300
Ae-Ad_block-45	0.7164		Ae02g16860.1	Ae02	18580769	18583978		Aradu.G1ZKI.1	Ad02	74160985	74163914
Ae-Ad_block-45	0.4125		Ae02g16890.1	Ae02	18614282	18624036		Aradu.3QR5Y.1	Ad02	74278068	74285579
Ae-Ad_block-45	0.5221		Ae02g16910.1	Ae02	18633030	18640736		Aradu.CQN7Q.1	Ad02	74421361	74426741
Ae-Ad_block-45	0.5347		Ae02g16940.1	Ae02	18689360	18692522		Aradu.NP367.1	Ad02	74757091	74760530
Ae-Ad_block-45	0.9261		Ae02g16950.1	Ae02	18696389	18715123		Aradu.PHZ1R.1	Ad02	75190517	75200469
Ae-Ad_block-45	0.4665		Ae02g17080.1	Ae02	18895212	18900072		Aradu.ZS9MF.1	Ad02	75777762	75781876
Ae-Ad_block-45	0.492		Ae02g17130.1	Ae02	18960654	18964027		Aradu.5IY98.1	Ad02	76123068	76126869
Ae-Ad_block-45	0.4479		Ae02g17220.1	Ae02	19024833	19038860		Aradu.F0IZ7.1	Ad02	76143846	76158144
Ae-Ad_block-45	0.3723		Ae02g17240.1	Ae02	19060929	19068677		Aradu.G98HW.1	Ad02	76202147	76208044
Ae-Ad_block-45	0.333		Ae02g17270.1	Ae02	19082526	19085095		Aradu.7JW9M.1	Ad02	76232862	76235580
Ae-Ad_block-45	0.4426		Ae02g17280.1	Ae02	19089987	19096869		Aradu.HD19V.1	Ad02	76540400	76543591
Ae-Ad_block-45	0.3088		Ae02g17290.1	Ae02	19112471	19114519		Aradu.M7RVI.1	Ad02	76549750	76551754
Ae-Ad_block-45	0.8915		Ae02g17330.1	Ae02	19161434	19168511		Aradu.HJ002.1	Ad02	76855315	76862127
Ae-Ad_block-45	0.6046		Ae02g17360.1	Ae02	19217772	19222258		Aradu.KA02R.1	Ad02	77116273	77121151
Ae-Ad_block-45	1.0721		Ae02g17370.1	Ae02	19247288	19249795		Aradu.ZI7JF.1	Ad02	77239114	77240681
Ae-Ad_block-45	1.0948		Ae02g17380.1	Ae02	19254015	19255352		Aradu.YX3TI.1	Ad02	77242964	77244011
Ae-Ad_block-45	0.9117		Ae02g17390.1	Ae02	19258831	19263624		Aradu.L210Z.1	Ad02	77247335	77251150
Ae-Ad_block-45	0.4801		Ae02g17420.1	Ae02	19284077	19286000		Aradu.FHB47.1	Ad02	77556959	77558702
Ae-Ad_block-45	0.723		Ae02g17430.1	Ae02	19304881	19306751		Aradu.C1VPU.1	Ad02	77767084	77769484
Ae-Ad_block-45	0.4091		Ae02g17460.1	Ae02	19324803	19330097		Aradu.Z8A7E.1	Ad02	77858627	77863137
Ae-Ad_block-45	0.6382		Ae02g17510.1	Ae02	19379751	19384423		Aradu.MY7N8.1	Ad02	77895479	77904557
Ae-Ad_block-45	0.5756		Ae02g17520.1	Ae02	19398711	19401762		Aradu.WC7E6.1	Ad02	77939962	77943108
Ae-Ad_block-45	0.4345		Ae02g17530.1	Ae02	19402852	19404611		Aradu.R42GY.1	Ad02	77944130	77945763
Ae-Ad_block-45	0.6027		Ae02g17540.1	Ae02	19409259	19429884		Aradu.9C6DQ.1	Ad02	78087246	78091018
Ae-Ad_block-45	0.5916		Ae02g17550.1	Ae02	19442666	19448839		Aradu.6W435.1	Ad02	78129702	78136871
Ae-Ad_block-45	0.9624		Ae02g17580.1	Ae02	19477695	19484783		Aradu.9J529.1	Ad02	78309700	78313821
Ae-Ad_block-45	1.0704		Ae02g17610.1	Ae02	19505870	19507961		Aradu.BDU45.1	Ad02	78334758	78335619
Ae-Ad_block-45	0.7576		Ae02g17620.1	Ae02	19540959	19542905		Aradu.7JZ5F.1	Ad02	78368035	78371174
Ae-Ad_block-45	0.7389		Ae02g17640.1	Ae02	19547853	19551545		Aradu.YN59Q.1	Ad02	78471981	78475417
Ae-Ad_block-45	0.8942		Ae02g17670.1	Ae02	19578331	19580265		Aradu.GZ01V.1	Ad02	78505203	78506953
Ae-Ad_block-45	0.7337		Ae02g17700.1	Ae02	19605907	19612201		Aradu.B6CAR.1	Ad02	78599778	78604078
Ae-Ad_block-45	0.7136		Ae02g17740.1	Ae02	19647733	19653137		Aradu.DZ4WW.1	Ad02	78828471	78829634
Ae-Ad_block-45	0.4506		Ae02g17760.1	Ae02	19660668	19663183		Aradu.IG77G.1	Ad02	79031711	79034122
Ae-Ad_block-45	0.733		Ae02g17770.1	Ae02	19665929	19669369		Aradu.DS3R5.1	Ad02	79038959	79041855
Ae-Ad_block-45	0.4463		Ae02g17780.1	Ae02	19671318	19675166		Aradu.U99RK.1	Ad02	79101023	79105676
Ae-Ad_block-45	0.4899		Ae02g17810.1	Ae02	19699924	19706381		Aradu.3P4HV.1	Ad02	79331428	79337366
Ae-Ad_block-45	0.5945		Ae02g17820.1	Ae02	19718712	19720844		Aradu.C0YBK.1	Ad02	79364006	79366868
Ae-Ad_block-45	0.5638		Ae02g17850.1	Ae02	19741928	19744686		Aradu.3IZ11.1	Ad02	79699372	79704363
Ae-Ad_block-45	0.9074		Ae02g17860.1	Ae02	19766659	19771833		Aradu.L18IX.1	Ad02	79765889	79770420
Ae-Ad_block-45	0.812		Ae02g17870.1	Ae02	19774643	19776432		Aradu.9MQ2E.1	Ad02	79831030	79832576
Ae-Ad_block-45	0.6436		Ae02g17920.1	Ae02	19878667	19885381		Aradu.DL5JW.1	Ad02	80080252	80084017
Ae-Ad_block-45	0.4816		Ae02g17970.1	Ae02	19951454	19958739		Aradu.A4CM6.1	Ad02	80147516	80150978
Ae-Ad_block-45	0.9969		Ae02g17980.1	Ae02	19960041	19965241		Aradu.31H7A.1	Ad02	80188188	80192366
Ae-Ad_block-45	0.5218		Ae02g17990.1	Ae02	19977431	19980871		Aradu.A6YMT.1	Ad02	80296989	80299818
Ae-Ad_block-45	0.5207		Ae02g18010.1	Ae02	20018389	20028026		Aradu.ZM0JI.1	Ad02	80557135	80564595
Ae-Ad_block-45	0.3914		Ae02g18040.1	Ae02	20047012	20047829		Aradu.II4Y3.1	Ad02	80706037	80706711
Ae-Ad_block-45	0.8873		Ae02g18140.1	Ae02	20126631	20128710		Aradu.220PP.1	Ad02	80802837	80804997
Ae-Ad_block-45	0.7526		Ae02g18150.1	Ae02	20130284	20132082		Aradu.V4M1G.1	Ad02	80849185	80851132
Ae-Ad_block-45	0.4096		Ae02g18170.1	Ae02	20138682	20143410		Aradu.KZ2FV.1	Ad02	81012271	81015954
Ae-Ad_block-45	0.4123		Ae02g18180.1	Ae02	20145743	20148437		Aradu.K3K6M.1	Ad02	81018251	81019516
Ae-Ad_block-45	0.3262		Ae02g18190.1	Ae02	20153834	20157038		Aradu.C4BMG.1	Ad02	81067948	81071017
Ae-Ad_block-45	0.6707		Ae02g18210.1	Ae02	20160556	20165912		Aradu.JKX0H.1	Ad02	81107400	81111470
Ae-Ad_block-45	0.4524		Ae02g18220.1	Ae02	20177075	20180353		Aradu.IVC5J.1	Ad02	81146021	81152232
Ae-Ad_block-45	0.3707		Ae02g18230.1	Ae02	20181742	20187292		Aradu.24DGD.1	Ad02	81215539	81220411
Ae-Ad_block-45	0.5639		Ae02g18240.1	Ae02	20188639	20191922		Aradu.DT5AJ.1	Ad02	81221389	81225604
Ae-Ad_block-45	0.5711		Ae02g18290.1	Ae02	20267200	20268860		Aradu.5K5P7.1	Ad02	81254709	81255718
Ae-Ad_block-45	0.3432		Ae02g18300.1	Ae02	20269967	20281964		Aradu.SEV5T.1	Ad02	81272817	81273747
Ae-Ad_block-45	0.5088		Ae02g18310.1	Ae02	20284577	20286934		Aradu.FT2HX.1	Ad02	81276729	81279960
Ae-Ad_block-45	0.5264		Ae02g18320.1	Ae02	20294248	20297413		Aradu.1LI5S.1	Ad02	81282138	81285549
Ae-Ad_block-45	0.8632		Ae02g18330.1	Ae02	20307026	20312345		Aradu.R9SW4.1	Ad02	81315555	81320332
Ae-Ad_block-45	0.4996		Ae02g18350.1	Ae02	20423253	20430275		Aradu.H122Q.1	Ad02	81472247	81477034
Ae-Ad_block-45	0.9404		Ae02g18370.1	Ae02	20453402	20454940		Aradu.9YL2F.1	Ad02	81543756	81545095
Ae-Ad_block-45	0.8615		Ae02g18380.1	Ae02	20463320	20465706		Aradu.ZAP5I.1	Ad02	81579620	81581966
Ae-Ad_block-45	0.6155		Ae02g18390.1	Ae02	20471965	20475281		Aradu.AV1HQ.1	Ad02	81606691	81609956
Ae-Ad_block-45	0.5159		Ae02g18400.1	Ae02	20478076	20480679		Aradu.TJC58.1	Ad02	81644763	81646753
Ae-Ad_block-45	0.428		Ae02g18410.1	Ae02	20486388	20493868		Aradu.XU23G.1	Ad02	81671174	81675868
Ae-Ad_block-45	0.679		Ae02g18420.1	Ae02	20494206	20502821		Aradu.BP38Y.1	Ad02	81781568	81793524
Ae-Ad_block-45	0.4469		Ae02g18440.1	Ae02	20513818	20516221		Aradu.U75R0.1	Ad02	81803826	81806039
Ae-Ad_block-45	1.0921		Ae02g18490.1	Ae02	20547440	20557974		Aradu.MIZ18.1	Ad02	81830658	81841950
Ae-Ad_block-45	0.4281		Ae02g18520.1	Ae02	20567104	20575521		Aradu.20FIR.1	Ad02	81945133	81953583
Ae-Ad_block-45	0.7319		Ae02g18530.1	Ae02	20585610	20590800		Aradu.6NT7E.1	Ad02	82120196	82123856
Ae-Ad_block-45	0.4955		Ae02g18560.1	Ae02	20603529	20612043		Aradu.GTI49.1	Ad02	82339484	82345142
Ae-Ad_block-45	0.6447		Ae02g18590.1	Ae02	20644561	20648368		Aradu.SIK9X.1	Ad02	82348770	82352284
Ae-Ad_block-45	0.4932		Ae02g18600.1	Ae02	20650645	20655094		Aradu.CS3KR.1	Ad02	82353026	82357884
Ae-Ad_block-45	0.7519		Ae02g18650.1	Ae02	20699077	20703744		Aradu.Q97WU.1	Ad02	82638119	82640483
Ae-Ad_block-45	0.7855		Ae02g18680.1	Ae02	20726910	20731390		Aradu.Q3QBW.1	Ad02	82713469	82716943
Ae-Ad_block-45	1.4643		Ae02g18690.1	Ae02	20740826	20741845		Aradu.41SKQ.1	Ad02	82719153	82719986
Ae-Ad_block-45	0.6737		Ae02g18750.1	Ae02	20773177	20777346		Aradu.AB8JZ.1	Ad02	83086384	83090795
Ae-Ad_block-45	0.8239		Ae02g18770.1	Ae02	20782667	20783590		Aradu.08NF7.1	Ad02	83109618	83110409
Ae-Ad_block-45	0.6017		Ae02g18780.1	Ae02	20785594	20788783		Aradu.N8FJN.1	Ad02	83120528	83122421
Ae-Ad_block-45	0.8052		Ae02g18790.1	Ae02	20795934	20798490		Aradu.D36V4.1	Ad02	83134655	83136049
Ae-Ad_block-45	0.4086		Ae02g18860.1	Ae02	20870100	20870609		Aradu.980YE.1	Ad02	83281618	83282992
Ae-Ad_block-45	0.6789		Ae02g18870.1	Ae02	20875629	20880336		Aradu.FTE10.1	Ad02	83288184	83292189
Ae-Ad_block-45	0.7636		Ae02g18910.1	Ae02	20905224	20908020		Aradu.5N0BY.1	Ad02	83322738	83324534
Ae-Ad_block-45	0.7377		Ae02g18950.1	Ae02	20938134	20942660		Aradu.1E1I2.1	Ad02	83392904	83396320
Ae-Ad_block-45	0.7013		Ae02g18980.1	Ae02	20970409	20973354		Aradu.8J3WC.1	Ad02	83711039	83714314
Ae-Ad_block-45	0.7694		Ae02g19000.1	Ae02	20987121	20990101		Aradu.S38FI.1	Ad02	83755671	83758972
Ae-Ad_block-45	0.9495		Ae02g19020.1	Ae02	21001455	21003511		Aradu.D588D.1	Ad02	83793980	83796304
Ae-Ad_block-45	1.2528		Ae02g19030.1	Ae02	21004698	21010041		Aradu.V6U4I.1	Ad02	83811697	83817147
Ae-Ad_block-45	0.5595		Ae02g19040.1	Ae02	21013478	21017640		Aradu.P4LUE.1	Ad02	83840661	83843902
Ae-Ad_block-45	0.6346		Ae02g19050.1	Ae02	21032635	21038758		Aradu.W0LNB.1	Ad02	83947182	83952590
Ae-Ad_block-45	0.8769		Ae02g19060.1	Ae02	21043128	21044695		Aradu.TC3PK.1	Ad02	83959004	83960380
Ae-Ad_block-45	0.4911		Ae02g19070.1	Ae02	21047909	21055969		Aradu.Z3EUJ.1	Ad02	83977489	83985937
Ae-Ad_block-45	0.9376		Ae02g19100.1	Ae02	21088385	21089863		Aradu.03GCY.1	Ad02	84192865	84194325
Ae-Ad_block-45	0.6364		Ae02g19110.1	Ae02	21125880	21127170		Aradu.S166E.1	Ad02	84296518	84297937
Ae-Ad_block-45	0.4905		Ae02g19120.1	Ae02	21128062	21141608		Aradu.7KS6X.1	Ad02	84299774	84311259
Ae-Ad_block-45	0.5486		Ae02g19160.1	Ae02	21162802	21171600		Aradu.B29D3.1	Ad02	84345352	84350712
Ae-Ad_block-45	1.0684		Ae02g19170.1	Ae02	21176465	21179094		Aradu.1KE2A.1	Ad02	84365731	84367817
Ae-Ad_block-45	0.4895		Ae02g19180.1	Ae02	21197553	21200995		Aradu.M566R.1	Ad02	84423105	84423818
Ae-Ad_block-45	1.1671		Ae02g19210.1	Ae02	21216710	21218455		Aradu.03ENG.1	Ad02	84440705	84441784
Ae-Ad_block-45	1.0087		Ae02g19270.1	Ae02	21258963	21261553		Aradu.2Z4NE.1	Ad02	84522172	84527891
Ae-Ad_block-45	0.6195		Ae02g19280.1	Ae02	21263502	21267453		Aradu.LX7AK.1	Ad02	84554699	84559097
Ae-Ad_block-45	0.7882		Ae02g19300.1	Ae02	21284340	21286904		Aradu.QS8M2.1	Ad02	84588334	84590511
Ae-Ad_block-45	0.6994		Ae02g19400.1	Ae02	21371977	21378025		Aradu.BDN4J.1	Ad02	84721070	84726516
Ae-Ad_block-45	1.0058		Ae02g19410.1	Ae02	21394344	21399246		Aradu.25XYL.1	Ad02	84821923	84828095
Ae-Ad_block-45	1.0035		Ae02g19460.1	Ae02	21425618	21426827		Aradu.RL2YG.1	Ad02	84875070	84875793
Ae-Ad_block-45	0.4221		Ae02g19510.1	Ae02	21456852	21464507		Aradu.001N3.1	Ad02	84896743	84901628
Ae-Ad_block-45	0.5552		Ae02g19550.1	Ae02	21491804	21498490		Aradu.516ET.1	Ad02	85156234	85159623
Ae-Ad_block-45	0.479		Ae02g19560.1	Ae02	21508645	21510189		Aradu.10AS3.1	Ad02	85182159	85183241
Ae-Ad_block-45	0.7877		Ae02g19600.1	Ae02	21558361	21560604		Aradu.QS9UT.1	Ad02	85484073	85485898
Ae-Ad_block-45	0.4822		Ae02g19610.1	Ae02	21562873	21571652		Aradu.58E40.1	Ad02	85488103	85496356
Ae-Ad_block-45	1.0619		Ae02g19620.1	Ae02	21576684	21578477		Aradu.398F4.1	Ad02	85584188	85590644
Ae-Ad_block-45	0.724		Ae02g19640.1	Ae02	21587754	21591965		Aradu.B5CS7.1	Ad02	85610211	85613696
Ae-Ad_block-45	0.565		Ae02g19670.1	Ae02	21618974	21620008		Aradu.K26MC.1	Ad02	85667920	85668954
Ae-Ad_block-45	0.4557		Ae02g19680.1	Ae02	21621621	21625094		Aradu.E1N4A.1	Ad02	85678261	85680469
Ae-Ad_block-45	0.501		Ae02g19690.1	Ae02	21628578	21630754		Aradu.2L8H9.1	Ad02	85681049	85682077
Ae-Ad_block-45	0.4712		Ae02g19710.1	Ae02	21668177	21671912		Aradu.8Y4W7.1	Ad02	85844495	85848537
Ae-Ad_block-45	0.3673		Ae02g19730.1	Ae02	21684907	21688071		Aradu.FA889.1	Ad02	85890146	85893426
Ae-Ad_block-45	0.6778		Ae02g19750.1	Ae02	21696447	21698590		Aradu.YMC7K.1	Ad02	85898380	85901719
Ae-Ad_block-45	0.9991		Ae02g19780.1	Ae02	21716093	21719023		Aradu.LM4BA.1	Ad02	86031684	86035504
Ae-Ad_block-45	0.4614		Ae02g19790.1	Ae02	21724925	21729080		Aradu.NH6FA.1	Ad02	86095014	86098503
Ae-Ad_block-45	0.3506		Ae02g19800.1	Ae02	21742887	21751427		Aradu.8A153.1	Ad02	86116255	86121059
Ae-Ad_block-45	0.566		Ae02g19820.1	Ae02	21774080	21776092		Aradu.085LG.1	Ad02	86179271	86181255
Ae-Ad_block-45	1.328		Ae02g19840.1	Ae02	21783810	21784471		Aradu.CR1FZ.1	Ad02	86188079	86190932
Ae-Ad_block-45	0.4886		Ae02g19890.1	Ae02	21829506	21834613		Aradu.T5EDJ.1	Ad02	86349709	86355315
Ae-Ad_block-45	0.4237		Ae02g19920.1	Ae02	21843041	21844739		Aradu.D3TM0.1	Ad02	86378483	86380114
Ae-Ad_block-45	0.5035		Ae02g19930.1	Ae02	21846504	21847555		Aradu.R6ZEE.1	Ad02	86382024	86383420
Ae-Ad_block-45	0.5355		Ae02g19940.1	Ae02	21849155	21852081		Aradu.CZI9K.1	Ad02	86385108	86388153
Ae-Ad_block-45	0.6093		Ae02g19950.1	Ae02	21854788	21856712		Aradu.16RQU.1	Ad02	86396953	86401609
Ae-Ad_block-45	0.3048		Ae02g19970.1	Ae02	21864281	21869723		Aradu.21NS7.1	Ad02	86404477	86409193
Ae-Ad_block-45	0.6376		Ae02g20000.1	Ae02	21882292	21883172		Aradu.DQN0M.1	Ad02	86419636	86420520
Ae-Ad_block-45	0.4645		Ae02g20040.1	Ae02	21908082	21911879		Aradu.19IZS.1	Ad02	86509604	86513276
Ae-Ad_block-45	0.3484		Ae02g20050.1	Ae02	21914199	21918213		Aradu.EHC6P.1	Ad02	86515680	86519654
Ae-Ad_block-45	0.5977		Ae02g20070.1	Ae02	21929247	21932584		Aradu.E8USA.1	Ad02	86593270	86596157
Ae-Ad_block-45	0.4329		Ae02g20140.1	Ae02	21963935	21964863		Aradu.TZZ8J.1	Ad02	86704776	86705727
Ae-Ad_block-45	1.1717		Ae02g20150.1	Ae02	21967418	21970818		Aradu.03GSH.1	Ad02	86715746	86717983
Ae-Ad_block-45	0.5399		Ae02g20160.1	Ae02	21974795	21977915		Aradu.HLL9G.1	Ad02	86719928	86722947
Ae-Ad_block-45	0.5301		Ae02g20270.1	Ae02	22054227	22062224		Aradu.612YH.1	Ad02	86985705	87002043
Ae-Ad_block-45	0.5262		Ae02g20280.1	Ae02	22063969	22069580		Aradu.XBG75.1	Ad02	87011411	87017206
Ae-Ad_block-45	0.5253		Ae02g20290.1	Ae02	22071614	22074570		Aradu.9GI1K.1	Ad02	87286110	87289634
Ae-Ad_block-45	0.534		Ae02g20300.1	Ae02	22082233	22086664		Aradu.DA6YX.1	Ad02	87290430	87292734
Ae-Ad_block-45	0.6429		Ae02g20310.1	Ae02	22088087	22090848		Aradu.L4KP0.1	Ad02	87296025	87299083
Ae-Ad_block-47	0.7567		Ae06g28110.1	Ae06	29888047	29890290		Aradu.ZI7JF.1	Ad02	77239114	77240681
Ae-Ad_block-47	1.0554		Ae06g28120.1	Ae06	29892711	29894223		Aradu.YX3TI.1	Ad02	77242964	77244011
Ae-Ad_block-47	1.0029		Ae06g28130.1	Ae06	29895984	29899160		Aradu.L210Z.1	Ad02	77247335	77251150
Ae-Ad_block-47	1.1247		Ae06g28170.1	Ae06	29925329	29929474		Aradu.TZ9RJ.1	Ad02	77355134	77357794
Ae-Ad_block-47	0.6263		Ae06g28180.1	Ae06	29933595	29935710		Aradu.FHB47.1	Ad02	77556959	77558702
Ae-Ad_block-47	1.0017		Ae06g28320.1	Ae06	30108905	30111667		Aradu.WC7E6.1	Ad02	77939962	77943108
Ae-Ad_block-47	0.8891		Ae06g28340.1	Ae06	30117839	30122705		Aradu.9C6DQ.1	Ad02	78087246	78091018
Ae-Ad_block-47	1.1171		Ae06g28430.1	Ae06	30227938	30230180		Aradu.BDU45.1	Ad02	78334758	78335619
Ae-Ad_block-47	0.8081		Ae06g28470.1	Ae06	30252114	30255141		Aradu.7JZ5F.1	Ad02	78368035	78371174
Ae-Ad_block-47	0.7868		Ae06g28800.1	Ae06	30558251	30561897		Aradu.3IZ11.1	Ad02	79699372	79704363
Ae-Ad_block-47	0.9521		Ae06g28810.1	Ae06	30571579	30578388		Aradu.L18IX.1	Ad02	79765889	79770420
Ae-Ad_block-47	0.8315		Ae06g28820.1	Ae06	30580583	30585079		Aradu.DL5JW.1	Ad02	80080252	80084017
Ae-Ad_block-47	1.2006		Ae06g28850.1	Ae06	30612434	30615659		Aradu.31H7A.1	Ad02	80188188	80192366
Ae-Ad_block-47	0.8229		Ae06g28890.1	Ae06	30674439	30682880		Aradu.ZM0JI.1	Ad02	80557135	80564595
Ae-Ad_block-47	0.6315		Ae06g29020.1	Ae06	30784641	30789565		Aradu.KZ2FV.1	Ad02	81012271	81015954
Ae-Ad_block-47	1.044		Ae06g29030.1	Ae06	30791612	30795201		Aradu.K3K6M.1	Ad02	81018251	81019516
Ae-Ad_block-47	0.6825		Ae06g29070.1	Ae06	30839107	30844167		Aradu.C4BMG.1	Ad02	81067948	81071017
Ae-Ad_block-47	1.1506		Ae06g29080.1	Ae06	30846238	30852066		Aradu.JKX0H.1	Ad02	81107400	81111470
Ae-Ad_block-47	0.4854		Ae06g29090.1	Ae06	30867686	30872533		Aradu.24DGD.1	Ad02	81215539	81220411
Ae-Ad_block-47	1.0698		Ae06g29110.1	Ae06	30882455	30892376		Aradu.DT5AJ.1	Ad02	81221389	81225604
Ae-Ad_block-47	0.9766		Ae06g29200.1	Ae06	30962128	30965897		Aradu.FT2HX.1	Ad02	81276729	81279960
Ae-Ad_block-47	0.7112		Ae06g29220.1	Ae06	30985814	30989701		Aradu.1LI5S.1	Ad02	81282138	81285549
Ae-Ad_block-47	1.1539		Ae06g29240.1	Ae06	31009561	31015065		Aradu.R9SW4.1	Ad02	81315555	81320332
Ae-Ad_block-47	0.7394		Ae06g29250.1	Ae06	31047150	31051333		Aradu.H122Q.1	Ad02	81472247	81477034
Ae-Ad_block-47	0.9846		Ae06g29360.1	Ae06	31143141	31145789		Aradu.AV1HQ.1	Ad02	81606691	81609956
Ae-Ad_block-47	0.978		Ae06g29400.1	Ae06	31191382	31198208		Aradu.BP38Y.1	Ad02	81781568	81793524
Ae-Ad_block-47	0.959		Ae06g29410.1	Ae06	31207755	31211217		Aradu.MIZ18.1	Ad02	81830658	81841950
Ae-Ad_block-47	0.6642		Ae06g29430.1	Ae06	31218558	31226628		Aradu.20FIR.1	Ad02	81945133	81953583
Ae-Ad_block-47	0.792		Ae06g29440.1	Ae06	31235603	31240979		Aradu.6NT7E.1	Ad02	82120196	82123856
Ae-Ad_block-47	1.0724		Ae06g29510.1	Ae06	31285861	31289481		Aradu.GTI49.1	Ad02	82339484	82345142
Ae-Ad_block-47	1.0993		Ae06g29570.1	Ae06	31347913	31351161		Aradu.SIK9X.1	Ad02	82348770	82352284
Ae-Ad_block-47	0.8529		Ae06g29650.1	Ae06	31420480	31424186		Aradu.Q97WU.1	Ad02	82638119	82640483
Ae-Ad_block-47	1.1343		Ae06g29730.1	Ae06	31488330	31493703		Aradu.Q3QBW.1	Ad02	82713469	82716943
Ae-Ad_block-47	1.0037		Ae06g29780.1	Ae06	31515131	31517112		Aradu.MLK2Z.1	Ad02	83051105	83059338
Ae-Ad_block-47	1.4374		Ae06g29820.1	Ae06	31541969	31544914		Aradu.N8FJN.1	Ad02	83120528	83122421
Ae-Ad_block-47	0.9674		Ae06g29850.1	Ae06	31554592	31557186		Aradu.D36V4.1	Ad02	83134655	83136049
Ae-Ad_block-47	1.276		Ae06g29900.1	Ae06	31595299	31602958		Aradu.FTE10.1	Ad02	83288184	83292189
Ae-Ad_block-47	0.8218		Ae06g29970.1	Ae06	31633617	31636057		Aradu.WPA2I.1	Ad02	83372935	83377006
Ae-Ad_block-47	0.795		Ae06g29990.1	Ae06	31654361	31659440		Aradu.1E1I2.1	Ad02	83392904	83396320
Ae-Ad_block-47	0.891		Ae06g30040.1	Ae06	31707946	31711460		Aradu.8J3WC.1	Ad02	83711039	83714314
Ae-Ad_block-47	1.3444		Ae06g30060.1	Ae06	31724329	31726956		Aradu.S38FI.1	Ad02	83755671	83758972
Ae-Ad_block-47	0.9763		Ae06g30110.1	Ae06	31764526	31768361		Aradu.D588D.1	Ad02	83793980	83796304
Ae-Ad_block-47	1.1856		Ae06g30160.1	Ae06	31799870	31806077		Aradu.Z3EUJ.1	Ad02	83977489	83985937
Ae-Ad_block-47	0.6722		Ae06g30390.1	Ae06	32022403	32035140		Aradu.7KS6X.1	Ad02	84299774	84311259
Ae-Ad_block-47	1.0608		Ae06g30410.1	Ae06	32047143	32059673		Aradu.B29D3.1	Ad02	84345352	84350712
Ae-Ad_block-47	0.8606		Ae06g30460.1	Ae06	32099153	32103997		Aradu.M566R.1	Ad02	84423105	84423818
Ae-Ad_block-47	1.0518		Ae06g30530.1	Ae06	32171780	32174221		Aradu.QS8M2.1	Ad02	84588334	84590511
Ae-Ad_block-47	1.0183		Ae06g30660.1	Ae06	32335002	32340583		Aradu.BDN4J.1	Ad02	84721070	84726516
Ae-Ad_block-47	0.9353		Ae06g30760.1	Ae06	32451088	32454102		Aradu.516ET.1	Ad02	85156234	85159623
Ae-Ad_block-48	0.8024		Ae02g04230.1	Ae02	3160607	3164817		Aradu.MCI5M.1	Ad02	87383865	87389516
Ae-Ad_block-48	0.431		Ae02g04220.1	Ae02	3148125	3157654		Aradu.Z1AGZ.1	Ad02	87408839	87418073
Ae-Ad_block-48	0.4687		Ae02g04180.1	Ae02	3098302	3105872		Aradu.ZE2SQ.1	Ad02	87462697	87472382
Ae-Ad_block-48	0.5723		Ae02g04170.1	Ae02	3092515	3094931		Aradu.FC5JP.1	Ad02	87547401	87550047
Ae-Ad_block-48	0.5962		Ae02g04160.1	Ae02	3075130	3081311		Aradu.VRH2C.1	Ad02	87573067	87578740
Ae-Ad_block-48	0.5219		Ae02g04150.1	Ae02	3071627	3073616		Aradu.257BX.1	Ad02	87580237	87583589
Ae-Ad_block-48	0.8702		Ae02g04140.1	Ae02	3064911	3067740		Aradu.300HC.1	Ad02	87584591	87587225
Ae-Ad_block-48	1.1501		Ae02g04130.1	Ae02	3053430	3063757		Aradu.F6TLB.1	Ad02	87613688	87616753
Ae-Ad_block-48	0.4865		Ae02g04090.1	Ae02	3006816	3009293		Aradu.I7IYL.1	Ad02	87622537	87625048
Ae-Ad_block-48	0.4167		Ae02g04010.1	Ae02	2933973	2955493		Aradu.4M7VJ.1	Ad02	87674386	87697116
Ae-Ad_block-48	0.5055		Ae02g04000.1	Ae02	2928928	2931637		Aradu.FK0J4.1	Ad02	87699413	87701928
Ae-Ad_block-48	0.3421		Ae02g03900.1	Ae02	2868939	2876545		Aradu.P9PIK.1	Ad02	87962645	87970081
Ae-Ad_block-48	0.478		Ae02g03880.1	Ae02	2851289	2856611		Aradu.N0QXU.1	Ad02	87986747	87992166
Ae-Ad_block-48	0.8855		Ae02g03870.1	Ae02	2837884	2839934		Aradu.60IB6.1	Ad02	88014868	88017205
Ae-Ad_block-48	0.9146		Ae02g03840.1	Ae02	2828446	2830108		Aradu.H46EZ.1	Ad02	88042164	88044333
Ae-Ad_block-48	0.61		Ae02g03830.1	Ae02	2821517	2825943		Aradu.CG6TY.1	Ad02	88068689	88072524
Ae-Ad_block-48	0.5177		Ae02g03820.1	Ae02	2816406	2818238		Aradu.058P4.1	Ad02	88073047	88074729
Ae-Ad_block-48	1.1823		Ae02g03800.1	Ae02	2803539	2805756		Aradu.NT0E1.1	Ad02	88380944	88381930
Ae-Ad_block-48	0.6299		Ae02g03770.1	Ae02	2783435	2788469		Aradu.8I027.1	Ad02	88413642	88427643
[truncated: 11,434 more rows]

## Sheet:  Fig. 1b,d following
Raw data for Fig. 1b,d following
Synteny blocks between Aeschynomene evenia and Arachis ipaiensis
# block	Ks		A. evenia - Gene 1					A. ipaiensis - Gene 2
			gene_ID	chr	start	end		gene-ID	chr	start	end
Ae-Ai_block-1	0.5716		Ae07g03120.1	Ae07	1787945	1790308		LOC107634921	Ai01	7033	9822
Ae-Ai_block-1	0.6153		Ae07g03020.1	Ae07	1728539	1730748		LOC107634076	Ai01	46878	49660
Ae-Ai_block-1	0.746		Ae07g03010.1	Ae07	1723290	1727555		LOC107633989	Ai01	53864	58796
Ae-Ai_block-1	0.7778		Ae07g03000.1	Ae07	1714059	1718197		LOC107633758	Ai01	71891	75935
Ae-Ai_block-1	1.3994		Ae07g02920.1	Ae07	1670332	1674275		LOC107644031	Ai01	96493	103455
Ae-Ai_block-1	1.3304		Ae07g02910.1	Ae07	1664946	1668826		LOC107644024	Ai01	105308	110967
Ae-Ai_block-1	0.9487		Ae07g02880.1	Ae07	1629688	1631565		LOC107633597	Ai01	140544	142711
Ae-Ai_block-1	0.7135		Ae07g02870.1	Ae07	1627333	1628477		LOC107615926	Ai01	146058	147722
Ae-Ai_block-1	1.0462		Ae07g02860.1	Ae07	1618074	1625505		LOC107633510	Ai01	148331	155346
Ae-Ai_block-1	0.5602		Ae07g02840.1	Ae07	1596727	1600092		LOC107633240	Ai01	182544	189414
Ae-Ai_block-1	0.6834		Ae07g02810.1	Ae07	1587482	1591598		LOC107632806	Ai01	215615	219036
Ae-Ai_block-1	0.5464		Ae07g02710.1	Ae07	1525846	1529299		LOC107632435	Ai01	252993	255646
Ae-Ai_block-1	1.2351		Ae07g02670.1	Ae07	1508579	1509085		LOC107631773	Ai01	291217	291690
Ae-Ai_block-1	0.8106		Ae07g02650.1	Ae07	1496771	1503256		LOC107631514	Ai01	308683	315091
Ae-Ai_block-2	0.4552		Ae01g17990.1	Ae01	23018642	23023866		LOC107633989	Ai01	53864	58796
Ae-Ai_block-2	0.513		Ae01g18010.1	Ae01	23056063	23061846		LOC107633758	Ai01	71891	75935
Ae-Ai_block-2	0.8642		Ae01g18030.1	Ae01	23070471	23072841		LOC107644042	Ai01	80984	83075
Ae-Ai_block-2	0.7524		Ae01g18040.1	Ae01	23080387	23082589		LOC107615946	Ai01	89430	91086
Ae-Ai_block-2	0.7049		Ae01g18060.1	Ae01	23093927	23103861		LOC107644024	Ai01	105308	110967
Ae-Ai_block-2	0.4329		Ae01g18080.1	Ae01	23123036	23125521		LOC107633597	Ai01	140544	142711
Ae-Ai_block-2	0.4863		Ae01g18090.1	Ae01	23128493	23131647		LOC107615926	Ai01	146058	147722
Ae-Ai_block-2	0.7986		Ae01g18170.1	Ae01	23213841	23215427		LOC107633429	Ai01	177191	178501
Ae-Ai_block-2	0.4241		Ae01g18180.1	Ae01	23218374	23225447		LOC107633240	Ai01	182544	189414
Ae-Ai_block-2	0.5805		Ae01g18190.1	Ae01	23228950	23233067		LOC107633057	Ai01	199345	202015
Ae-Ai_block-2	0.3062		Ae01g18230.1	Ae01	23253143	23260235		LOC107632723	Ai01	224655	231538
Ae-Ai_block-2	0.5054		Ae01g18240.1	Ae01	23262556	23267668		LOC107632521	Ai01	239412	243304
Ae-Ai_block-2	0.5443		Ae01g18250.1	Ae01	23273133	23276892		LOC107632435	Ai01	252993	255646
Ae-Ai_block-2	0.5094		Ae01g18260.1	Ae01	23280521	23284098		LOC107632243	Ai01	258304	262149
Ae-Ai_block-2	0.5737		Ae01g18270.1	Ae01	23287713	23293186		LOC107632341	Ai01	268959	274473
Ae-Ai_block-2	0.6708		Ae01g18290.1	Ae01	23302387	23306262		LOC107632160	Ai01	278348	281976
Ae-Ai_block-2	0.5284		Ae01g18300.1	Ae01	23319119	23321420		LOC107632092	Ai01	287383	289565
Ae-Ai_block-2	0.4428		Ae01g18310.1	Ae01	23327218	23333677		LOC107631688	Ai01	295555	301711
Ae-Ai_block-2	0.5184		Ae01g18320.1	Ae01	23337837	23342215		LOC107631605	Ai01	302665	307303
Ae-Ai_block-2	0.4186		Ae01g18330.1	Ae01	23343981	23350844		LOC107631514	Ai01	308683	315091
Ae-Ai_block-2	0.8619		Ae01g18340.1	Ae01	23352918	23356712		LOC107643965	Ai01	323116	325700
Ae-Ai_block-2	0.8876		Ae01g18380.1	Ae01	23393260	23394526		LOC107631308	Ai01	327968	329299
Ae-Ai_block-2	0.7931		Ae01g18390.1	Ae01	23403509	23404141		LOC107631002	Ai01	339707	342079
Ae-Ai_block-2	0.5456		Ae01g18430.1	Ae01	23426777	23430154		LOC107630639	Ai01	398863	402658
Ae-Ai_block-2	0.9021		Ae01g18440.1	Ae01	23455029	23456981		LOC107630556	Ai01	426113	428077
Ae-Ai_block-2	0.7293		Ae01g18510.1	Ae01	23520360	23521448		LOC107630478	Ai01	443360	444451
Ae-Ai_block-3	0.5841		Ae01g02630.1	Ae01	2111011	2114144		LOC107630341	Ai01	469899	473336
Ae-Ai_block-3	0.6		Ae01g02550.1	Ae01	2062340	2066751		LOC107630095	Ai01	526840	531803
Ae-Ai_block-3	0.5931		Ae01g02540.1	Ae01	2057202	2061464		LOC107629760	Ai01	536979	541352
Ae-Ai_block-3	0.5394		Ae01g02530.1	Ae01	2046402	2054608		LOC107629841	Ai01	551393	553459
Ae-Ai_block-3	0.5358		Ae01g02510.1	Ae01	2033486	2034904		LOC107629501	Ai01	565394	566815
Ae-Ai_block-3	0.967		Ae01g02500.1	Ae01	2028205	2031519		LOC107615895	Ai01	569949	574670
Ae-Ai_block-3	0.4289		Ae01g02470.1	Ae01	2002376	2010402		LOC107629411	Ai01	602803	609477
Ae-Ai_block-3	0.4535		Ae01g02430.1	Ae01	1983962	1985041		LOC107629176	Ai01	629517	631581
Ae-Ai_block-3	0.4342		Ae01g02410.1	Ae01	1979647	1981926		LOC107629085	Ai01	632937	635171
Ae-Ai_block-3	0.6339		Ae01g02400.1	Ae01	1975508	1978520		LOC107628944	Ai01	636822	639231
Ae-Ai_block-3	0.4151		Ae01g02390.1	Ae01	1943846	1958479		LOC107628739	Ai01	670313	683769
Ae-Ai_block-3	0.9489		Ae01g02360.1	Ae01	1924358	1924978		LOC107615884	Ai01	704446	705030
Ae-Ai_block-3	0.3611		Ae01g02350.1	Ae01	1914312	1917789		LOC107628445	Ai01	711005	715085
Ae-Ai_block-3	0.6439		Ae01g02340.1	Ae01	1906549	1912421		LOC107643871	Ai01	717916	723746
Ae-Ai_block-3	0.5142		Ae01g02320.1	Ae01	1893709	1895209		LOC107628554	Ai01	724253	725320
Ae-Ai_block-3	1.1306		Ae01g02310.1	Ae01	1879879	1883476		LOC107643863	Ai01	754283	757635
Ae-Ai_block-3	0.401		Ae01g02300.1	Ae01	1870593	1877924		LOC107628107	Ai01	767509	772079
Ae-Ai_block-3	1.1613		Ae01g02290.1	Ae01	1866605	1868978		LOC107643853	Ai01	773502	775837
Ae-Ai_block-3	0.9778		Ae01g02280.1	Ae01	1863342	1863860		LOC107643841	Ai01	779676	780233
Ae-Ai_block-3	1.4272		Ae01g02270.1	Ae01	1861847	1862347		LOC107628011	Ai01	787769	788287
Ae-Ai_block-3	0.5769		Ae01g02260.1	Ae01	1846562	1852993		LOC107627912	Ai01	790179	795332
Ae-Ai_block-3	0.6065		Ae01g02240.1	Ae01	1828351	1835578		LOC107627663	Ai01	843128	852951
Ae-Ai_block-3	0.5869		Ae01g02220.1	Ae01	1798074	1803369		LOC107627340	Ai01	893748	905733
Ae-Ai_block-3	0.4018		Ae01g02170.1	Ae01	1752058	1757516		LOC107626703	Ai01	945528	950173
Ae-Ai_block-3	0.6946		Ae01g02150.1	Ae01	1742622	1743716		LOC107626623	Ai01	970009	970469
Ae-Ai_block-3	0.7884		Ae01g02130.1	Ae01	1729874	1732786		LOC107626525	Ai01	978643	982274
Ae-Ai_block-3	0.48		Ae01g02120.1	Ae01	1723005	1728020		LOC107643826	Ai01	983390	987503
Ae-Ai_block-3	0.5748		Ae01g02110.1	Ae01	1718512	1720965		LOC107626437	Ai01	989650	992034
Ae-Ai_block-3	0.3466		Ae01g02100.1	Ae01	1709926	1714068		LOC107626339	Ai01	993672	998865
Ae-Ai_block-3	0.4637		Ae01g02060.1	Ae01	1657016	1660970		LOC107626256	Ai01	1013145	1017728
Ae-Ai_block-3	0.4185		Ae01g02050.1	Ae01	1622377	1627441		LOC107626170	Ai01	1064845	1069984
Ae-Ai_block-3	0.4163		Ae01g02040.1	Ae01	1612209	1620587		LOC107625032	Ai01	1072023	1081044
Ae-Ai_block-3	0.3736		Ae01g02030.1	Ae01	1602304	1607217		LOC107625349	Ai01	1094653	1098810
Ae-Ai_block-3	0.4009		Ae01g02020.1	Ae01	1590084	1598022		LOC107625161	Ai01	1099830	1107431
Ae-Ai_block-3	0.6338		Ae01g02010.1	Ae01	1585370	1587238		LOC107625888	Ai01	1112971	1114845
Ae-Ai_block-3	0.5811		Ae01g02000.1	Ae01	1580318	1582046		LOC107625433	Ai01	1127385	1129177
Ae-Ai_block-3	0.4918		Ae01g01970.1	Ae01	1555461	1562087		LOC107624490	Ai01	1153303	1156861
Ae-Ai_block-3	0.5287		Ae01g01960.1	Ae01	1550156	1554468		LOC107623623	Ai01	1159284	1163346
Ae-Ai_block-3	0.6634		Ae01g01940.1	Ae01	1527727	1528957		LOC107615866	Ai01	1182571	1183524
Ae-Ai_block-3	0.5546		Ae01g01930.1	Ae01	1513729	1522393		LOC107620708	Ai01	1185661	1191663
Ae-Ai_block-3	0.396		Ae01g01920.1	Ae01	1499085	1510069		LOC107619238	Ai01	1203850	1212149
Ae-Ai_block-3	0.5813		Ae01g01820.1	Ae01	1436565	1442050		LOC107617589	Ai01	1218942	1223230
Ae-Ai_block-3	0.4971		Ae01g01810.1	Ae01	1428038	1434053		LOC107614009	Ai01	1242000	1248860
Ae-Ai_block-3	0.5796		Ae01g01780.1	Ae01	1413326	1417653		LOC107648556	Ai01	1360412	1365225
Ae-Ai_block-3	0.4415		Ae01g01740.1	Ae01	1384163	1388338		LOC107643353	Ai01	1424825	1428855
Ae-Ai_block-3	0.4155		Ae01g01520.1	Ae01	1204818	1207535		LOC107640664	Ai01	1461015	1463507
Ae-Ai_block-3	0.5542		Ae01g01530.1	Ae01	1208882	1210270		LOC107639832	Ai01	1464292	1465709
Ae-Ai_block-3	0.5988		Ae01g01540.1	Ae01	1211565	1213849		LOC107639027	Ai01	1467310	1469290
Ae-Ai_block-3	0.4253		Ae01g01570.1	Ae01	1232659	1237876		LOC107643740	Ai01	1470137	1474437
Ae-Ai_block-3	0.3856		Ae01g01580.1	Ae01	1242864	1245360		LOC107638170	Ai01	1476036	1478789
Ae-Ai_block-3	0.7282		Ae01g01590.1	Ae01	1250974	1254430		LOC107643732	Ai01	1483328	1488396
Ae-Ai_block-3	0.45		Ae01g01630.1	Ae01	1282830	1284536		LOC107631919	Ai01	1574972	1576674
Ae-Ai_block-3	0.4627		Ae01g01640.1	Ae01	1291467	1295502		LOC107631059	Ai01	1594252	1598487
Ae-Ai_block-3	0.3929		Ae01g01700.1	Ae01	1335643	1338503		LOC107625275	Ai01	1641286	1643569
Ae-Ai_block-3	0.8028		Ae01g01720.1	Ae01	1345996	1357998		LOC107621913	Ai01	1644725	1648023
Ae-Ai_block-5	0.7098		Ae01g00290.1	Ae01	246551	251365		LOC110264193	Ai01	1945550	1952151
Ae-Ai_block-5	0.6159		Ae01g00280.1	Ae01	236220	242555		LOC107644166	Ai01	1955480	1960869
Ae-Ai_block-5	0.9568		Ae01g00260.1	Ae01	229227	230023		LOC107616056	Ai01	1979550	1980201
Ae-Ai_block-5	0.9683		Ae01g00250.1	Ae01	221265	221891		LOC107616047	Ai01	1985665	1986312
Ae-Ai_block-5	1.4465		Ae01g00240.1	Ae01	199284	200039		LOC107639295	Ai01	1997141	1997905
Ae-Ai_block-5	0.3892		Ae01g00220.1	Ae01	177395	182291		LOC107639116	Ai01	2001872	2004753
Ae-Ai_block-5	0.32		Ae01g00200.1	Ae01	161200	169386		LOC107638659	Ai01	2012935	2020988
Ae-Ai_block-5	0.5799		Ae01g00140.1	Ae01	127652	130481		LOC107638567	Ai01	2026902	2029543
Ae-Ai_block-5	0.406		Ae01g00070.1	Ae01	71010	72968		LOC107637093	Ai01	2101911	2103622
Ae-Ai_block-5	0.4243		Ae01g00050.1	Ae01	57192	63033		LOC107637008	Ai01	2108905	2114697
Ae-Ai_block-5	0.8025		Ae01g00040.1	Ae01	51642	54863		LOC107636917	Ai01	2116642	2120303
Ae-Ai_block-6	1.3771		Ae07g22250.1	Ae07	23312217	23314430		LOC107637093	Ai01	2101911	2103622
Ae-Ai_block-6	0.7188		Ae07g22210.1	Ae07	23256141	23263303		LOC107636560	Ai01	2265366	2268012
Ae-Ai_block-6	0.8301		Ae07g22190.1	Ae07	23219678	23231571		LOC107636172	Ai01	2289624	2295193
Ae-Ai_block-6	1.3321		Ae07g22180.1	Ae07	23201903	23204010		LOC107636093	Ai01	2324349	2326975
Ae-Ai_block-6	0.8237		Ae07g22170.1	Ae07	23191053	23193244		LOC107636009	Ai01	2341922	2345052
Ae-Ai_block-6	0.8515		Ae07g22160.1	Ae07	23186642	23189575		LOC107635777	Ai01	2363566	2366133
Ae-Ai_block-6	0.6881		Ae07g22140.1	Ae07	23161211	23165282		LOC107635596	Ai01	2432445	2435335
Ae-Ai_block-6	1.3925		Ae07g22110.1	Ae07	23135147	23139301		LOC107635198	Ai01	2477985	2485528
Ae-Ai_block-6	0.7262		Ae07g22100.1	Ae07	23129048	23132373		LOC107640665	Ai01	2801546	2804132
Ae-Ai_block-6	0.9669		Ae07g22010.1	Ae07	23075583	23078477		LOC107641957	Ai01	2916760	2922086
Ae-Ai_block-6	1.2439		Ae07g21980.1	Ae07	23050615	23055575		LOC107642066	Ai01	2946792	2950005
Ae-Ai_block-6	0.7764		Ae07g21950.1	Ae07	23035807	23037153		LOC107642596	Ai01	2960293	2961624
Ae-Ai_block-6	0.6836		Ae07g21810.1	Ae07	22923702	22926641		LOC107643033	Ai01	3030633	3034758
Ae-Ai_block-6	0.9863		Ae07g21730.1	Ae07	22860182	22862204		LOC107643765	Ai01	3143229	3146224
Ae-Ai_block-6	1.1611		Ae07g21720.1	Ae07	22844480	22846738		LOC107616135	Ai01	3180571	3183239
Ae-Ai_block-6	0.9068		Ae07g21480.1	Ae07	22650486	22654690		LOC107644822	Ai01	3464160	3466373
Ae-Ai_block-7	0.6583		Ae01g10930.1	Ae01	11410881	11411873		LOC107636752	Ai01	2188798	2189784
Ae-Ai_block-7	0.4123		Ae01g10940.1	Ae01	11425770	11430915		LOC107636560	Ai01	2265366	2268012
Ae-Ai_block-7	0.4736		Ae01g10950.1	Ae01	11433829	11435184		LOC107636479	Ai01	2269452	2271281
Ae-Ai_block-7	0.4792		Ae01g10960.1	Ae01	11443442	11448354		LOC107636396	Ai01	2276285	2280516
Ae-Ai_block-7	1.05		Ae01g10970.1	Ae01	11451438	11454077		LOC107636315	Ai01	2282960	2285214
Ae-Ai_block-7	0.4952		Ae01g10980.1	Ae01	11455813	11464628		LOC107636172	Ai01	2289624	2295193
Ae-Ai_block-7	0.6412		Ae01g11000.1	Ae01	11504779	11506925		LOC107636093	Ai01	2324349	2326975
Ae-Ai_block-7	0.5496		Ae01g11050.1	Ae01	11546241	11548608		LOC107636009	Ai01	2341922	2345052
Ae-Ai_block-7	0.8567		Ae01g11060.1	Ae01	11549615	11551611		LOC107644128	Ai01	2345767	2346936
Ae-Ai_block-7	0.3184		Ae01g11110.1	Ae01	11585117	11591992		LOC107635777	Ai01	2363566	2366133
Ae-Ai_block-7	0.4703		Ae01g11120.1	Ae01	11601468	11626387		LOC107635596	Ai01	2432445	2435335
Ae-Ai_block-7	0.3648		Ae01g11150.1	Ae01	11648256	11657040		LOC107635283	Ai01	2446467	2453797
Ae-Ai_block-7	0.4921		Ae01g11160.1	Ae01	11663101	11664983		LOC107615970	Ai01	2508292	2509835
Ae-Ai_block-7	0.4155		Ae01g11170.1	Ae01	11666626	11676057		LOC107644072	Ai01	2522865	2530359
Ae-Ai_block-7	0.4888		Ae01g11180.1	Ae01	11690784	11697744		LOC107639885	Ai01	2560458	2567783
Ae-Ai_block-7	1.2784		Ae01g11360.1	Ae01	11876713	11890292		LOC107640488	Ai01	2772655	2785858
Ae-Ai_block-7	0.6305		Ae01g11400.1	Ae01	11923269	11925492		LOC107616125	Ai01	2808757	2810188
Ae-Ai_block-7	0.6261		Ae01g11420.1	Ae01	11957012	11959740		LOC107640744	Ai01	2830047	2841164
Ae-Ai_block-8	0.4776		Ae01g13200.1	Ae01	14990381	15026681		LOC107641648	Ai01	2889577	2898115
Ae-Ai_block-8	0.716		Ae01g13210.1	Ae01	15052595	15056683		LOC107641957	Ai01	2916760	2922086
Ae-Ai_block-8	0.7619		Ae01g13250.1	Ae01	15096308	15101067		LOC107642066	Ai01	2946792	2950005
Ae-Ai_block-8	0.9769		Ae01g13260.1	Ae01	15106903	15108015		LOC107644313	Ai01	2953786	2954772
Ae-Ai_block-8	0.5416		Ae01g13270.1	Ae01	15113332	15114663		LOC107642596	Ai01	2960293	2961624
Ae-Ai_block-8	0.8836		Ae01g13390.1	Ae01	15257662	15260153		LOC107642765	Ai01	2994934	2997581
Ae-Ai_block-8	0.3189		Ae01g13410.1	Ae01	15268505	15272702		LOC107642946	Ai01	3021107	3025191
Ae-Ai_block-8	0.3378		Ae01g13440.1	Ae01	15286914	15294787		LOC107643033	Ai01	3030633	3034758
Ae-Ai_block-8	0.9365		Ae01g13550.1	Ae01	15463071	15477427		LOC107644357	Ai01	3114943	3118673
Ae-Ai_block-8	0.9184		Ae01g13630.1	Ae01	15547165	15549953		LOC107643765	Ai01	3143229	3146224
Ae-Ai_block-11	0.3172		Ae01g08080.1	Ae01	7869239	7897649		LOC107612718	Ai01	6435602	6452133
Ae-Ai_block-11	1.1811		Ae01g08090.1	Ae01	7897858	7900134		LOC107612794	Ai01	6452333	6453551
Ae-Ai_block-11	0.5532		Ae01g08190.1	Ae01	7983857	7994943		LOC107613165	Ai01	6553590	6558271
Ae-Ai_block-11	0.8845		Ae01g08200.1	Ae01	8000723	8001154		LOC107613464	Ai01	6620821	6621279
Ae-Ai_block-11	0.83		Ae01g08220.1	Ae01	8015741	8024848		LOC107613390	Ai01	6623608	6631739
Ae-Ai_block-11	0.5113		Ae01g08250.1	Ae01	8069182	8075617		LOC107613743	Ai01	6688919	6694526
Ae-Ai_block-11	0.6365		Ae01g08260.1	Ae01	8077724	8078374		LOC107613815	Ai01	6695630	6696292
Ae-Ai_block-11	0.6144		Ae01g08300.1	Ae01	8114463	8118245		LOC107614240	Ai01	6914887	6918063
Ae-Ai_block-11	0.6593		Ae01g08360.1	Ae01	8211055	8211810		LOC107616387	Ai01	7012744	7013514
Ae-Ai_block-11	0.4359		Ae01g08370.1	Ae01	8214164	8227576		LOC107614609	Ai01	7015126	7019787
Ae-Ai_block-11	0.6871		Ae01g08500.1	Ae01	8306351	8321531		LOC107614769	Ai01	7053889	7066077
Ae-Ai_block-11	0.6377		Ae01g08560.1	Ae01	8357259	8361448		LOC107614864	Ai01	7070455	7074495
Ae-Ai_block-11	0.5464		Ae01g08610.1	Ae01	8423909	8431178		LOC107615069	Ai01	7170749	7173616
Ae-Ai_block-11	1.406		Ae01g08620.1	Ae01	8444333	8447311		LOC107615172	Ai01	7176860	7179545
Ae-Ai_block-11	0.5106		Ae01g08720.1	Ae01	8505471	8513014		LOC107615330	Ai01	7215208	7220355
Ae-Ai_block-11	0.3933		Ae01g08900.1	Ae01	8694890	8700245		LOC107615786	Ai01	7459514	7463135
Ae-Ai_block-11	1.1558		Ae01g09080.1	Ae01	8929908	8932058		LOC107616321	Ai01	7793817	7795182
Ae-Ai_block-12	0.8567		Ae07g01050.1	Ae07	632578	633315		LOC107616387	Ai01	7012744	7013514
Ae-Ai_block-12	0.7066		Ae07g01070.1	Ae07	638432	647435		LOC107614609	Ai01	7015126	7019787
Ae-Ai_block-12	1.1812		Ae07g01080.1	Ae07	653757	661666		LOC107614769	Ai01	7053889	7066077
Ae-Ai_block-12	0.8208		Ae07g01100.1	Ae07	665994	669448		LOC107614864	Ai01	7070455	7074495
Ae-Ai_block-12	0.7548		Ae07g01110.1	Ae07	678147	680386		LOC107614958	Ai01	7146527	7150597
Ae-Ai_block-12	1.0772		Ae07g01150.1	Ae07	695238	697119		LOC107645394	Ai01	7297247	7299913
Ae-Ai_block-12	1.0651		Ae07g01160.1	Ae07	704102	706769		LOC107615572	Ai01	7352106	7354758
Ae-Ai_block-12	0.8227		Ae07g01170.1	Ae07	708083	711448		LOC107645413	Ai01	7368965	7375130
Ae-Ai_block-12	0.6495		Ae07g01240.1	Ae07	741483	744323		LOC107615637	Ai01	7416614	7420138
Ae-Ai_block-12	1.0458		Ae07g01250.1	Ae07	744921	747307		LOC107615706	Ai01	7444988	7448681
Ae-Ai_block-12	0.6496		Ae07g01260.1	Ae07	748485	750897		LOC107615786	Ai01	7459514	7463135
Ae-Ai_block-12	0.9162		Ae07g01300.1	Ae07	761934	766152		LOC107645456	Ai01	7593368	7603722
Ae-Ai_block-13	1.4627		Ae07g01610.1	Ae07	899715	912721		LOC107619541	Ai01	8712149	8723214
Ae-Ai_block-13	0.6368		Ae07g01740.1	Ae07	970987	975180		LOC107620274	Ai01	8841884	8847548
Ae-Ai_block-13	0.5781		Ae07g01770.1	Ae07	998534	1000889		LOC107624743	Ai01	9134646	9138181
Ae-Ai_block-13	0.9555		Ae07g01780.1	Ae07	1006489	1007769		LOC107624701	Ai01	9186414	9187673
Ae-Ai_block-13	0.9194		Ae07g01790.1	Ae07	1014935	1020445		LOC107624621	Ai01	9267325	9273291
Ae-Ai_block-13	0.8668		Ae07g01800.1	Ae07	1021146	1025306		LOC107624519	Ai01	9287278	9289536
Ae-Ai_block-13	0.8183		Ae07g01830.1	Ae07	1040798	1044992		LOC107623792	Ai01	9387132	9395393
Ae-Ai_block-13	0.5593		Ae07g01900.1	Ae07	1076771	1078043		LOC107621954	Ai01	10102366	10104667
Ae-Ai_block-13	0.7534		Ae07g01940.1	Ae07	1099936	1104284		LOC107616468	Ai01	10171016	10176794
Ae-Ai_block-13	0.5664		Ae07g01980.1	Ae07	1118642	1121610		LOC107621469	Ai01	10177533	10181279
Ae-Ai_block-13	1.0473		Ae07g02100.1	Ae07	1164849	1165751		LOC107621122	Ai01	10279871	10280776
Ae-Ai_block-13	0.694		Ae07g02210.1	Ae07	1228343	1231059		LOC107624884	Ai01	10802111	10808730
Ae-Ai_block-13	1.2633		Ae07g02240.1	Ae07	1250747	1251337		LOC107616543	Ai01	10943179	10943700
Ae-Ai_block-13	1.2507		Ae07g02250.1	Ae07	1260499	1262694		LOC107624932	Ai01	10990715	10992749
Ae-Ai_block-13	0.5986		Ae07g02340.1	Ae07	1301203	1306267		LOC107624945	Ai01	11033228	11040651
[truncated: 13,642 more rows]

## Sheet: Fig. 4b
Raw data for Fig. 4b
[truncated: 59 more rows]

## Sheet: Fig. 4d
Raw data for Fig. 4d
[truncated: 5 more rows]

[truncated: 4 more sheets: Fig. 5a, Fig. 6c, Fig. 7d, Supplementary Table 24]
